# Supplementary material for: Photoredox-active Cr(0) luminophores featuring photophysical properties competitive with Ru(II) and Os(II) complexes
Source: Nat Chem. 2023 Aug 14;15(12):1730–6. doi: 10.1038/s41557-023-01297-9 (PMC10695827; doi:10.1038/s41557-023-01297-9)
Supplement: Supplementary file 2 — CIF crystal structure CCDC-2195170. [file 41557_2023_1297_MOESM2_ESM.cif]

data_ns298_150k
_audit_creation_date               2022-02-01
_audit_creation_method
;
Olex2 1.5
(compiled 2021.12.09 svn.r5202d8cf for OlexSys, GUI svn.r6439)
;
_shelx_SHELXL_version_number       '2018/3'
loop_
  _audit_author_name
  _audit_author_email
  _audit_author_address
 'Sinha, N.' narayan.sinha@unibas.ch
;
University of Basel
Department of Chemistry
Mattenstrasse 24a
Basel
Switzerland
;
 'Prescimone, A.' alessandro.prescimone@unibas.ch
;
University of Basel
Department of Chemistry
Mattenstrasse 24a
Basel
Switzerland
;

_audit_contact_author_address
;
University of Basel
Department of Chemistry
Mattenstrasse 24a
Basel
Switzerland
;
_audit_contact_author_email        alessandro.prescimone@unibas.ch
_audit_contact_author_name         'Prescimone, A.'
_audit_contact_author_phone        ''
_publ_contact_author_id_orcid      https://orcid.org/0000-0002-3631-5210
_publ_section_references
;
Dolomanov, O.V., Bourhis, L.J., Gildea, R.J, Howard, J.A.K. & Puschmann, H.
 (2009), J. Appl. Cryst. 42, 339-341.

Sheldrick, G.M. (2015). Acta Cryst. A71, 3-8.

Sheldrick, G.M. (2015). Acta Cryst. C71, 3-8.
;
_chemical_name_common              ?
_chemical_name_systematic          ?
_chemical_formula_moiety           'C138 H144 Cr N6, 2(C6 H6)'
_chemical_formula_sum              'C150 H156 Cr N6'
_chemical_formula_weight           2094.80
_chemical_melting_point            ?
loop_
  _atom_type_symbol
  _atom_type_description
  _atom_type_scat_dispersion_real
  _atom_type_scat_dispersion_imag
  _atom_type_scat_source
 'C' 'C' 0.0137 0.0067 'International Tables Vol C Tables 4.2.6.8 and 6.1.1.4'
 'H' 'H' 0.0000 0.0000 'International Tables Vol C Tables 4.2.6.8 and 6.1.1.4'
 'Cr' 'Cr' 0.1560 1.9394 'International Tables Vol C Tables 4.2.6.8 and 6.1.1.4'
 'N' 'N' 0.0241 0.0134 'International Tables Vol C Tables 4.2.6.8 and 6.1.1.4'

_shelx_space_group_comment
;
The symmetry employed for this shelxl refinement is uniquely defined
by the following loop, which should always be used as a source of
symmetry information in preference to the above space-group names.
They are only intended as comments.
;
_space_group_crystal_system        'triclinic'
_space_group_IT_number             2
_space_group_name_H-M_alt          'P -1'
_space_group_name_Hall             '-P 1'
loop_
  _space_group_symop_operation_xyz
 'x, y, z'
 '-x, -y, -z'

_cell_length_a                     14.9318(4)
_cell_length_b                     15.8909(4)
_cell_length_c                     26.7375(6)
_cell_angle_alpha                  92.110(2)
_cell_angle_beta                   93.775(2)
_cell_angle_gamma                  105.082(2)
_cell_volume                       6102.9(3)
_cell_formula_units_Z              2
_cell_measurement_reflns_used      119062
_cell_measurement_temperature      150
_cell_measurement_theta_max        55.85
_cell_measurement_theta_min        2.51
_shelx_estimated_absorpt_T_max     0.925
_shelx_estimated_absorpt_T_min     0.884
_exptl_absorpt_coefficient_mu      0.790
_exptl_absorpt_correction_T_max    0.6990
_exptl_absorpt_correction_T_min    0.5270
_exptl_absorpt_correction_type     multi-scan
_exptl_absorpt_process_details
;
STOE X-Red32, absorption correction by Gaussian integration, analogous to
P. Coppens in: F. R. Ahmed (Editor), "Crystallographic Computing", Munksgaard,
Copenhagen (1970), 255 - 270. Afterwards scaling of reflection intensities was
performed within STOE LANA. J. Koziskova, F. Hahn, J. Richter, J. Kozisek, Acta
Chimica Slovaca, vol. 9, no. 2, 2016, pp. 136 - 140.
Finally a spherical absorption correction was done within STOE LANA.
;
_exptl_absorpt_special_details     ?
_exptl_crystal_colour              red
_exptl_crystal_colour_primary      red
_exptl_crystal_density_diffrn      1.140
_exptl_crystal_density_meas        ?
_exptl_crystal_density_method      'not measured'
_exptl_crystal_description         block
_exptl_crystal_F_000               2244
loop_
  _exptl_crystal_face_index_h
  _exptl_crystal_face_index_k
  _exptl_crystal_face_index_l
  _exptl_crystal_face_perp_dist
 -7 -30 -8 0.0694
 15 8 -5 0.0553
 27 -30 5 0.0540
 -30 3 1 0.0271
 7 30 6 0.0516

_exptl_crystal_recrystallization_method 
 'The material was recrystallised from Benzene by slow evaporation'
_exptl_crystal_size_max            0.16
_exptl_crystal_size_mid            0.13
_exptl_crystal_size_min            0.1
_exptl_crystal_size_rad            0.130
_exptl_transmission_factor_max     ?
_exptl_transmission_factor_min     ?
_diffrn_reflns_av_R_equivalents    0.0342
_diffrn_reflns_av_unetI/netI       0.0353
_diffrn_reflns_Laue_measured_fraction_full  0.996
_diffrn_reflns_Laue_measured_fraction_max  0.981
_diffrn_reflns_limit_h_max         17
_diffrn_reflns_limit_h_min         -18
_diffrn_reflns_limit_k_max         16
_diffrn_reflns_limit_k_min         -19
_diffrn_reflns_limit_l_max         32
_diffrn_reflns_limit_l_min         -32
_diffrn_reflns_number              88118
_diffrn_reflns_point_group_measured_fraction_full  0.996
_diffrn_reflns_point_group_measured_fraction_max  0.981
_diffrn_reflns_theta_full          53.597
_diffrn_reflns_theta_max           55.732
_diffrn_reflns_theta_min           2.509
_diffrn_ambient_temperature        150
_diffrn_detector                   Pilatus300K
_diffrn_detector_area_resol_mean   5.81
_diffrn_detector_type              'DECTRIS PILATUS 300K'
_diffrn_measured_fraction_theta_full  0.996
_diffrn_measured_fraction_theta_max  0.981
_diffrn_measurement_details
;
 6386 frames, detector distance = 60 mm
;
_diffrn_measurement_device         'Eulerian 4-circle diffractometer'
_diffrn_measurement_device_type    'STOE STADIVARI'
_diffrn_measurement_method         'rotation method, \w scans'
_diffrn_radiation_collimation      '1.2 0.6 mm diameter'
_diffrn_radiation_monochromator    'Graded multilayer mirror'
_diffrn_radiation_polarisn_norm    0
_diffrn_radiation_probe            x-ray
_diffrn_radiation_type             '1.3401270, 1.34 Ga K\a'
_diffrn_radiation_wavelength       1.34143
_diffrn_source                     'Metaljet D2'
_diffrn_source_current             3.57
_diffrn_source_power               0.250
_diffrn_source_voltage             70
_reflns_Friedel_coverage           0.000
_reflns_Friedel_fraction_full      .
_reflns_Friedel_fraction_max       .
_reflns_number_gt                  18292
_reflns_number_total               23461
_reflns_special_details
;
 Reflections were merged by SHELXL according to the crystal
 class for the calculation of statistics and refinement.
 
 _reflns_Friedel_fraction is defined as the number of unique
 Friedel pairs measured divided by the number that would be
 possible theoretically, ignoring centric projections and
 systematic absences.
;
_reflns_threshold_expression       'I > 2\s(I)'
_computing_cell_refinement         'X-Area Recipe 1.37.0.0 (STOE, 2021)'
_computing_data_collection         'X-Area Pilatus3_SV 1.31.175.0 (STOE, 2021)'
_computing_data_reduction
;
X-Area Integrate 2.5.1.0 (STOE, 2021)
X-Area LANA 2.6.2.0 (STOE, 2021)
;
_computing_molecular_graphics      'Olex2 1.5 (Dolomanov et al., 2009)'
_computing_publication_material    'Olex2 1.5 (Dolomanov et al., 2009)'
_computing_structure_refinement    'SHELXL 2018/3 (Sheldrick, 2015)'
_computing_structure_solution      'SHELXT 2018/2 (Sheldrick, 2018)'
_refine_diff_density_max           1.069
_refine_diff_density_min           -0.792
_refine_diff_density_rms           0.062
_refine_ls_extinction_coef         .
_refine_ls_extinction_method       none
_refine_ls_goodness_of_fit_ref     1.039
_refine_ls_hydrogen_treatment      constr
_refine_ls_matrix_type             full
_refine_ls_number_parameters       1436
_refine_ls_number_reflns           23461
_refine_ls_number_restraints       90
_refine_ls_R_factor_all            0.0833
_refine_ls_R_factor_gt             0.0606
_refine_ls_restrained_S_all        1.051
_refine_ls_shift/su_max            0.001
_refine_ls_shift/su_mean           0.000
_refine_ls_structure_factor_coef   Fsqd
_refine_ls_weighting_details      
 'w=1/[\s^2^(Fo^2^)+(0.0721P)^2^+7.6331P] where P=(Fo^2^+2Fc^2^)/3'
_refine_ls_weighting_scheme        calc
_refine_ls_wR_factor_gt            0.1496
_refine_ls_wR_factor_ref           0.1672
_refine_special_details           
 'Some ter-buthyl groups are orientationally disordered over 2 positions. SADI restraints were used.'
_olex2_refinement_description
;
1. Fixed Uiso
 At 1.2 times of:
  All C(H) groups
 At 1.5 times of:
  All C(H,H,H) groups
2. Restrained distances
 C154-C153 = C155-C154 = C156-C155 = C156-C151 = C152-C151 = C153-C152
 1.4 with sigma of 0.005
 C32-C37 \\sim C35-C37
 with sigma of 0.04
 C114-C117 \\sim C114-C119 \\sim C117-C119
 with sigma of 0.04
 C113-C114 \\sim C113-C117 \\sim C113-C119 \\sim C113-C101
 with sigma of 0.02
 C31-C32 \\sim C31-C35 \\sim C31-C37 \\sim C31-C29
 with sigma of 0.02
 C36-C34 \\sim C33-C34
 with sigma of 0.04
 C31-C36 \\sim C31-C33 \\sim C31-C29 \\sim C31-C34
 with sigma of 0.02
 C113-C116 \\sim C113-C115 \\sim C113-C118 \\sim C113-C101
 with sigma of 0.02
 C115-C118 \\sim C116-C118
 with sigma of 0.04
 C113-C115 \\sim C113-C116 \\sim C113-C101 \\sim C113-C118
 with sigma of 0.02
3. Rigid bond restraints
 C143, C142, C144
 with sigma for 1-2 distances of 0.01 and sigma for 1-3 distances of 0.01
 C116, C118, C115
 with sigma for 1-2 distances of 0.01 and sigma for 1-3 distances of 0.01
 C46, C45, C44
 with sigma for 1-2 distances of 0.01 and sigma for 1-3 distances of 0.01
4. Uiso/Uaniso restraints and constraints
C116 \\sim C118 \\sim C115: within 2A with sigma of 0.04 and sigma for terminal
atoms of 0.08 within 2A
C143 \\sim C142 \\sim C144: within 2A with sigma of 0.04 and sigma for terminal
atoms of 0.08 within 2A
C46 \\sim C45 \\sim C44: within 2A with sigma of 0.04 and sigma for terminal
atoms of 0.08 within 2A
Uanis(C116) \\sim Ueq, Uanis(C118) \\sim Ueq, Uanis(C115) \\sim Ueq: with sigma
of 0.03 and sigma for terminal atoms of 0.06
Uanis(C46) \\sim Ueq, Uanis(C45) \\sim Ueq, Uanis(C44) \\sim Ueq: with sigma of
0.03 and sigma for terminal atoms of 0.06
Uanis(C115) \\sim Ueq, Uanis(C116) \\sim Ueq, Uanis(C118) \\sim Ueq: with sigma
of 0.005 and sigma for terminal atoms of 0.01
Uanis(C34) = Uanis(C33) = Uanis(C36)
Uanis(C32) = Uanis(C35) = Uanis(C37)
Uanis(C115) = Uanis(C118) = Uanis(C116)
Uanis(C119) = Uanis(C117) = Uanis(C114)
Uanis(C142) = Uanis(C144) = Uanis(C143)
5. Others
 Fixed Sof: C114(0.8) H11J(0.8) H11K(0.8) H11L(0.8) C117(0.8) H11M(0.8)
 H11N(0.8) H11O(0.8) C119(0.8) H11P(0.8) H11Q(0.8) H11R(0.8) C32(0.65)
 H32A(0.65) H32B(0.65) H32C(0.65) C35(0.65) H35A(0.65) H35B(0.65) H35C(0.65)
 C37(0.65) H37A(0.65) H37B(0.65) H37C(0.65) C34(0.35) H34A(0.35) H34B(0.35)
 H34C(0.35) C33(0.35) H33A(0.35) H33B(0.35) H33C(0.35) C36(0.35) H36A(0.35)
 H36B(0.35) H36C(0.35) C116(0.2) H11S(0.2) H11T(0.2) H11U(0.2) C115(0.2)
 H11V(0.2) H11W(0.2) H11X(0.2) C118(0.2) H11Y(0.2) H(0.2) HA(0.2)
6.a Riding coordinates:
 C115(H11V,H11W,H11X), C118(H11Y,H,HA)
6.b Aromatic/amide H refined with riding coordinates:
 C23(H23), C74(H74), C20(H20), C70(H70), C72(H72), C49(H49), C18(H18),
 C30(H30), C47(H47), C125(H125), C100(H100), C28(H28), C48(H48), C73(H73),
 C67(H67), C129(H129), C123(H123), C65(H65), C102(H102), C76(H76), C78(H78),
 C11(H11), C127(H127), C122(H122), C108(H108), C121(H121), C13(H13), C83(H83),
 C106(H106), C85(H85), C134(H134), C58(H58), C60(H60), C136(H136), C40(H40),
 C42(H42), C152(H152), C153(H153), C154(H154), C151(H151), C155(H155),
 C145(H145), C146(H146), C147(H147), C148(H148), C149(H149), C150(H150),
 C156(H156)
6.c Fitted hexagon refined as free rotating group:
 C145(C146,C147,C148,C149,C150)
6.d Idealised Me refined as rotating group:
 C140(H14A,H14B,H14C), C15(H15A,H15B,H15C), C17(H17A,H17B,H17C), C64(H64A,H64B,
 H64C), C16(H16A,H16B,H16C), C51(H51A,H51B,H51C), C89(H89A,H89B,H89C), C53(H53A,
 H53B,H53C), C111(H11A,H11B,H11C), C91(H91A,H91B,H91C), C87(H87A,H87B,H87C),
 C93(H93A,H93B,H93C), C92(H92A,H92B,H92C), C95(H95A,H95B,H95C), C97(H97A,H97B,
 H97C), C112(H11D,H11E,H11F), C110(H11G,H11H,H11I), C52(H52A,H52B,H52C),
 C46(H46A,H46B,H46C), C142(H14D,H14E,H14F), C138(H13A,H13B,H13C), C88(H88A,H88B,
 H88C), C62(H62A,H62B,H62C), C63(H63A,H63B,H63C), C96(H96A,H96B,H96C), C44(H44A,
 H44B,H44C), C139(H13D,H13E,H13F), C114(H11J,H11K,H11L), C144(H14G,H14H,H14I),
 C117(H11M,H11N,H11O), C119(H11P,H11Q,H11R), C143(H14J,H14K,H14L), C32(H32A,
 H32B,H32C), C45(H45A,H45B,H45C), C35(H35A,H35B,H35C), C37(H37A,H37B,H37C),
 C34(H34A,H34B,H34C), C33(H33A,H33B,H33C), C36(H36A,H36B,H36C), C116(H11S,H11T,
 H11U)
;
_atom_sites_solution_hydrogens     mixed
_atom_sites_solution_primary       dual
_atom_sites_solution_secondary     ?
loop_
  _atom_site_label
  _atom_site_type_symbol
  _atom_site_fract_x
  _atom_site_fract_y
  _atom_site_fract_z
  _atom_site_U_iso_or_equiv
  _atom_site_adp_type
  _atom_site_occupancy
  _atom_site_site_symmetry_order
  _atom_site_calc_flag
  _atom_site_refinement_flags_posn
  _atom_site_refinement_flags_adp
  _atom_site_refinement_flags_occupancy
  _atom_site_disorder_assembly
  _atom_site_disorder_group
 Cr1 Cr 0.41317(2) 0.70131(2) 0.75250(2) 0.01519(9) Uani 1 1 d . . . . .
 N1 N 0.55483(14) 0.82554(12) 0.83100(7) 0.0203(4) Uani 1 1 d . . . . .
 N4 N 0.29591(14) 0.83457(13) 0.73470(7) 0.0223(4) Uani 1 1 d . . . . .
 N6 N 0.52791(14) 0.80317(14) 0.67037(7) 0.0236(4) Uani 1 1 d . . . . .
 N3 N 0.26635(14) 0.57546(13) 0.67732(7) 0.0232(4) Uani 1 1 d . . . . .
 N2 N 0.53148(14) 0.57051(13) 0.77516(8) 0.0252(4) Uani 1 1 d . . . . .
 N5 N 0.29033(14) 0.58189(13) 0.82468(7) 0.0222(4) Uani 1 1 d . . . . .
 C6 C 0.48561(16) 0.76129(15) 0.70074(9) 0.0197(5) Uani 1 1 d . . . . .
 C1 C 0.49827(16) 0.77845(15) 0.80263(8) 0.0183(5) Uani 1 1 d . . . . .
 C5 C 0.33694(16) 0.63376(15) 0.80003(8) 0.0192(5) Uani 1 1 d . . . . .
 C25 C 0.64697(17) 0.53462(15) 0.83205(9) 0.0224(5) Uani 1 1 d . . . . .
 C71 C 0.11660(17) 0.44255(15) 0.79652(9) 0.0216(5) Uani 1 1 d . . . . .
 C26 C 0.56730(17) 0.50853(15) 0.79868(9) 0.0230(5) Uani 1 1 d . . . . .
 C3 C 0.32591(16) 0.62327(15) 0.70363(8) 0.0198(5) Uani 1 1 d . . . . .
 C22 C 0.72917(16) 0.77945(15) 0.86430(9) 0.0205(5) Uani 1 1 d . . . . .
 C24 C 0.70491(17) 0.62610(15) 0.84041(9) 0.0216(5) Uani 1 1 d . . . . .
 C23 C 0.66955(17) 0.69613(15) 0.85492(8) 0.0200(5) Uani 1 1 d . . . . .
 H23 H 0.604824 0.686714 0.858363 0.024 Uiso 1 1 calc R U . . .
 C8 C 0.60821(17) 0.96323(15) 0.87864(9) 0.0217(5) Uani 1 1 d . . . . .
 C79 C 0.29594(17) 0.53181(16) 0.90803(9) 0.0226(5) Uani 1 1 d . . . . .
 C21 C 0.70015(16) 0.85695(15) 0.88298(9) 0.0200(5) Uani 1 1 d . . . . .
 C4 C 0.33933(16) 0.78389(15) 0.74443(8) 0.0189(5) Uani 1 1 d . . . . .
 C2 C 0.48849(16) 0.62014(15) 0.76303(8) 0.0196(5) Uani 1 1 d . . . . .
 C74 C 0.00121(18) 0.41701(16) 0.70786(10) 0.0278(5) Uani 1 1 d . . . . .
 H74 H -0.038345 0.409456 0.677802 0.033 Uiso 1 1 calc R U . . .
 C80 C 0.25284(17) 0.52261(15) 0.85921(9) 0.0212(5) Uani 1 1 d . . . . .
 C14 C 0.46490(18) 1.01676(16) 0.88468(9) 0.0259(5) Uani 1 1 d . . . . .
 C69 C 0.09811(17) 0.44212(15) 0.70522(9) 0.0235(5) Uani 1 1 d . . . . .
 C20 C 0.76095(17) 0.91323(15) 0.91887(9) 0.0230(5) Uani 1 1 d . . . . .
 H20 H 0.813557 0.896270 0.932519 0.028 Uiso 1 1 calc R U . . .
 C99 C 0.24773(17) 0.93366(16) 0.67820(9) 0.0227(5) Uani 1 1 d . . . . .
 C70 C 0.15476(17) 0.45441(15) 0.74996(9) 0.0215(5) Uani 1 1 d . . . . .
 H70 H 0.220453 0.471126 0.748833 0.026 Uiso 1 1 calc R U . . .
 C98 C 0.22766(16) 0.87096(15) 0.71453(9) 0.0212(5) Uani 1 1 d . . . . .
 C27 C 0.52379(18) 0.41933(16) 0.78815(10) 0.0269(5) Uani 1 1 d . . . . .
 C103 C 0.13784(17) 0.84424(16) 0.73089(9) 0.0230(5) Uani 1 1 d . . . . .
 C7 C 0.62033(16) 0.88090(15) 0.86440(8) 0.0195(5) Uani 1 1 d . . . . .
 C55 C 0.22432(18) 0.53215(17) 0.59048(9) 0.0256(5) Uani 1 1 d . . . . .
 C56 C 0.29570(18) 0.60555(18) 0.57153(9) 0.0277(6) Uani 1 1 d . . . . .
 C131 C 0.57910(17) 0.84695(17) 0.63353(9) 0.0232(5) Uani 1 1 d . . . . .
 C81 C 0.38173(17) 0.60203(16) 0.92528(9) 0.0242(5) Uani 1 1 d . . . . .
 C72 C 0.01941(18) 0.41604(16) 0.79728(10) 0.0266(5) Uani 1 1 d . . . . .
 H72 H -0.007592 0.406824 0.828484 0.032 Uiso 1 1 calc R U . . .
 C104 C 0.11481(17) 0.78109(16) 0.77118(9) 0.0241(5) Uani 1 1 d . . . . .
 C54 C 0.20823(17) 0.51973(16) 0.64124(9) 0.0225(5) Uani 1 1 d . . . . .
 C9 C 0.53129(17) 0.99655(15) 0.85513(9) 0.0227(5) Uani 1 1 d . . . . .
 C49 C 0.82358(17) 0.79239(16) 0.85706(9) 0.0246(5) Uani 1 1 d . . . . .
 H49 H 0.864275 0.849413 0.862186 0.030 Uiso 1 1 calc R U . . .
 C18 C 0.67250(17) 1.01679(15) 0.91405(9) 0.0230(5) Uani 1 1 d . . . . .
 H18 H 0.663856 1.072068 0.923770 0.028 Uiso 1 1 calc R U . . .
 C132 C 0.68648(17) 0.74548(18) 0.64032(10) 0.0274(5) Uani 1 1 d . . . . .
 C75 C 0.17183(17) 0.45457(15) 0.84583(9) 0.0222(5) Uani 1 1 d . . . . .
 C133 C 0.72159(18) 0.75448(18) 0.69071(10) 0.0287(6) Uani 1 1 d . . . . .
 C10 C 0.53002(18) 1.01493(16) 0.80429(10) 0.0263(5) Uani 1 1 d . . . . .
 C124 C 0.49197(17) 0.96762(17) 0.63421(9) 0.0243(5) Uani 1 1 d . . . . .
 C68 C 0.13192(17) 0.45279(16) 0.65409(9) 0.0243(5) Uani 1 1 d . . . . .
 C30 C 0.67777(18) 0.47073(16) 0.85714(10) 0.0266(5) Uani 1 1 d . . . . .
 H30 H 0.731006 0.488579 0.880354 0.032 Uiso 1 1 calc R U . . .
 C47 C 0.79956(17) 0.64074(16) 0.83515(9) 0.0252(5) Uani 1 1 d . . . . .
 H47 H 0.824005 0.593155 0.826330 0.030 Uiso 1 1 calc R U . . .
 C125 C 0.40411(17) 0.92553(17) 0.64891(8) 0.0231(5) Uani 1 1 d . . . . .
 H125 H 0.385853 0.863657 0.649208 0.028 Uiso 1 1 calc R U . . .
 C101 C 0.08358(18) 0.93405(18) 0.67023(10) 0.0282(6) Uani 1 1 d D . . . .
 C100 C 0.17427(17) 0.96271(17) 0.65677(9) 0.0265(5) Uani 1 1 d . . . . .
 H100 H 0.186936 1.004164 0.631726 0.032 Uiso 1 1 calc R U . . .
 C28 C 0.55841(18) 0.35843(16) 0.81420(10) 0.0282(6) Uani 1 1 d . . . . .
 H28 H 0.528930 0.298130 0.807368 0.034 Uiso 1 1 calc R U . . .
 C48 C 0.85869(18) 0.72394(17) 0.84263(10) 0.0278(5) Uani 1 1 d . . . . .
 H48 H 0.923005 0.733762 0.837848 0.033 Uiso 1 1 calc R U . . .
 C120 C 0.34279(17) 0.97363(16) 0.66320(9) 0.0233(5) Uani 1 1 d . . . . .
 C19 C 0.74841(17) 0.99311(16) 0.93573(9) 0.0231(5) Uani 1 1 d . . . . .
 C130 C 0.65302(17) 0.81686(17) 0.61680(9) 0.0260(5) Uani 1 1 d . . . . .
 C126 C 0.55854(17) 0.92182(17) 0.61431(9) 0.0251(5) Uani 1 1 d . . . . .
 C73 C -0.03762(18) 0.40313(17) 0.75319(10) 0.0286(6) Uani 1 1 d . . . . .
 H73 H -0.103292 0.384762 0.754170 0.034 Uiso 1 1 calc R U . . .
 C67 C 0.07981(19) 0.39607(17) 0.61514(9) 0.0283(6) Uani 1 1 d . . . . .
 H67 H 0.030381 0.348990 0.623580 0.034 Uiso 1 1 calc R U . . .
 C129 C 0.69981(18) 0.85795(19) 0.57706(9) 0.0295(6) Uani 1 1 d . . . . .
 H129 H 0.749850 0.837972 0.565434 0.035 Uiso 1 1 calc R U . . .
 C29 C 0.63421(19) 0.38230(16) 0.84973(10) 0.0288(6) Uani 1 1 d D . . . .
 C123 C 0.51863(18) 1.05914(17) 0.63630(10) 0.0287(6) Uani 1 1 d . . . . .
 H123 H 0.579559 1.088640 0.628415 0.034 Uiso 1 1 calc R U . . .
 C65 C 0.16811(19) 0.47439(18) 0.55364(9) 0.0299(6) Uani 1 1 d . . . . .
 H65 H 0.179607 0.483254 0.519456 0.036 Uiso 1 1 calc R U . . .
 C102 C 0.06762(18) 0.87608(17) 0.70824(10) 0.0276(5) Uani 1 1 d . . . . .
 H102 H 0.006679 0.857483 0.719184 0.033 Uiso 1 1 calc R U . . .
 C76 C 0.13870(18) 0.39715(17) 0.88254(9) 0.0262(5) Uani 1 1 d . . . . .
 H76 H 0.086531 0.349051 0.873344 0.031 Uiso 1 1 calc R U . . .
 C50 C 0.81853(18) 1.04930(17) 0.97588(10) 0.0272(5) Uani 1 1 d . . . . .
 C78 C 0.25616(18) 0.47404(17) 0.94341(9) 0.0277(5) Uani 1 1 d . . . . .
 H78 H 0.284237 0.481705 0.976768 0.033 Uiso 1 1 calc R U . . .
 C12 C 0.39534(19) 1.07218(17) 0.81283(10) 0.0304(6) Uani 1 1 d . . . . .
 C82 C 0.46482(18) 0.57930(19) 0.93831(10) 0.0299(6) Uani 1 1 d . . . . .
 C11 C 0.46258(19) 1.05277(17) 0.78427(10) 0.0311(6) Uani 1 1 d . . . . .
 H11 H 0.462422 1.065825 0.749881 0.037 Uiso 1 1 calc R U . . .
 C105 C 0.06891(19) 0.69383(17) 0.75826(10) 0.0293(6) Uani 1 1 d . . . . .
 C109 C 0.13539(18) 0.80958(18) 0.82168(10) 0.0301(6) Uani 1 1 d . . . . .
 C128 C 0.67610(18) 0.92670(19) 0.55392(9) 0.0304(6) Uani 1 1 d . . . . .
 C57 C 0.28278(19) 0.68971(18) 0.57090(9) 0.0311(6) Uani 1 1 d . . . . .
 C127 C 0.60734(18) 0.95819(18) 0.57379(9) 0.0286(6) Uani 1 1 d . . . . .
 H127 H 0.592301 1.006955 0.559288 0.034 Uiso 1 1 calc R U . . .
 C122 C 0.45847(19) 1.10711(17) 0.64953(10) 0.0299(6) Uani 1 1 d . . . . .
 H122 H 0.477350 1.169032 0.649899 0.036 Uiso 1 1 calc R U . . .
 C86 C 0.37766(19) 0.68813(18) 0.93339(10) 0.0314(6) Uani 1 1 d . . . . .
 C38 C 0.4443(2) 0.38646(17) 0.74911(12) 0.0347(6) Uani 1 1 d . . . . .
 C108 C 0.10772(19) 0.75050(19) 0.85841(10) 0.0326(6) Uani 1 1 d . . . . .
 H108 H 0.121038 0.770137 0.892752 0.039 Uiso 1 1 calc R U . . .
 C121 C 0.37028(18) 1.06486(17) 0.66230(9) 0.0267(5) Uani 1 1 d . . . . .
 H121 H 0.328116 1.097924 0.670507 0.032 Uiso 1 1 calc R U . . .
 C13 C 0.39815(19) 1.05397(17) 0.86308(10) 0.0293(6) Uani 1 1 d . . . . .
 H13 H 0.353207 1.067290 0.883358 0.035 Uiso 1 1 calc R U . . .
 C83 C 0.53977(19) 0.6433(2) 0.96128(10) 0.0381(7) Uani 1 1 d . . . . .
 H83 H 0.595964 0.628105 0.970237 0.046 Uiso 1 1 calc R U . . .
 C107 C 0.06137(19) 0.66402(19) 0.84641(10) 0.0322(6) Uani 1 1 d . . . . .
 C77 C 0.17714(18) 0.40578(17) 0.93178(9) 0.0276(5) Uani 1 1 d . . . . .
 C106 C 0.0431(2) 0.63696(18) 0.79621(11) 0.0326(6) Uani 1 1 d . . . . .
 H106 H 0.011973 0.577615 0.787353 0.039 Uiso 1 1 calc R U . . .
 C140 C 0.7222(2) 0.8319(2) 0.72503(10) 0.0349(6) Uani 1 1 d . . . . .
 H14A H 0.721917 0.882299 0.705022 0.052 Uiso 1 1 calc R U . . .
 H14B H 0.778257 0.845633 0.748272 0.052 Uiso 1 1 calc R U . . .
 H14C H 0.666921 0.818212 0.744129 0.052 Uiso 1 1 calc R U . . .
 C66 C 0.09649(19) 0.40490(17) 0.56471(10) 0.0296(6) Uani 1 1 d . . . . .
 C137 C 0.6896(2) 0.6712(2) 0.61102(11) 0.0361(6) Uani 1 1 d . . . . .
 C84 C 0.5358(2) 0.7278(2) 0.97158(10) 0.0391(7) Uani 1 1 d . . . . .
 C15 C 0.4636(2) 1.0004(2) 0.93966(11) 0.0386(7) Uani 1 1 d . . . . .
 H15A H 0.490725 0.951619 0.946488 0.058 Uiso 1 1 calc R U . . .
 H15B H 0.399306 0.985876 0.949099 0.058 Uiso 1 1 calc R U . . .
 H15C H 0.500042 1.052864 0.959248 0.058 Uiso 1 1 calc R U . . .
 C90 C 0.1329(2) 0.3408(2) 0.96971(10) 0.0367(7) Uani 1 1 d . . . . .
 C17 C 0.5996(2) 0.9963(2) 0.77019(10) 0.0348(6) Uani 1 1 d . . . . .
 H17A H 0.659224 1.002507 0.789586 0.052 Uiso 1 1 calc R U . . .
 H17B H 0.608120 1.037576 0.743472 0.052 Uiso 1 1 calc R U . . .
 H17C H 0.576844 0.936574 0.755306 0.052 Uiso 1 1 calc R U . . .
 C61 C 0.3685(2) 0.5861(2) 0.54668(10) 0.0373(7) Uani 1 1 d . . . . .
 C64 C 0.2096(2) 0.71462(19) 0.59970(11) 0.0367(6) Uani 1 1 d . . . . .
 H64A H 0.151720 0.667769 0.595139 0.055 Uiso 1 1 calc R U . . .
 H64B H 0.198526 0.768604 0.587307 0.055 Uiso 1 1 calc R U . . .
 H64C H 0.230769 0.723738 0.635441 0.055 Uiso 1 1 calc R U . . .
 C85 C 0.4546(2) 0.74924(19) 0.95645(11) 0.0397(7) Uani 1 1 d . . . . .
 H85 H 0.451436 0.807742 0.962014 0.048 Uiso 1 1 calc R U . . .
 C134 C 0.7586(2) 0.6899(2) 0.71044(11) 0.0393(7) Uani 1 1 d . . . . .
 H134 H 0.782292 0.696610 0.744621 0.047 Uiso 1 1 calc R U . . .
 C141 C 0.7254(2) 0.9675(2) 0.50852(10) 0.0369(7) Uani 1 1 d . . . . .
 C16 C 0.3210(2) 1.1106(2) 0.78963(12) 0.0425(7) Uani 1 1 d . . . . .
 H16A H 0.350101 1.161056 0.770831 0.064 Uiso 1 1 calc R U . . .
 H16B H 0.286981 1.129259 0.816173 0.064 Uiso 1 1 calc R U . . .
 H16C H 0.277833 1.066545 0.766829 0.064 Uiso 1 1 calc R U . . .
 C51 C 0.8170(2) 0.9994(2) 1.02411(11) 0.0404(7) Uani 1 1 d . . . . .
 H51A H 0.754681 0.986970 1.036282 0.061 Uiso 1 1 calc R U . . .
 H51B H 0.862323 1.034963 1.049811 0.061 Uiso 1 1 calc R U . . .
 H51C H 0.833111 0.944395 1.017002 0.061 Uiso 1 1 calc R U . . .
 C113 C 0.0046(2) 0.9617(2) 0.64179(12) 0.0430(8) Uani 1 1 d D . . . .
 C94 C 0.0343(2) 0.34046(19) 0.52435(10) 0.0365(7) Uani 1 1 d . . . . .
 C58 C 0.3386(2) 0.7507(2) 0.54251(10) 0.0396(7) Uani 1 1 d . . . . .
 H58 H 0.330713 0.808125 0.542546 0.048 Uiso 1 1 calc R U . . .
 C89 C 0.4750(2) 0.4882(2) 0.92777(12) 0.0414(7) Uani 1 1 d . . . . .
 H89A H 0.477728 0.477896 0.891601 0.062 Uiso 1 1 calc R U . . .
 H89B H 0.421584 0.445373 0.939311 0.062 Uiso 1 1 calc R U . . .
 H89C H 0.532396 0.482285 0.945567 0.062 Uiso 1 1 calc R U . . .
 C31 C 0.6676(2) 0.31411(18) 0.87975(12) 0.0426(8) Uani 1 1 d D . . . .
 C59 C 0.4056(2) 0.7307(2) 0.51408(11) 0.0460(8) Uani 1 1 d . . . . .
 C60 C 0.4202(2) 0.6484(2) 0.51751(11) 0.0461(8) Uani 1 1 d . . . . .
 H60 H 0.467192 0.634131 0.499248 0.055 Uiso 1 1 calc R U . . .
 C136 C 0.7277(2) 0.6085(2) 0.63293(13) 0.0451(8) Uani 1 1 d . . . . .
 H136 H 0.729855 0.558525 0.612940 0.054 Uiso 1 1 calc R U . . .
 C135 C 0.7622(2) 0.6165(2) 0.68238(13) 0.0435(7) Uani 1 1 d . . . . .
 C53 C 0.9171(2) 1.0682(2) 0.95837(12) 0.0436(7) Uani 1 1 d . . . . .
 H53A H 0.933208 1.012989 0.951860 0.065 Uiso 1 1 calc R U . . .
 H53B H 0.961341 1.103698 0.984530 0.065 Uiso 1 1 calc R U . . .
 H53C H 0.919860 1.099846 0.927506 0.065 Uiso 1 1 calc R U . . .
 C39 C 0.3572(2) 0.34297(18) 0.76326(14) 0.0442(8) Uani 1 1 d . . . . .
 C111 C 0.0311(2) 0.6017(2) 0.88712(12) 0.0429(7) Uani 1 1 d . . . . .
 H11A H 0.076439 0.567612 0.892941 0.064 Uiso 1 1 calc R U . . .
 H11B H -0.030071 0.562223 0.876680 0.064 Uiso 1 1 calc R U . . .
 H11C H 0.027146 0.634878 0.918170 0.064 Uiso 1 1 calc R U . . .
 C91 C 0.1428(3) 0.2503(2) 0.95332(14) 0.0570(10) Uani 1 1 d . . . . .
 H91A H 0.109251 0.231791 0.920362 0.086 Uiso 1 1 calc R U . . .
 H91B H 0.116785 0.208275 0.977908 0.086 Uiso 1 1 calc R U . . .
 H91C H 0.208799 0.253078 0.951224 0.086 Uiso 1 1 calc R U . . .
 C87 C 0.2912(2) 0.7158(2) 0.91950(14) 0.0505(9) Uani 1 1 d . . . . .
 H87A H 0.279721 0.712234 0.882871 0.076 Uiso 1 1 calc R U . . .
 H87B H 0.299137 0.776065 0.932355 0.076 Uiso 1 1 calc R U . . .
 H87C H 0.238301 0.677280 0.934166 0.076 Uiso 1 1 calc R U . . .
 C43 C 0.4603(3) 0.3925(2) 0.69821(12) 0.0497(9) Uani 1 1 d . . . . .
 C93 C 0.0296(2) 0.3366(3) 0.97064(12) 0.0503(9) Uani 1 1 d . . . . .
 H93A H 0.022717 0.394105 0.981285 0.075 Uiso 1 1 calc R U . . .
 H93B H 0.001313 0.293638 0.994254 0.075 Uiso 1 1 calc R U . . .
 H93C H -0.001356 0.319381 0.936974 0.075 Uiso 1 1 calc R U . . .
 C40 C 0.2870(2) 0.3040(2) 0.72487(19) 0.0614(12) Uani 1 1 d . . . . .
 H40 H 0.226586 0.275370 0.733938 0.074 Uiso 1 1 calc R U . . .
 C92 C 0.1781(2) 0.3664(3) 1.02301(11) 0.0519(9) Uani 1 1 d . . . . .
 H92A H 0.244035 0.367298 1.023802 0.078 Uiso 1 1 calc R U . . .
 H92B H 0.146833 0.323813 1.046079 0.078 Uiso 1 1 calc R U . . .
 H92C H 0.172342 0.424478 1.033299 0.078 Uiso 1 1 calc R U . . .
 C95 C 0.0645(3) 0.3594(2) 0.47170(12) 0.0545(9) Uani 1 1 d . . . . .
 H95A H 0.024582 0.315488 0.447468 0.082 Uiso 1 1 calc R U . . .
 H95B H 0.129276 0.357295 0.470270 0.082 Uiso 1 1 calc R U . . .
 H95C H 0.058956 0.417494 0.463471 0.082 Uiso 1 1 calc R U . . .
 C97 C -0.0649(2) 0.3489(3) 0.52580(13) 0.0554(9) Uani 1 1 d . . . . .
 H97A H -0.066563 0.408181 0.517870 0.083 Uiso 1 1 calc R U . . .
 H97B H -0.085953 0.336986 0.559398 0.083 Uiso 1 1 calc R U . . .
 H97C H -0.105931 0.306821 0.501060 0.083 Uiso 1 1 calc R U . . .
 C112 C 0.0492(3) 0.6608(2) 0.70395(11) 0.0470(8) Uani 1 1 d . . . . .
 H11D H 0.023110 0.597336 0.702076 0.071 Uiso 1 1 calc R U . . .
 H11E H 0.107111 0.675225 0.687073 0.071 Uiso 1 1 calc R U . . .
 H11F H 0.004473 0.688382 0.687424 0.071 Uiso 1 1 calc R U . . .
 C110 C 0.1888(3) 0.9017(2) 0.83629(12) 0.0523(9) Uani 1 1 d . . . . .
 H11G H 0.193350 0.911031 0.872903 0.079 Uiso 1 1 calc R U . . .
 H11H H 0.156556 0.941888 0.820958 0.079 Uiso 1 1 calc R U . . .
 H11I H 0.251367 0.912496 0.824558 0.079 Uiso 1 1 calc R U . . .
 C52 C 0.7968(2) 1.1360(2) 0.98782(13) 0.0472(8) Uani 1 1 d . . . . .
 H52A H 0.798890 1.168830 0.957393 0.071 Uiso 1 1 calc R U . . .
 H52B H 0.842892 1.169967 1.013712 0.071 Uiso 1 1 calc R U . . .
 H52C H 0.734555 1.125140 1.000048 0.071 Uiso 1 1 calc R U . . .
 C46 C 0.3365(2) 0.3381(2) 0.81729(17) 0.0629(11) Uani 1 1 d . U . . .
 H46A H 0.270125 0.310670 0.819492 0.094 Uiso 1 1 calc R U . . .
 H46B H 0.352585 0.397080 0.833320 0.094 Uiso 1 1 calc R U . . .
 H46C H 0.373239 0.303240 0.834423 0.094 Uiso 1 1 calc R U . . .
 C142 C 0.6604(3) 0.9986(3) 0.47239(15) 0.0790(8) Uani 1 1 d . . . . .
 H14D H 0.632640 1.039209 0.490313 0.119 Uiso 1 1 calc R U . . .
 H14E H 0.611120 0.948466 0.457965 0.119 Uiso 1 1 calc R U . . .
 H14F H 0.695329 1.028371 0.445453 0.119 Uiso 1 1 calc R U . . .
 C138 C 0.6534(3) 0.6567(3) 0.55682(13) 0.0566(9) Uani 1 1 d . . . . .
 H13A H 0.599705 0.681031 0.551626 0.085 Uiso 1 1 calc R U . . .
 H13B H 0.634380 0.594003 0.547633 0.085 Uiso 1 1 calc R U . . .
 H13C H 0.702339 0.685737 0.535809 0.085 Uiso 1 1 calc R U . . .
 C88 C 0.6148(3) 0.7943(3) 1.00022(13) 0.0598(10) Uani 1 1 d . . . . .
 H88A H 0.608032 0.790136 1.036317 0.090 Uiso 1 1 calc R U . . .
 H88B H 0.613825 0.852946 0.990536 0.090 Uiso 1 1 calc R U . . .
 H88C H 0.674052 0.783094 0.992434 0.090 Uiso 1 1 calc R U . . .
 C42 C 0.3900(3) 0.3512(2) 0.66221(15) 0.0658(12) Uani 1 1 d . . . . .
 H42 H 0.402039 0.353892 0.627773 0.079 Uiso 1 1 calc R U . . .
 C62 C 0.3919(3) 0.5001(2) 0.55285(14) 0.0545(9) Uani 1 1 d . . . . .
 H62A H 0.443654 0.497490 0.532615 0.082 Uiso 1 1 calc R U . . .
 H62B H 0.337466 0.452114 0.541671 0.082 Uiso 1 1 calc R U . . .
 H62C H 0.409952 0.494738 0.588265 0.082 Uiso 1 1 calc R U . . .
 C63 C 0.4614(3) 0.7960(3) 0.48124(14) 0.0703(12) Uani 1 1 d . . . . .
 H63A H 0.420412 0.806976 0.453476 0.105 Uiso 1 1 calc R U . . .
 H63B H 0.510242 0.773003 0.467765 0.105 Uiso 1 1 calc R U . . .
 H63C H 0.489789 0.850702 0.501054 0.105 Uiso 1 1 calc R U . . .
 C41 C 0.3037(3) 0.3066(2) 0.67480(19) 0.0692(13) Uani 1 1 d . . . . .
 C96 C 0.0365(3) 0.2472(2) 0.53507(14) 0.0647(11) Uani 1 1 d . . . . .
 H96A H -0.005178 0.206380 0.509998 0.097 Uiso 1 1 calc R U . . .
 H96B H 0.015900 0.233940 0.568629 0.097 Uiso 1 1 calc R U . . .
 H96C H 0.100021 0.241578 0.533464 0.097 Uiso 1 1 calc R U . . .
 C44 C 0.5518(3) 0.4430(3) 0.68128(14) 0.0721(12) Uani 1 1 d . U . . .
 H44A H 0.553970 0.429732 0.645374 0.108 Uiso 1 1 calc R U . . .
 H44B H 0.602570 0.426676 0.700196 0.108 Uiso 1 1 calc R U . . .
 H44C H 0.558500 0.505673 0.687224 0.108 Uiso 1 1 calc R U . . .
 C139 C 0.8008(3) 0.5463(3) 0.70584(17) 0.0651(11) Uani 1 1 d . . . . .
 H13D H 0.858875 0.573705 0.726152 0.098 Uiso 1 1 calc R U . . .
 H13E H 0.813022 0.507518 0.679276 0.098 Uiso 1 1 calc R U . . .
 H13F H 0.755454 0.512324 0.727234 0.098 Uiso 1 1 calc R U . . .
 C114 C -0.0868(3) 0.9355(4) 0.66492(19) 0.0591(7) Uani 0.8 1 d D . P A 1
 H11J H -0.133535 0.955945 0.644909 0.089 Uiso 0.8 1 calc R U P A 1
 H11K H -0.079690 0.961631 0.699206 0.089 Uiso 0.8 1 calc R U P A 1
 H11L H -0.106912 0.871753 0.665753 0.089 Uiso 0.8 1 calc R U P A 1
 C144 C 0.7997(3) 1.0504(3) 0.52738(15) 0.0790(8) Uani 1 1 d . . . . .
 H14G H 0.830766 1.078480 0.498852 0.119 Uiso 1 1 calc R U . . .
 H14H H 0.845562 1.035251 0.550831 0.119 Uiso 1 1 calc R U . . .
 H14I H 0.770363 1.090558 0.544548 0.119 Uiso 1 1 calc R U . . .
 C152 C 0.7431(3) 1.2095(3) 0.71442(19) 0.0843(14) Uani 1 1 d D . . . .
 H152 H 0.738703 1.192434 0.748042 0.101 Uiso 1 1 calc R U . . .
 C153 C 0.6908(4) 1.2631(3) 0.69655(17) 0.0858(15) Uani 1 1 d D . . . .
 H153 H 0.652178 1.284018 0.718051 0.103 Uiso 1 1 calc R U . . .
 C117 C -0.0090(3) 0.9168(3) 0.58827(17) 0.0591(7) Uani 0.8 1 d D . P A 1
 H11M H -0.027697 0.853270 0.590555 0.089 Uiso 0.8 1 calc R U P A 1
 H11N H 0.049535 0.933656 0.572064 0.089 Uiso 0.8 1 calc R U P A 1
 H11O H -0.057466 0.935071 0.568395 0.089 Uiso 0.8 1 calc R U P A 1
 C119 C 0.0303(3) 1.0599(3) 0.6373(2) 0.0591(7) Uani 0.8 1 d D . P A 1
 H11P H -0.021826 1.076649 0.619982 0.089 Uiso 0.8 1 calc R U P A 1
 H11Q H 0.085244 1.077231 0.618159 0.089 Uiso 0.8 1 calc R U P A 1
 H11R H 0.043944 1.089107 0.670915 0.089 Uiso 0.8 1 calc R U P A 1
 C154 C 0.6944(4) 1.2866(3) 0.64734(18) 0.0894(15) Uani 1 1 d D . . . .
 H154 H 0.657214 1.322480 0.634680 0.107 Uiso 1 1 calc R U . . .
 C143 C 0.7684(3) 0.9070(3) 0.48140(15) 0.0790(8) Uani 1 1 d . . . . .
 H14J H 0.719769 0.855994 0.467400 0.119 Uiso 1 1 calc R U . . .
 H14K H 0.811798 0.888088 0.504714 0.119 Uiso 1 1 calc R U . . .
 H14L H 0.802172 0.936922 0.454140 0.119 Uiso 1 1 calc R U . . .
 C32 C 0.6926(5) 0.2495(4) 0.8460(2) 0.0565(9) Uani 0.65 1 d D . P B 1
 H32A H 0.745103 0.278928 0.827337 0.085 Uiso 0.65 1 calc R U P B 1
 H32B H 0.639107 0.221888 0.822370 0.085 Uiso 0.65 1 calc R U P B 1
 H32C H 0.710091 0.204902 0.865911 0.085 Uiso 0.65 1 calc R U P B 1
 C151 C 0.8016(4) 1.1801(4) 0.68481(19) 0.1024(18) Uani 1 1 d D . . . .
 H151 H 0.838226 1.143725 0.697558 0.123 Uiso 1 1 calc R U . . .
 C45 C 0.2280(4) 0.2607(3) 0.6352(2) 0.109(2) Uani 1 1 d . U . . .
 H45A H 0.242039 0.207696 0.621777 0.163 Uiso 1 1 calc R U . . .
 H45B H 0.224850 0.299652 0.607916 0.163 Uiso 1 1 calc R U . . .
 H45C H 0.168121 0.244978 0.650124 0.163 Uiso 1 1 calc R U . . .
 C155 C 0.7521(3) 1.2578(4) 0.6168(2) 0.1005(19) Uani 1 1 d D . . . .
 H155 H 0.755370 1.273944 0.582946 0.121 Uiso 1 1 calc R U . . .
 C35 C 0.7408(5) 0.3532(3) 0.9217(2) 0.0565(9) Uani 0.65 1 d D . P B 1
 H35A H 0.747870 0.307511 0.944099 0.085 Uiso 0.65 1 calc R U P B 1
 H35B H 0.721837 0.398766 0.940634 0.085 Uiso 0.65 1 calc R U P B 1
 H35C H 0.800152 0.378596 0.907589 0.085 Uiso 0.65 1 calc R U P B 1
 C145 C 1.04408(17) 1.0947(2) 0.79844(16) 0.124(3) Uani 1 1 d G . . . .
 H145 H 1.104256 1.089616 0.791847 0.149 Uiso 1 1 calc R U . . .
 C146 C 1.02607(18) 1.17623(18) 0.80020(15) 0.0927(16) Uani 1 1 d G . . . .
 H146 H 1.073935 1.226888 0.794801 0.111 Uiso 1 1 calc R U . . .
 C147 C 0.9380(2) 1.18364(12) 0.80985(12) 0.0694(11) Uani 1 1 d G . . . .
 H147 H 0.925710 1.239374 0.811051 0.083 Uiso 1 1 calc R U . . .
 C148 C 0.86798(15) 1.10952(15) 0.81775(11) 0.0638(10) Uani 1 1 d G . . . .
 H148 H 0.807804 1.114589 0.824348 0.077 Uiso 1 1 calc R U . . .
 C149 C 0.88599(18) 1.02798(13) 0.81600(11) 0.0567(9) Uani 1 1 d G . . . .
 H149 H 0.838123 0.977317 0.821394 0.068 Uiso 1 1 calc R U . . .
 C150 C 0.9740(2) 1.02056(16) 0.80634(14) 0.0918(16) Uani 1 1 d G . . . .
 H150 H 0.986348 0.964829 0.805143 0.110 Uiso 1 1 calc R U . . .
 C37 C 0.5809(4) 0.2612(3) 0.9079(2) 0.0565(9) Uani 0.65 1 d D . P B 1
 H37A H 0.528474 0.235750 0.883183 0.085 Uiso 0.65 1 calc R U P B 1
 H37B H 0.562882 0.300919 0.931783 0.085 Uiso 0.65 1 calc R U P B 1
 H37C H 0.598234 0.214502 0.925948 0.085 Uiso 0.65 1 calc R U P B 1
 C156 C 0.8055(4) 1.2050(4) 0.6358(2) 0.111(2) Uani 1 1 d D . . . .
 H156 H 0.845729 1.185595 0.614651 0.134 Uiso 1 1 calc R U . . .
 C34 C 0.7771(7) 0.3303(7) 0.8674(4) 0.0619(18) Uani 0.35 1 d D . P B 2
 H34A H 0.804310 0.288764 0.885067 0.093 Uiso 0.35 1 calc R U P B 2
 H34B H 0.811652 0.390026 0.878706 0.093 Uiso 0.35 1 calc R U P B 2
 H34C H 0.780673 0.321866 0.831200 0.093 Uiso 0.35 1 calc R U P B 2
 C33 C 0.6767(9) 0.3387(7) 0.9338(4) 0.0619(18) Uani 0.35 1 d D . P B 2
 H33A H 0.707277 0.300167 0.952048 0.093 Uiso 0.35 1 calc R U P B 2
 H33B H 0.614794 0.333075 0.945639 0.093 Uiso 0.35 1 calc R U P B 2
 H33C H 0.714045 0.399294 0.939667 0.093 Uiso 0.35 1 calc R U P B 2
 C36 C 0.6294(8) 0.2235(6) 0.8577(4) 0.0619(18) Uani 0.35 1 d D . P B 2
 H36A H 0.644311 0.220914 0.822637 0.093 Uiso 0.35 1 calc R U P B 2
 H36B H 0.561761 0.206305 0.859299 0.093 Uiso 0.35 1 calc R U P B 2
 H36C H 0.657049 0.183703 0.876706 0.093 Uiso 0.35 1 calc R U P B 2
 C116 C 0.0343(15) 1.0228(15) 0.6004(8) 0.078(4) Uani 0.2 1 d D U P A 2
 H11S H 0.054244 0.991425 0.572879 0.117 Uiso 0.2 1 calc R U P A 2
 H11T H 0.086053 1.071980 0.613573 0.117 Uiso 0.2 1 calc R U P A 2
 H11U H -0.018145 1.044765 0.588072 0.117 Uiso 0.2 1 calc R U P A 2
 C115 C -0.0354(15) 1.0101(14) 0.6809(6) 0.078(4) Uani 0.2 1 d D U P A 2
 H11V H -0.017327 1.068106 0.698306 0.117 Uiso 0.2 1 d R U P A 2
 H11W H -0.094907 1.002486 0.661126 0.117 Uiso 0.2 1 d R U P A 2
 H11X H -0.041907 0.965326 0.705616 0.117 Uiso 0.2 1 d R U P A 2
 C118 C -0.0630(13) 0.8759(10) 0.6210(8) 0.078(4) Uani 0.2 1 d D U P A 2
 H11Y H -0.117141 0.886368 0.602113 0.117 Uiso 0.2 1 d R U P A 2
 H H -0.025501 0.852938 0.597993 0.117 Uiso 0.2 1 d R U P A 2
 HA H -0.083921 0.833478 0.646293 0.117 Uiso 0.2 1 d R U P A 2

loop_
  _atom_site_aniso_label
  _atom_site_aniso_U_11
  _atom_site_aniso_U_22
  _atom_site_aniso_U_33
  _atom_site_aniso_U_23
  _atom_site_aniso_U_13
  _atom_site_aniso_U_12
 Cr1 0.01453(18) 0.01499(18) 0.01456(17) 0.00447(13) -0.00134(13) 0.00136(14)
 N1 0.0191(10) 0.0174(10) 0.0223(10) 0.0010(8) -0.0030(8) 0.0022(8)
 N4 0.0203(10) 0.0232(10) 0.0244(10) 0.0062(8) 0.0005(8) 0.0071(9)
 N6 0.0191(10) 0.0285(11) 0.0231(10) 0.0096(9) 0.0025(8) 0.0050(9)
 N3 0.0230(11) 0.0250(11) 0.0172(10) 0.0015(8) -0.0040(8) -0.0003(9)
 N2 0.0235(11) 0.0205(10) 0.0311(11) 0.0044(9) -0.0043(9) 0.0059(9)
 N5 0.0230(11) 0.0205(10) 0.0209(10) 0.0062(8) 0.0014(8) 0.0013(9)
 C6 0.0171(11) 0.0206(12) 0.0202(11) 0.0026(9) -0.0035(9) 0.0038(9)
 C1 0.0170(11) 0.0197(11) 0.0196(11) 0.0070(9) 0.0028(9) 0.0061(10)
 C5 0.0181(11) 0.0191(11) 0.0191(11) 0.0007(9) -0.0050(9) 0.0040(9)
 C25 0.0241(13) 0.0186(12) 0.0251(12) 0.0034(9) 0.0004(10) 0.0067(10)
 C71 0.0233(12) 0.0146(11) 0.0240(12) 0.0025(9) -0.0011(10) 0.0002(9)
 C26 0.0243(13) 0.0194(12) 0.0268(12) 0.0053(9) -0.0012(10) 0.0088(10)
 C3 0.0215(12) 0.0211(12) 0.0176(11) 0.0076(9) 0.0034(9) 0.0058(10)
 C22 0.0218(12) 0.0194(11) 0.0199(11) 0.0034(9) -0.0026(9) 0.0051(10)
 C24 0.0240(12) 0.0204(12) 0.0201(11) 0.0042(9) -0.0030(9) 0.0059(10)
 C23 0.0201(12) 0.0208(12) 0.0189(11) 0.0048(9) -0.0018(9) 0.0055(10)
 C8 0.0234(12) 0.0192(12) 0.0209(11) 0.0016(9) -0.0027(9) 0.0039(10)
 C79 0.0218(12) 0.0231(12) 0.0215(12) 0.0035(9) 0.0017(9) 0.0030(10)
 C21 0.0197(12) 0.0158(11) 0.0219(11) 0.0030(9) -0.0013(9) 0.0005(9)
 C4 0.0158(11) 0.0187(11) 0.0182(11) 0.0043(9) 0.0006(9) -0.0029(9)
 C2 0.0178(11) 0.0188(11) 0.0191(11) 0.0028(9) 0.0000(9) -0.0010(10)
 C74 0.0253(13) 0.0242(13) 0.0293(13) 0.0019(10) -0.0066(10) 0.0005(11)
 C80 0.0218(12) 0.0211(12) 0.0201(11) 0.0054(9) 0.0046(9) 0.0033(10)
 C14 0.0266(13) 0.0206(12) 0.0282(13) -0.0002(10) -0.0055(10) 0.0041(10)
 C69 0.0256(13) 0.0185(12) 0.0235(12) 0.0028(9) -0.0020(10) 0.0012(10)
 C20 0.0209(12) 0.0213(12) 0.0249(12) 0.0010(9) -0.0035(10) 0.0035(10)
 C99 0.0206(12) 0.0247(12) 0.0223(12) 0.0041(9) -0.0015(9) 0.0056(10)
 C70 0.0216(12) 0.0175(11) 0.0234(12) 0.0039(9) -0.0010(9) 0.0014(10)
 C98 0.0201(12) 0.0216(12) 0.0219(12) 0.0029(9) -0.0040(9) 0.0066(10)
 C27 0.0246(13) 0.0208(12) 0.0344(14) 0.0015(10) -0.0046(11) 0.0057(10)
 C103 0.0234(13) 0.0216(12) 0.0235(12) 0.0027(9) 0.0012(10) 0.0051(10)
 C7 0.0189(12) 0.0174(11) 0.0196(11) 0.0015(9) -0.0018(9) 0.0009(9)
 C55 0.0263(13) 0.0288(13) 0.0193(12) 0.0008(10) -0.0027(10) 0.0041(11)
 C56 0.0254(13) 0.0364(15) 0.0156(11) -0.0001(10) -0.0030(10) -0.0008(11)
 C131 0.0192(12) 0.0311(13) 0.0171(11) 0.0084(10) 0.0013(9) 0.0019(10)
 C81 0.0236(13) 0.0275(13) 0.0178(11) 0.0060(9) 0.0000(9) -0.0002(10)
 C72 0.0265(13) 0.0228(12) 0.0273(13) 0.0038(10) 0.0031(10) 0.0004(11)
 C104 0.0203(12) 0.0278(13) 0.0264(13) 0.0062(10) 0.0022(10) 0.0096(10)
 C54 0.0251(13) 0.0221(12) 0.0177(11) -0.0019(9) -0.0051(9) 0.0036(10)
 C9 0.0233(13) 0.0165(11) 0.0263(12) -0.0005(9) -0.0058(10) 0.0039(10)
 C49 0.0226(13) 0.0188(12) 0.0297(13) 0.0042(10) -0.0030(10) 0.0016(10)
 C18 0.0267(13) 0.0162(11) 0.0237(12) -0.0002(9) -0.0029(10) 0.0029(10)
 C132 0.0201(12) 0.0349(14) 0.0279(13) 0.0105(11) 0.0065(10) 0.0060(11)
 C75 0.0228(12) 0.0204(12) 0.0217(12) 0.0038(9) 0.0017(9) 0.0025(10)
 C133 0.0216(13) 0.0394(15) 0.0259(13) 0.0123(11) 0.0053(10) 0.0070(11)
 C10 0.0259(13) 0.0209(12) 0.0288(13) 0.0015(10) -0.0058(10) 0.0026(10)
 C124 0.0198(12) 0.0306(13) 0.0219(12) 0.0116(10) -0.0009(9) 0.0049(10)
 C68 0.0251(13) 0.0232(12) 0.0220(12) 0.0030(10) -0.0039(10) 0.0029(10)
 C30 0.0287(14) 0.0222(12) 0.0288(13) 0.0027(10) -0.0076(11) 0.0089(11)
 C47 0.0257(13) 0.0232(12) 0.0287(13) 0.0019(10) -0.0015(10) 0.0106(11)
 C125 0.0227(12) 0.0281(13) 0.0181(11) 0.0094(9) -0.0016(9) 0.0057(10)
 C101 0.0212(13) 0.0352(14) 0.0298(13) 0.0085(11) -0.0003(10) 0.0097(11)
 C100 0.0233(13) 0.0308(14) 0.0261(13) 0.0119(10) 0.0001(10) 0.0072(11)
 C28 0.0293(14) 0.0162(12) 0.0373(14) 0.0034(10) -0.0030(11) 0.0039(10)
 C48 0.0196(12) 0.0300(14) 0.0343(14) 0.0049(11) 0.0014(10) 0.0075(11)
 C120 0.0209(12) 0.0290(13) 0.0198(11) 0.0095(10) -0.0037(9) 0.0062(10)
 C19 0.0232(12) 0.0206(12) 0.0213(12) 0.0010(9) -0.0030(10) -0.0001(10)
 C130 0.0231(13) 0.0359(14) 0.0187(12) 0.0073(10) 0.0011(10) 0.0067(11)
 C126 0.0194(12) 0.0323(14) 0.0215(12) 0.0098(10) 0.0001(9) 0.0026(11)
 C73 0.0200(13) 0.0260(13) 0.0356(14) 0.0034(11) -0.0007(11) -0.0007(10)
 C67 0.0305(14) 0.0242(13) 0.0254(13) 0.0013(10) -0.0059(11) 0.0006(11)
 C129 0.0245(13) 0.0442(16) 0.0203(12) 0.0085(11) 0.0042(10) 0.0086(12)
 C29 0.0319(14) 0.0217(13) 0.0338(14) 0.0051(10) -0.0045(11) 0.0098(11)
 C123 0.0214(13) 0.0325(14) 0.0292(13) 0.0149(11) -0.0004(10) 0.0008(11)
 C65 0.0311(14) 0.0340(15) 0.0198(12) -0.0011(10) -0.0036(10) 0.0018(12)
 C102 0.0203(13) 0.0342(14) 0.0299(13) 0.0094(11) 0.0036(10) 0.0086(11)
 C76 0.0241(13) 0.0240(13) 0.0264(13) 0.0063(10) 0.0030(10) -0.0017(10)
 C50 0.0253(13) 0.0242(13) 0.0275(13) -0.0043(10) -0.0075(10) 0.0016(11)
 C78 0.0280(14) 0.0311(14) 0.0203(12) 0.0066(10) 0.0007(10) 0.0007(11)
 C12 0.0308(14) 0.0232(13) 0.0358(14) 0.0000(11) -0.0123(11) 0.0085(11)
 C82 0.0244(13) 0.0408(16) 0.0235(13) 0.0118(11) 0.0047(10) 0.0047(12)
 C11 0.0356(15) 0.0297(14) 0.0268(13) 0.0030(11) -0.0097(11) 0.0089(12)
 C105 0.0301(14) 0.0274(13) 0.0329(14) 0.0052(11) 0.0088(11) 0.0098(11)
 C109 0.0251(14) 0.0358(15) 0.0277(13) 0.0047(11) 0.0001(11) 0.0053(12)
 C128 0.0256(14) 0.0435(16) 0.0210(12) 0.0131(11) 0.0022(10) 0.0056(12)
 C57 0.0300(14) 0.0361(15) 0.0203(12) 0.0022(11) -0.0044(10) -0.0023(12)
 C127 0.0256(13) 0.0369(15) 0.0236(12) 0.0157(11) 0.0041(10) 0.0066(11)
 C122 0.0292(14) 0.0251(13) 0.0332(14) 0.0128(11) -0.0025(11) 0.0027(11)
 C86 0.0323(15) 0.0298(14) 0.0277(13) 0.0022(11) -0.0064(11) 0.0025(12)
 C38 0.0335(15) 0.0178(12) 0.0505(17) -0.0005(11) -0.0148(13) 0.0077(11)
 C108 0.0291(14) 0.0468(17) 0.0241(13) 0.0095(12) 0.0006(11) 0.0136(13)
 C121 0.0255(13) 0.0265(13) 0.0283(13) 0.0095(10) -0.0027(10) 0.0074(11)
 C13 0.0280(14) 0.0243(13) 0.0354(14) -0.0031(11) -0.0029(11) 0.0086(11)
 C83 0.0215(14) 0.058(2) 0.0310(15) 0.0136(13) 0.0011(11) 0.0026(13)
 C107 0.0286(14) 0.0380(16) 0.0372(15) 0.0175(12) 0.0103(12) 0.0173(12)
 C77 0.0270(13) 0.0275(13) 0.0252(13) 0.0097(10) 0.0038(10) 0.0003(11)
 C106 0.0368(15) 0.0257(13) 0.0386(15) 0.0093(11) 0.0134(12) 0.0106(12)
 C140 0.0309(15) 0.0509(18) 0.0231(13) 0.0079(12) -0.0012(11) 0.0113(13)
 C66 0.0323(15) 0.0288(14) 0.0237(13) -0.0038(10) -0.0069(11) 0.0038(12)
 C137 0.0308(15) 0.0400(16) 0.0369(15) 0.0018(12) 0.0034(12) 0.0083(13)
 C84 0.0317(16) 0.0480(18) 0.0259(14) 0.0066(12) -0.0012(12) -0.0100(13)
 C15 0.0420(17) 0.0480(18) 0.0322(15) 0.0084(13) 0.0065(13) 0.0215(15)
 C90 0.0336(15) 0.0409(16) 0.0293(14) 0.0162(12) 0.0027(12) -0.0030(13)
 C17 0.0363(16) 0.0415(16) 0.0282(14) 0.0112(12) 0.0019(12) 0.0121(13)
 C61 0.0344(16) 0.0482(18) 0.0250(14) -0.0019(12) 0.0014(11) 0.0045(13)
 C64 0.0412(17) 0.0333(15) 0.0346(15) 0.0053(12) 0.0017(12) 0.0076(13)
 C85 0.0468(18) 0.0294(15) 0.0349(15) 0.0027(12) -0.0059(13) -0.0021(13)
 C134 0.0359(16) 0.0488(18) 0.0365(16) 0.0165(13) 0.0023(13) 0.0151(14)
 C141 0.0328(15) 0.0505(18) 0.0280(14) 0.0172(13) 0.0112(12) 0.0078(14)
 C16 0.0418(17) 0.0409(17) 0.0482(18) 0.0003(14) -0.0149(14) 0.0218(14)
 C51 0.0436(18) 0.0432(17) 0.0283(14) -0.0017(12) -0.0088(13) 0.0039(14)
 C113 0.0264(15) 0.060(2) 0.0479(18) 0.0280(15) 0.0032(13) 0.0180(14)
 C94 0.0392(16) 0.0328(15) 0.0276(14) -0.0046(11) -0.0096(12) -0.0043(13)
 C58 0.0428(17) 0.0395(16) 0.0279(14) 0.0080(12) -0.0026(12) -0.0042(14)
 C89 0.0396(17) 0.0508(19) 0.0399(16) 0.0103(14) 0.0045(13) 0.0215(15)
 C31 0.056(2) 0.0224(14) 0.0480(18) 0.0042(12) -0.0190(15) 0.0139(14)
 C59 0.0386(17) 0.059(2) 0.0255(14) 0.0103(14) 0.0004(13) -0.0143(15)
 C60 0.0345(17) 0.070(2) 0.0271(15) 0.0012(14) 0.0088(12) 0.0007(16)
 C136 0.0401(18) 0.0376(17) 0.061(2) 0.0037(15) 0.0084(15) 0.0142(14)
 C135 0.0345(17) 0.0454(18) 0.0531(19) 0.0163(15) 0.0015(14) 0.0137(14)
 C53 0.0287(15) 0.0455(18) 0.0461(18) -0.0108(14) -0.0045(13) -0.0050(13)
 C39 0.0310(16) 0.0212(14) 0.079(2) -0.0085(14) -0.0089(15) 0.0099(12)
 C111 0.0459(18) 0.0469(18) 0.0430(17) 0.0229(14) 0.0161(14) 0.0190(15)
 C91 0.068(2) 0.0400(19) 0.060(2) 0.0287(17) 0.0068(18) 0.0045(17)
 C87 0.054(2) 0.0402(18) 0.059(2) -0.0132(15) -0.0183(17) 0.0233(16)
 C43 0.064(2) 0.0334(16) 0.0441(18) 0.0031(14) -0.0245(16) 0.0064(16)
 C93 0.0354(17) 0.069(2) 0.0391(17) 0.0207(16) 0.0109(14) -0.0034(16)
 C40 0.0328(18) 0.0245(16) 0.124(4) -0.0164(19) -0.021(2) 0.0113(14)
 C92 0.0434(19) 0.071(2) 0.0279(15) 0.0248(15) 0.0009(13) -0.0109(17)
 C95 0.058(2) 0.062(2) 0.0294(16) -0.0153(15) -0.0069(15) -0.0046(18)
 C97 0.0407(19) 0.071(2) 0.0415(18) -0.0130(17) -0.0154(15) -0.0013(17)
 C112 0.070(2) 0.0305(16) 0.0355(16) -0.0008(13) 0.0163(15) 0.0011(15)
 C110 0.064(2) 0.048(2) 0.0315(16) -0.0015(14) -0.0030(15) -0.0073(17)
 C52 0.0476(19) 0.0332(16) 0.056(2) -0.0196(14) -0.0226(16) 0.0112(14)
 C46 0.0368(19) 0.042(2) 0.105(3) -0.021(2) 0.016(2) 0.0028(16)
 C142 0.0864(19) 0.107(2) 0.0486(13) 0.0405(14) 0.0279(13) 0.0248(16)
 C138 0.064(2) 0.062(2) 0.0445(19) -0.0129(17) -0.0095(17) 0.0226(19)
 C88 0.045(2) 0.070(2) 0.0416(19) 0.0031(17) -0.0071(15) -0.0223(18)
 C42 0.089(3) 0.0372(19) 0.062(2) -0.0017(16) -0.043(2) 0.012(2)
 C62 0.053(2) 0.065(2) 0.050(2) -0.0054(17) 0.0122(16) 0.0234(18)
 C63 0.061(2) 0.086(3) 0.044(2) 0.019(2) 0.0127(18) -0.021(2)
 C41 0.076(3) 0.0317(18) 0.094(3) -0.0125(19) -0.054(3) 0.0210(19)
 C96 0.094(3) 0.0358(18) 0.052(2) -0.0152(16) -0.028(2) 0.0059(19)
 C44 0.098(3) 0.064(3) 0.039(2) 0.0025(18) 0.003(2) -0.005(2)
 C139 0.064(2) 0.054(2) 0.086(3) 0.020(2) -0.003(2) 0.030(2)
 C114 0.0315(13) 0.084(2) 0.0678(18) 0.0286(15) -0.0021(12) 0.0233(13)
 C144 0.0864(19) 0.107(2) 0.0486(13) 0.0405(14) 0.0279(13) 0.0248(16)
 C152 0.094(4) 0.073(3) 0.074(3) -0.006(2) -0.001(3) 0.004(3)
 C153 0.093(4) 0.077(3) 0.074(3) -0.015(3) 0.011(3) -0.002(3)
 C117 0.0315(13) 0.084(2) 0.0678(18) 0.0286(15) -0.0021(12) 0.0233(13)
 C119 0.0315(13) 0.084(2) 0.0678(18) 0.0286(15) -0.0021(12) 0.0233(13)
 C154 0.082(4) 0.074(3) 0.098(4) 0.002(3) 0.011(3) -0.004(3)
 C143 0.0864(19) 0.107(2) 0.0486(13) 0.0405(14) 0.0279(13) 0.0248(16)
 C32 0.077(2) 0.0392(17) 0.058(2) 0.0187(14) -0.0097(17) 0.0248(17)
 C151 0.095(4) 0.115(5) 0.091(4) -0.021(3) -0.004(3) 0.023(4)
 C45 0.110(4) 0.052(3) 0.150(5) -0.038(3) -0.098(4) 0.030(3)
 C155 0.065(3) 0.137(5) 0.077(3) 0.012(3) 0.011(3) -0.015(3)
 C35 0.077(2) 0.0392(17) 0.058(2) 0.0187(14) -0.0097(17) 0.0248(17)
 C145 0.057(3) 0.113(5) 0.204(8) -0.021(5) 0.032(4) 0.026(3)
 C146 0.075(3) 0.062(3) 0.127(5) -0.016(3) 0.025(3) -0.009(3)
 C147 0.072(3) 0.042(2) 0.089(3) 0.009(2) -0.002(2) 0.006(2)
 C148 0.062(2) 0.045(2) 0.082(3) 0.0142(19) -0.002(2) 0.0102(18)
 C149 0.074(3) 0.0428(19) 0.052(2) 0.0090(16) 0.0082(18) 0.0109(18)
 C150 0.089(4) 0.060(3) 0.132(5) -0.005(3) 0.021(3) 0.029(3)
 C37 0.077(2) 0.0392(17) 0.058(2) 0.0187(14) -0.0097(17) 0.0248(17)
 C156 0.079(4) 0.158(6) 0.091(4) -0.020(4) 0.018(3) 0.021(4)
 C34 0.071(4) 0.048(4) 0.077(4) 0.033(3) 0.001(4) 0.033(3)
 C33 0.071(4) 0.048(4) 0.077(4) 0.033(3) 0.001(4) 0.033(3)
 C36 0.071(4) 0.048(4) 0.077(4) 0.033(3) 0.001(4) 0.033(3)
 C116 0.070(5) 0.087(6) 0.081(6) 0.031(5) -0.013(4) 0.031(5)
 C115 0.070(5) 0.087(6) 0.081(6) 0.031(5) -0.013(4) 0.031(5)
 C118 0.070(5) 0.087(6) 0.081(6) 0.031(5) -0.013(4) 0.031(5)

_geom_special_details
;
 All esds (except the esd in the dihedral angle between two l.s. planes)
 are estimated using the full covariance matrix.  The cell esds are taken
 into account individually in the estimation of esds in distances, angles
 and torsion angles; correlations between esds in cell parameters are only
 used when they are defined by crystal symmetry.  An approximate (isotropic)
 treatment of cell esds is used for estimating esds involving l.s. planes.
;
loop_
  _geom_bond_atom_site_label_1
  _geom_bond_atom_site_label_2
  _geom_bond_distance
  _geom_bond_site_symmetry_2
  _geom_bond_publ_flag
 Cr1 C6 1.937(2) . ?
 Cr1 C1 1.939(2) . ?
 Cr1 C5 1.928(2) . ?
 Cr1 C3 1.939(2) . ?
 Cr1 C4 1.930(2) . ?
 Cr1 C2 1.936(2) . ?
 N1 C1 1.180(3) . ?
 N1 C7 1.381(3) . ?
 N4 C4 1.184(3) . ?
 N4 C98 1.386(3) . ?
 N6 C6 1.179(3) . ?
 N6 C131 1.382(3) . ?
 N3 C3 1.179(3) . ?
 N3 C54 1.377(3) . ?
 N2 C26 1.388(3) . ?
 N2 C2 1.181(3) . ?
 N5 C5 1.183(3) . ?
 N5 C80 1.382(3) . ?
 C25 C26 1.400(3) . ?
 C25 C24 1.486(3) . ?
 C25 C30 1.394(3) . ?
 C71 C70 1.402(3) . ?
 C71 C72 1.404(4) . ?
 C71 C75 1.487(3) . ?
 C26 C27 1.406(3) . ?
 C22 C23 1.393(3) . ?
 C22 C21 1.488(3) . ?
 C22 C49 1.398(3) . ?
 C24 C23 1.403(3) . ?
 C24 C47 1.389(4) . ?
 C23 H23 0.9500 . ?
 C8 C7 1.409(3) . ?
 C8 C9 1.497(3) . ?
 C8 C18 1.392(3) . ?
 C79 C80 1.402(3) . ?
 C79 C81 1.496(3) . ?
 C79 C78 1.394(3) . ?
 C21 C20 1.395(3) . ?
 C21 C7 1.409(3) . ?
 C74 H74 0.9500 . ?
 C74 C69 1.405(4) . ?
 C74 C73 1.378(4) . ?
 C80 C75 1.412(3) . ?
 C14 C9 1.400(4) . ?
 C14 C13 1.390(4) . ?
 C14 C15 1.503(4) . ?
 C69 C70 1.396(3) . ?
 C69 C68 1.489(3) . ?
 C20 H20 0.9500 . ?
 C20 C19 1.394(3) . ?
 C99 C98 1.407(3) . ?
 C99 C100 1.395(3) . ?
 C99 C120 1.484(3) . ?
 C70 H70 0.9500 . ?
 C98 C103 1.402(3) . ?
 C27 C28 1.397(3) . ?
 C27 C38 1.498(4) . ?
 C103 C104 1.495(3) . ?
 C103 C102 1.392(3) . ?
 C55 C56 1.490(4) . ?
 C55 C54 1.406(3) . ?
 C55 C65 1.393(3) . ?
 C56 C57 1.401(4) . ?
 C56 C61 1.404(4) . ?
 C131 C130 1.404(4) . ?
 C131 C126 1.410(3) . ?
 C81 C82 1.406(4) . ?
 C81 C86 1.395(4) . ?
 C72 H72 0.9500 . ?
 C72 C73 1.384(4) . ?
 C104 C105 1.397(4) . ?
 C104 C109 1.397(4) . ?
 C54 C68 1.413(4) . ?
 C9 C10 1.401(3) . ?
 C49 H49 0.9500 . ?
 C49 C48 1.378(4) . ?
 C18 H18 0.9500 . ?
 C18 C19 1.383(3) . ?
 C132 C133 1.401(4) . ?
 C132 C130 1.496(3) . ?
 C132 C137 1.405(4) . ?
 C75 C76 1.391(3) . ?
 C133 C140 1.505(4) . ?
 C133 C134 1.390(4) . ?
 C10 C11 1.389(4) . ?
 C10 C17 1.505(4) . ?
 C124 C125 1.398(3) . ?
 C124 C126 1.489(4) . ?
 C124 C123 1.402(4) . ?
 C68 C67 1.401(3) . ?
 C30 H30 0.9500 . ?
 C30 C29 1.387(4) . ?
 C47 H47 0.9500 . ?
 C47 C48 1.385(4) . ?
 C125 H125 0.9500 . ?
 C125 C120 1.399(3) . ?
 C101 C100 1.388(4) . ?
 C101 C102 1.387(4) . ?
 C101 C113 1.529(3) . ?
 C100 H100 0.9500 . ?
 C28 H28 0.9500 . ?
 C28 C29 1.391(4) . ?
 C48 H48 0.9500 . ?
 C120 C121 1.402(4) . ?
 C19 C50 1.530(3) . ?
 C130 C129 1.398(3) . ?
 C126 C127 1.404(3) . ?
 C73 H73 0.9500 . ?
 C67 H67 0.9500 . ?
 C67 C66 1.393(4) . ?
 C129 H129 0.9500 . ?
 C129 C128 1.387(4) . ?
 C29 C31 1.536(3) . ?
 C123 H123 0.9500 . ?
 C123 C122 1.375(4) . ?
 C65 H65 0.9500 . ?
 C65 C66 1.379(4) . ?
 C102 H102 0.9500 . ?
 C76 H76 0.9500 . ?
 C76 C77 1.388(4) . ?
 C50 C51 1.537(4) . ?
 C50 C53 1.532(4) . ?
 C50 C52 1.524(4) . ?
 C78 H78 0.9500 . ?
 C78 C77 1.388(4) . ?
 C12 C11 1.390(4) . ?
 C12 C13 1.385(4) . ?
 C12 C16 1.509(4) . ?
 C82 C83 1.391(4) . ?
 C82 C89 1.513(4) . ?
 C11 H11 0.9500 . ?
 C105 C106 1.390(4) . ?
 C105 C112 1.509(4) . ?
 C109 C108 1.391(4) . ?
 C109 C110 1.497(4) . ?
 C128 C127 1.381(4) . ?
 C128 C141 1.537(3) . ?
 C57 C64 1.503(4) . ?
 C57 C58 1.389(4) . ?
 C127 H127 0.9500 . ?
 C122 H122 0.9500 . ?
 C122 C121 1.385(4) . ?
 C86 C85 1.388(4) . ?
 C86 C87 1.497(4) . ?
 C38 C39 1.389(4) . ?
 C38 C43 1.400(5) . ?
 C108 H108 0.9500 . ?
 C108 C107 1.383(4) . ?
 C121 H121 0.9500 . ?
 C13 H13 0.9500 . ?
 C83 H83 0.9500 . ?
 C83 C84 1.378(5) . ?
 C107 C106 1.382(4) . ?
 C107 C111 1.510(4) . ?
 C77 C90 1.530(3) . ?
 C106 H106 0.9500 . ?
 C140 H14A 0.9800 . ?
 C140 H14B 0.9800 . ?
 C140 H14C 0.9800 . ?
 C66 C94 1.539(4) . ?
 C137 C136 1.398(4) . ?
 C137 C138 1.501(4) . ?
 C84 C85 1.382(4) . ?
 C84 C88 1.506(4) . ?
 C15 H15A 0.9800 . ?
 C15 H15B 0.9800 . ?
 C15 H15C 0.9800 . ?
 C90 C91 1.535(5) . ?
 C90 C93 1.527(4) . ?
 C90 C92 1.530(4) . ?
 C17 H17A 0.9800 . ?
 C17 H17B 0.9800 . ?
 C17 H17C 0.9800 . ?
 C61 C60 1.386(4) . ?
 C61 C62 1.510(5) . ?
 C64 H64A 0.9800 . ?
 C64 H64B 0.9800 . ?
 C64 H64C 0.9800 . ?
 C85 H85 0.9500 . ?
 C134 H134 0.9500 . ?
 C134 C135 1.378(5) . ?
 C141 C142 1.510(5) . ?
 C141 C144 1.529(6) . ?
 C141 C143 1.481(6) . ?
 C16 H16A 0.9800 . ?
 C16 H16B 0.9800 . ?
 C16 H16C 0.9800 . ?
 C51 H51A 0.9800 . ?
 C51 H51B 0.9800 . ?
 C51 H51C 0.9800 . ?
 C113 C114 1.501(5) . ?
 C113 C117 1.552(6) . ?
 C113 C119 1.518(6) . ?
 C113 C116 1.511(13) . ?
 C113 C115 1.518(13) . ?
 C113 C118 1.529(14) . ?
 C94 C95 1.523(4) . ?
 C94 C97 1.524(5) . ?
 C94 C96 1.527(5) . ?
 C58 H58 0.9500 . ?
 C58 C59 1.388(5) . ?
 C89 H89A 0.9800 . ?
 C89 H89B 0.9800 . ?
 C89 H89C 0.9800 . ?
 C31 C32 1.477(6) . ?
 C31 C35 1.506(6) . ?
 C31 C37 1.600(6) . ?
 C31 C34 1.645(9) . ?
 C31 C33 1.471(10) . ?
 C31 C36 1.486(10) . ?
 C59 C60 1.386(5) . ?
 C59 C63 1.501(4) . ?
 C60 H60 0.9500 . ?
 C136 H136 0.9500 . ?
 C136 C135 1.376(5) . ?
 C135 C139 1.520(4) . ?
 C53 H53A 0.9800 . ?
 C53 H53B 0.9800 . ?
 C53 H53C 0.9800 . ?
 C39 C40 1.418(5) . ?
 C39 C46 1.498(6) . ?
 C111 H11A 0.9800 . ?
 C111 H11B 0.9800 . ?
 C111 H11C 0.9800 . ?
 C91 H91A 0.9800 . ?
 C91 H91B 0.9800 . ?
 C91 H91C 0.9800 . ?
 C87 H87A 0.9800 . ?
 C87 H87B 0.9800 . ?
 C87 H87C 0.9800 . ?
 C43 C42 1.386(5) . ?
 C43 C44 1.501(6) . ?
 C93 H93A 0.9800 . ?
 C93 H93B 0.9800 . ?
 C93 H93C 0.9800 . ?
 C40 H40 0.9500 . ?
 C40 C41 1.378(6) . ?
 C92 H92A 0.9800 . ?
 C92 H92B 0.9800 . ?
 C92 H92C 0.9800 . ?
 C95 H95A 0.9800 . ?
 C95 H95B 0.9800 . ?
 C95 H95C 0.9800 . ?
 C97 H97A 0.9800 . ?
 C97 H97B 0.9800 . ?
 C97 H97C 0.9800 . ?
 C112 H11D 0.9800 . ?
 C112 H11E 0.9800 . ?
 C112 H11F 0.9800 . ?
 C110 H11G 0.9800 . ?
 C110 H11H 0.9800 . ?
 C110 H11I 0.9800 . ?
 C52 H52A 0.9800 . ?
 C52 H52B 0.9800 . ?
 C52 H52C 0.9800 . ?
 C46 H46A 0.9800 . ?
 C46 H46B 0.9800 . ?
 C46 H46C 0.9800 . ?
 C142 H14D 0.9800 . ?
 C142 H14E 0.9800 . ?
 C142 H14F 0.9800 . ?
 C138 H13A 0.9800 . ?
 C138 H13B 0.9800 . ?
 C138 H13C 0.9800 . ?
 C88 H88A 0.9800 . ?
 C88 H88B 0.9800 . ?
 C88 H88C 0.9800 . ?
 C42 H42 0.9500 . ?
 C42 C41 1.369(7) . ?
 C62 H62A 0.9800 . ?
 C62 H62B 0.9800 . ?
 C62 H62C 0.9800 . ?
 C63 H63A 0.9800 . ?
 C63 H63B 0.9800 . ?
 C63 H63C 0.9800 . ?
 C41 C45 1.513(5) . ?
 C96 H96A 0.9800 . ?
 C96 H96B 0.9800 . ?
 C96 H96C 0.9800 . ?
 C44 H44A 0.9800 . ?
 C44 H44B 0.9800 . ?
 C44 H44C 0.9800 . ?
 C139 H13D 0.9800 . ?
 C139 H13E 0.9800 . ?
 C139 H13F 0.9800 . ?
 C114 H11J 0.9800 . ?
 C114 H11K 0.9800 . ?
 C114 H11L 0.9800 . ?
 C144 H14G 0.9800 . ?
 C144 H14H 0.9800 . ?
 C144 H14I 0.9800 . ?
 C152 H152 0.9500 . ?
 C152 C153 1.376(4) . ?
 C152 C151 1.373(4) . ?
 C153 H153 0.9500 . ?
 C153 C154 1.381(4) . ?
 C117 H11M 0.9800 . ?
 C117 H11N 0.9800 . ?
 C117 H11O 0.9800 . ?
 C119 H11P 0.9800 . ?
 C119 H11Q 0.9800 . ?
 C119 H11R 0.9800 . ?
 C154 H154 0.9500 . ?
 C154 C155 1.374(4) . ?
 C143 H14J 0.9800 . ?
 C143 H14K 0.9800 . ?
 C143 H14L 0.9800 . ?
 C32 H32A 0.9800 . ?
 C32 H32B 0.9800 . ?
 C32 H32C 0.9800 . ?
 C151 H151 0.9500 . ?
 C151 C156 1.384(4) . ?
 C45 H45A 0.9800 . ?
 C45 H45B 0.9800 . ?
 C45 H45C 0.9800 . ?
 C155 H155 0.9500 . ?
 C155 C156 1.387(4) . ?
 C35 H35A 0.9800 . ?
 C35 H35B 0.9800 . ?
 C35 H35C 0.9800 . ?
 C145 H145 0.9500 . ?
 C145 C146 1.3900 . ?
 C145 C150 1.3900 . ?
 C146 H146 0.9500 . ?
 C146 C147 1.3900 . ?
 C147 H147 0.9500 . ?
 C147 C148 1.3900 . ?
 C148 H148 0.9500 . ?
 C148 C149 1.3900 . ?
 C149 H149 0.9500 . ?
 C149 C150 1.3900 . ?
 C150 H150 0.9500 . ?
 C37 H37A 0.9800 . ?
 C37 H37B 0.9800 . ?
 C37 H37C 0.9800 . ?
 C156 H156 0.9500 . ?
 C34 H34A 0.9800 . ?
 C34 H34B 0.9800 . ?
 C34 H34C 0.9800 . ?
 C33 H33A 0.9800 . ?
 C33 H33B 0.9800 . ?
 C33 H33C 0.9800 . ?
 C36 H36A 0.9800 . ?
 C36 H36B 0.9800 . ?
 C36 H36C 0.9800 . ?
 C116 H11S 0.9800 . ?
 C116 H11T 0.9800 . ?
 C116 H11U 0.9800 . ?
 C115 H11V 0.9801 . ?
 C115 H11W 0.9798 . ?
 C115 H11X 0.9803 . ?
 C118 H11Y 0.9798 . ?
 C118 H 0.9800 . ?
 C118 HA 0.9800 . ?

loop_
  _geom_angle_atom_site_label_1
  _geom_angle_atom_site_label_2
  _geom_angle_atom_site_label_3
  _geom_angle
  _geom_angle_site_symmetry_1
  _geom_angle_site_symmetry_3
  _geom_angle_publ_flag
 C6 Cr1 C1 89.03(10) . . ?
 C6 Cr1 C3 92.35(10) . . ?
 C1 Cr1 C3 178.58(10) . . ?
 C5 Cr1 C6 175.31(10) . . ?
 C5 Cr1 C1 95.39(9) . . ?
 C5 Cr1 C3 83.24(9) . . ?
 C5 Cr1 C4 95.26(9) . . ?
 C5 Cr1 C2 83.96(9) . . ?
 C4 Cr1 C6 86.16(9) . . ?
 C4 Cr1 C1 91.59(9) . . ?
 C4 Cr1 C3 88.16(10) . . ?
 C4 Cr1 C2 177.97(10) . . ?
 C2 Cr1 C6 94.77(10) . . ?
 C2 Cr1 C1 86.62(9) . . ?
 C2 Cr1 C3 93.61(10) . . ?
 C1 N1 C7 179.4(3) . . ?
 C4 N4 C98 161.8(2) . . ?
 C6 N6 C131 175.9(2) . . ?
 C3 N3 C54 170.4(2) . . ?
 C2 N2 C26 166.0(2) . . ?
 C5 N5 C80 168.2(2) . . ?
 N6 C6 Cr1 175.1(2) . . ?
 N1 C1 Cr1 175.4(2) . . ?
 N5 C5 Cr1 170.2(2) . . ?
 C26 C25 C24 124.2(2) . . ?
 C30 C25 C26 118.6(2) . . ?
 C30 C25 C24 117.2(2) . . ?
 C70 C71 C72 118.4(2) . . ?
 C70 C71 C75 124.7(2) . . ?
 C72 C71 C75 116.9(2) . . ?
 N2 C26 C25 120.2(2) . . ?
 N2 C26 C27 119.5(2) . . ?
 C25 C26 C27 120.2(2) . . ?
 N3 C3 Cr1 173.4(2) . . ?
 C23 C22 C21 124.6(2) . . ?
 C23 C22 C49 118.9(2) . . ?
 C49 C22 C21 116.5(2) . . ?
 C23 C24 C25 123.6(2) . . ?
 C47 C24 C25 117.0(2) . . ?
 C47 C24 C23 119.4(2) . . ?
 C22 C23 C24 120.1(2) . . ?
 C22 C23 H23 119.9 . . ?
 C24 C23 H23 119.9 . . ?
 C7 C8 C9 122.1(2) . . ?
 C18 C8 C7 118.7(2) . . ?
 C18 C8 C9 119.1(2) . . ?
 C80 C79 C81 123.8(2) . . ?
 C78 C79 C80 118.9(2) . . ?
 C78 C79 C81 117.3(2) . . ?
 C20 C21 C22 116.8(2) . . ?
 C20 C21 C7 118.0(2) . . ?
 C7 C21 C22 125.0(2) . . ?
 N4 C4 Cr1 173.6(2) . . ?
 N2 C2 Cr1 172.2(2) . . ?
 C69 C74 H74 119.4 . . ?
 C73 C74 H74 119.4 . . ?
 C73 C74 C69 121.3(2) . . ?
 N5 C80 C79 118.9(2) . . ?
 N5 C80 C75 120.7(2) . . ?
 C79 C80 C75 120.5(2) . . ?
 C9 C14 C15 122.1(2) . . ?
 C13 C14 C9 119.6(2) . . ?
 C13 C14 C15 118.3(2) . . ?
 C74 C69 C68 116.4(2) . . ?
 C70 C69 C74 118.3(2) . . ?
 C70 C69 C68 125.3(2) . . ?
 C21 C20 H20 118.4 . . ?
 C19 C20 C21 123.3(2) . . ?
 C19 C20 H20 118.4 . . ?
 C98 C99 C120 123.9(2) . . ?
 C100 C99 C98 117.8(2) . . ?
 C100 C99 C120 118.2(2) . . ?
 C71 C70 H70 119.4 . . ?
 C69 C70 C71 121.3(2) . . ?
 C69 C70 H70 119.4 . . ?
 N4 C98 C99 120.8(2) . . ?
 N4 C98 C103 118.9(2) . . ?
 C103 C98 C99 120.3(2) . . ?
 C26 C27 C38 123.2(2) . . ?
 C28 C27 C26 118.3(2) . . ?
 C28 C27 C38 118.5(2) . . ?
 C98 C103 C104 121.9(2) . . ?
 C102 C103 C98 119.0(2) . . ?
 C102 C103 C104 119.0(2) . . ?
 N1 C7 C8 119.3(2) . . ?
 N1 C7 C21 120.7(2) . . ?
 C21 C7 C8 120.0(2) . . ?
 C54 C55 C56 125.3(2) . . ?
 C65 C55 C56 115.4(2) . . ?
 C65 C55 C54 119.2(2) . . ?
 C57 C56 C55 120.9(2) . . ?
 C57 C56 C61 119.9(3) . . ?
 C61 C56 C55 118.4(3) . . ?
 N6 C131 C130 118.8(2) . . ?
 N6 C131 C126 120.2(2) . . ?
 C130 C131 C126 121.0(2) . . ?
 C82 C81 C79 119.4(2) . . ?
 C86 C81 C79 120.6(2) . . ?
 C86 C81 C82 119.7(2) . . ?
 C71 C72 H72 119.6 . . ?
 C73 C72 C71 120.9(2) . . ?
 C73 C72 H72 119.6 . . ?
 C105 C104 C103 119.7(2) . . ?
 C109 C104 C103 120.4(2) . . ?
 C109 C104 C105 119.8(2) . . ?
 N3 C54 C55 118.6(2) . . ?
 N3 C54 C68 121.5(2) . . ?
 C55 C54 C68 119.8(2) . . ?
 C14 C9 C8 120.2(2) . . ?
 C14 C9 C10 119.5(2) . . ?
 C10 C9 C8 120.1(2) . . ?
 C22 C49 H49 119.4 . . ?
 C48 C49 C22 121.2(2) . . ?
 C48 C49 H49 119.4 . . ?
 C8 C18 H18 118.5 . . ?
 C19 C18 C8 122.9(2) . . ?
 C19 C18 H18 118.5 . . ?
 C133 C132 C130 120.7(2) . . ?
 C133 C132 C137 119.0(2) . . ?
 C137 C132 C130 120.1(2) . . ?
 C80 C75 C71 125.0(2) . . ?
 C76 C75 C71 117.6(2) . . ?
 C76 C75 C80 117.3(2) . . ?
 C132 C133 C140 123.1(2) . . ?
 C134 C133 C132 119.3(3) . . ?
 C134 C133 C140 117.6(2) . . ?
 C9 C10 C17 122.7(2) . . ?
 C11 C10 C9 119.1(2) . . ?
 C11 C10 C17 118.2(2) . . ?
 C125 C124 C126 124.4(2) . . ?
 C125 C124 C123 118.4(2) . . ?
 C123 C124 C126 117.1(2) . . ?
 C54 C68 C69 125.0(2) . . ?
 C67 C68 C69 117.3(2) . . ?
 C67 C68 C54 117.5(2) . . ?
 C25 C30 H30 118.5 . . ?
 C29 C30 C25 123.0(2) . . ?
 C29 C30 H30 118.5 . . ?
 C24 C47 H47 119.6 . . ?
 C48 C47 C24 120.7(2) . . ?
 C48 C47 H47 119.6 . . ?
 C124 C125 H125 119.7 . . ?
 C124 C125 C120 120.6(2) . . ?
 C120 C125 H125 119.7 . . ?
 C100 C101 C113 120.6(2) . . ?
 C102 C101 C100 117.2(2) . . ?
 C102 C101 C113 122.1(2) . . ?
 C99 C100 H100 118.4 . . ?
 C101 C100 C99 123.2(2) . . ?
 C101 C100 H100 118.4 . . ?
 C27 C28 H28 118.6 . . ?
 C29 C28 C27 122.8(2) . . ?
 C29 C28 H28 118.6 . . ?
 C49 C48 C47 119.5(2) . . ?
 C49 C48 H48 120.2 . . ?
 C47 C48 H48 120.2 . . ?
 C125 C120 C99 123.8(2) . . ?
 C125 C120 C121 119.2(2) . . ?
 C121 C120 C99 117.0(2) . . ?
 C20 C19 C50 119.1(2) . . ?
 C18 C19 C20 116.8(2) . . ?
 C18 C19 C50 124.1(2) . . ?
 C131 C130 C132 123.6(2) . . ?
 C129 C130 C131 118.1(2) . . ?
 C129 C130 C132 118.3(2) . . ?
 C131 C126 C124 125.9(2) . . ?
 C127 C126 C131 117.1(2) . . ?
 C127 C126 C124 117.0(2) . . ?
 C74 C73 C72 119.8(2) . . ?
 C74 C73 H73 120.1 . . ?
 C72 C73 H73 120.1 . . ?
 C68 C67 H67 118.2 . . ?
 C66 C67 C68 123.6(2) . . ?
 C66 C67 H67 118.2 . . ?
 C130 C129 H129 118.7 . . ?
 C128 C129 C130 122.7(2) . . ?
 C128 C129 H129 118.7 . . ?
 C30 C29 C28 116.9(2) . . ?
 C30 C29 C31 121.5(2) . . ?
 C28 C29 C31 121.7(2) . . ?
 C124 C123 H123 119.3 . . ?
 C122 C123 C124 121.4(2) . . ?
 C122 C123 H123 119.3 . . ?
 C55 C65 H65 118.6 . . ?
 C66 C65 C55 122.8(2) . . ?
 C66 C65 H65 118.6 . . ?
 C103 C102 H102 118.9 . . ?
 C101 C102 C103 122.3(2) . . ?
 C101 C102 H102 118.9 . . ?
 C75 C76 H76 118.0 . . ?
 C77 C76 C75 124.1(2) . . ?
 C77 C76 H76 118.0 . . ?
 C19 C50 C51 109.3(2) . . ?
 C19 C50 C53 110.3(2) . . ?
 C53 C50 C51 107.9(2) . . ?
 C52 C50 C19 111.9(2) . . ?
 C52 C50 C51 109.0(2) . . ?
 C52 C50 C53 108.4(2) . . ?
 C79 C78 H78 118.7 . . ?
 C77 C78 C79 122.6(2) . . ?
 C77 C78 H78 118.7 . . ?
 C11 C12 C16 121.0(3) . . ?
 C13 C12 C11 117.7(2) . . ?
 C13 C12 C16 121.2(3) . . ?
 C81 C82 C89 122.1(3) . . ?
 C83 C82 C81 118.4(3) . . ?
 C83 C82 C89 119.5(3) . . ?
 C10 C11 C12 122.3(2) . . ?
 C10 C11 H11 118.9 . . ?
 C12 C11 H11 118.9 . . ?
 C104 C105 C112 120.8(2) . . ?
 C106 C105 C104 119.1(3) . . ?
 C106 C105 C112 120.1(3) . . ?
 C104 C109 C110 120.7(2) . . ?
 C108 C109 C104 119.1(3) . . ?
 C108 C109 C110 120.2(3) . . ?
 C129 C128 C141 121.5(2) . . ?
 C127 C128 C129 117.4(2) . . ?
 C127 C128 C141 121.1(2) . . ?
 C56 C57 C64 121.5(2) . . ?
 C58 C57 C56 118.8(3) . . ?
 C58 C57 C64 119.8(3) . . ?
 C126 C127 H127 118.3 . . ?
 C128 C127 C126 123.3(2) . . ?
 C128 C127 H127 118.3 . . ?
 C123 C122 H122 120.1 . . ?
 C123 C122 C121 119.8(2) . . ?
 C121 C122 H122 120.1 . . ?
 C81 C86 C87 121.7(3) . . ?
 C85 C86 C81 119.3(3) . . ?
 C85 C86 C87 119.0(3) . . ?
 C39 C38 C27 120.0(3) . . ?
 C39 C38 C43 120.1(3) . . ?
 C43 C38 C27 119.6(3) . . ?
 C109 C108 H108 119.0 . . ?
 C107 C108 C109 122.0(3) . . ?
 C107 C108 H108 119.0 . . ?
 C120 C121 H121 119.8 . . ?
 C122 C121 C120 120.5(2) . . ?
 C122 C121 H121 119.8 . . ?
 C14 C13 H13 119.1 . . ?
 C12 C13 C14 121.8(3) . . ?
 C12 C13 H13 119.1 . . ?
 C82 C83 H83 118.7 . . ?
 C84 C83 C82 122.6(3) . . ?
 C84 C83 H83 118.7 . . ?
 C108 C107 C111 120.7(3) . . ?
 C106 C107 C108 117.9(2) . . ?
 C106 C107 C111 121.3(3) . . ?
 C76 C77 C90 119.8(2) . . ?
 C78 C77 C76 116.6(2) . . ?
 C78 C77 C90 123.6(2) . . ?
 C105 C106 H106 119.0 . . ?
 C107 C106 C105 122.1(3) . . ?
 C107 C106 H106 119.0 . . ?
 C133 C140 H14A 109.5 . . ?
 C133 C140 H14B 109.5 . . ?
 C133 C140 H14C 109.5 . . ?
 H14A C140 H14B 109.5 . . ?
 H14A C140 H14C 109.5 . . ?
 H14B C140 H14C 109.5 . . ?
 C67 C66 C94 120.0(2) . . ?
 C65 C66 C67 116.8(2) . . ?
 C65 C66 C94 123.2(2) . . ?
 C132 C137 C138 122.2(3) . . ?
 C136 C137 C132 119.1(3) . . ?
 C136 C137 C138 118.7(3) . . ?
 C83 C84 C85 117.7(3) . . ?
 C83 C84 C88 121.9(3) . . ?
 C85 C84 C88 120.3(3) . . ?
 C14 C15 H15A 109.5 . . ?
 C14 C15 H15B 109.5 . . ?
 C14 C15 H15C 109.5 . . ?
 H15A C15 H15B 109.5 . . ?
 H15A C15 H15C 109.5 . . ?
 H15B C15 H15C 109.5 . . ?
 C77 C90 C91 108.4(2) . . ?
 C93 C90 C77 109.9(2) . . ?
 C93 C90 C91 109.0(3) . . ?
 C93 C90 C92 107.7(3) . . ?
 C92 C90 C77 112.3(2) . . ?
 C92 C90 C91 109.5(3) . . ?
 C10 C17 H17A 109.5 . . ?
 C10 C17 H17B 109.5 . . ?
 C10 C17 H17C 109.5 . . ?
 H17A C17 H17B 109.5 . . ?
 H17A C17 H17C 109.5 . . ?
 H17B C17 H17C 109.5 . . ?
 C56 C61 C62 120.6(3) . . ?
 C60 C61 C56 118.8(3) . . ?
 C60 C61 C62 120.5(3) . . ?
 C57 C64 H64A 109.5 . . ?
 C57 C64 H64B 109.5 . . ?
 C57 C64 H64C 109.5 . . ?
 H64A C64 H64B 109.5 . . ?
 H64A C64 H64C 109.5 . . ?
 H64B C64 H64C 109.5 . . ?
 C86 C85 H85 118.9 . . ?
 C84 C85 C86 122.1(3) . . ?
 C84 C85 H85 118.9 . . ?
 C133 C134 H134 118.7 . . ?
 C135 C134 C133 122.6(3) . . ?
 C135 C134 H134 118.7 . . ?
 C142 C141 C128 111.8(3) . . ?
 C142 C141 C144 104.6(3) . . ?
 C144 C141 C128 108.1(3) . . ?
 C143 C141 C128 112.4(3) . . ?
 C143 C141 C142 109.6(3) . . ?
 C143 C141 C144 110.1(3) . . ?
 C12 C16 H16A 109.5 . . ?
 C12 C16 H16B 109.5 . . ?
 C12 C16 H16C 109.5 . . ?
 H16A C16 H16B 109.5 . . ?
 H16A C16 H16C 109.5 . . ?
 H16B C16 H16C 109.5 . . ?
 C50 C51 H51A 109.5 . . ?
 C50 C51 H51B 109.5 . . ?
 C50 C51 H51C 109.5 . . ?
 H51A C51 H51B 109.5 . . ?
 H51A C51 H51C 109.5 . . ?
 H51B C51 H51C 109.5 . . ?
 C101 C113 C117 107.2(3) . . ?
 C101 C113 C118 104.6(8) . . ?
 C114 C113 C101 114.3(3) . . ?
 C114 C113 C117 107.8(3) . . ?
 C114 C113 C119 108.3(3) . . ?
 C119 C113 C101 110.5(3) . . ?
 C119 C113 C117 108.6(3) . . ?
 C116 C113 C101 114.9(8) . . ?
 C116 C113 C115 107.5(14) . . ?
 C116 C113 C118 111.3(12) . . ?
 C115 C113 C101 105.2(8) . . ?
 C115 C113 C118 113.4(12) . . ?
 C95 C94 C66 112.3(2) . . ?
 C95 C94 C97 107.9(3) . . ?
 C95 C94 C96 108.8(3) . . ?
 C97 C94 C66 108.4(2) . . ?
 C97 C94 C96 109.5(3) . . ?
 C96 C94 C66 109.9(2) . . ?
 C57 C58 H58 118.8 . . ?
 C59 C58 C57 122.3(3) . . ?
 C59 C58 H58 118.8 . . ?
 C82 C89 H89A 109.5 . . ?
 C82 C89 H89B 109.5 . . ?
 C82 C89 H89C 109.5 . . ?
 H89A C89 H89B 109.5 . . ?
 H89A C89 H89C 109.5 . . ?
 H89B C89 H89C 109.5 . . ?
 C29 C31 C37 106.8(3) . . ?
 C29 C31 C34 103.8(4) . . ?
 C32 C31 C29 111.1(3) . . ?
 C32 C31 C35 114.2(4) . . ?
 C32 C31 C37 106.2(4) . . ?
 C35 C31 C29 113.7(3) . . ?
 C35 C31 C37 104.1(4) . . ?
 C33 C31 C29 110.2(4) . . ?
 C33 C31 C34 101.7(7) . . ?
 C33 C31 C36 124.5(7) . . ?
 C36 C31 C29 113.1(4) . . ?
 C36 C31 C34 99.9(6) . . ?
 C58 C59 C63 121.5(4) . . ?
 C60 C59 C58 117.6(3) . . ?
 C60 C59 C63 121.0(3) . . ?
 C61 C60 C59 122.3(3) . . ?
 C61 C60 H60 118.9 . . ?
 C59 C60 H60 118.9 . . ?
 C137 C136 H136 118.8 . . ?
 C135 C136 C137 122.5(3) . . ?
 C135 C136 H136 118.8 . . ?
 C134 C135 C139 120.9(3) . . ?
 C136 C135 C134 117.5(3) . . ?
 C136 C135 C139 121.6(3) . . ?
 C50 C53 H53A 109.5 . . ?
 C50 C53 H53B 109.5 . . ?
 C50 C53 H53C 109.5 . . ?
 H53A C53 H53B 109.5 . . ?
 H53A C53 H53C 109.5 . . ?
 H53B C53 H53C 109.5 . . ?
 C38 C39 C40 118.1(4) . . ?
 C38 C39 C46 121.6(3) . . ?
 C40 C39 C46 120.3(3) . . ?
 C107 C111 H11A 109.5 . . ?
 C107 C111 H11B 109.5 . . ?
 C107 C111 H11C 109.5 . . ?
 H11A C111 H11B 109.5 . . ?
 H11A C111 H11C 109.5 . . ?
 H11B C111 H11C 109.5 . . ?
 C90 C91 H91A 109.5 . . ?
 C90 C91 H91B 109.5 . . ?
 C90 C91 H91C 109.5 . . ?
 H91A C91 H91B 109.5 . . ?
 H91A C91 H91C 109.5 . . ?
 H91B C91 H91C 109.5 . . ?
 C86 C87 H87A 109.5 . . ?
 C86 C87 H87B 109.5 . . ?
 C86 C87 H87C 109.5 . . ?
 H87A C87 H87B 109.5 . . ?
 H87A C87 H87C 109.5 . . ?
 H87B C87 H87C 109.5 . . ?
 C38 C43 C44 121.8(3) . . ?
 C42 C43 C38 119.5(4) . . ?
 C42 C43 C44 118.7(4) . . ?
 C90 C93 H93A 109.5 . . ?
 C90 C93 H93B 109.5 . . ?
 C90 C93 H93C 109.5 . . ?
 H93A C93 H93B 109.5 . . ?
 H93A C93 H93C 109.5 . . ?
 H93B C93 H93C 109.5 . . ?
 C39 C40 H40 119.0 . . ?
 C41 C40 C39 121.9(4) . . ?
 C41 C40 H40 119.0 . . ?
 C90 C92 H92A 109.5 . . ?
 C90 C92 H92B 109.5 . . ?
 C90 C92 H92C 109.5 . . ?
 H92A C92 H92B 109.5 . . ?
 H92A C92 H92C 109.5 . . ?
 H92B C92 H92C 109.5 . . ?
 C94 C95 H95A 109.5 . . ?
 C94 C95 H95B 109.5 . . ?
 C94 C95 H95C 109.5 . . ?
 H95A C95 H95B 109.5 . . ?
 H95A C95 H95C 109.5 . . ?
 H95B C95 H95C 109.5 . . ?
 C94 C97 H97A 109.5 . . ?
 C94 C97 H97B 109.5 . . ?
 C94 C97 H97C 109.5 . . ?
 H97A C97 H97B 109.5 . . ?
 H97A C97 H97C 109.5 . . ?
 H97B C97 H97C 109.5 . . ?
 C105 C112 H11D 109.5 . . ?
 C105 C112 H11E 109.5 . . ?
 C105 C112 H11F 109.5 . . ?
 H11D C112 H11E 109.5 . . ?
 H11D C112 H11F 109.5 . . ?
 H11E C112 H11F 109.5 . . ?
 C109 C110 H11G 109.5 . . ?
 C109 C110 H11H 109.5 . . ?
 C109 C110 H11I 109.5 . . ?
 H11G C110 H11H 109.5 . . ?
 H11G C110 H11I 109.5 . . ?
 H11H C110 H11I 109.5 . . ?
 C50 C52 H52A 109.5 . . ?
 C50 C52 H52B 109.5 . . ?
 C50 C52 H52C 109.5 . . ?
 H52A C52 H52B 109.5 . . ?
 H52A C52 H52C 109.5 . . ?
 H52B C52 H52C 109.5 . . ?
 C39 C46 H46A 109.5 . . ?
 C39 C46 H46B 109.5 . . ?
 C39 C46 H46C 109.5 . . ?
 H46A C46 H46B 109.5 . . ?
 H46A C46 H46C 109.5 . . ?
 H46B C46 H46C 109.5 . . ?
 C141 C142 H14D 109.5 . . ?
 C141 C142 H14E 109.5 . . ?
 C141 C142 H14F 109.5 . . ?
 H14D C142 H14E 109.5 . . ?
 H14D C142 H14F 109.5 . . ?
 H14E C142 H14F 109.5 . . ?
 C137 C138 H13A 109.5 . . ?
 C137 C138 H13B 109.5 . . ?
 C137 C138 H13C 109.5 . . ?
 H13A C138 H13B 109.5 . . ?
 H13A C138 H13C 109.5 . . ?
 H13B C138 H13C 109.5 . . ?
 C84 C88 H88A 109.5 . . ?
 C84 C88 H88B 109.5 . . ?
 C84 C88 H88C 109.5 . . ?
 H88A C88 H88B 109.5 . . ?
 H88A C88 H88C 109.5 . . ?
 H88B C88 H88C 109.5 . . ?
 C43 C42 H42 119.0 . . ?
 C41 C42 C43 122.0(4) . . ?
 C41 C42 H42 119.0 . . ?
 C61 C62 H62A 109.5 . . ?
 C61 C62 H62B 109.5 . . ?
 C61 C62 H62C 109.5 . . ?
 H62A C62 H62B 109.5 . . ?
 H62A C62 H62C 109.5 . . ?
 H62B C62 H62C 109.5 . . ?
 C59 C63 H63A 109.5 . . ?
 C59 C63 H63B 109.5 . . ?
 C59 C63 H63C 109.5 . . ?
 H63A C63 H63B 109.5 . . ?
 H63A C63 H63C 109.5 . . ?
 H63B C63 H63C 109.5 . . ?
 C40 C41 C45 120.2(5) . . ?
 C42 C41 C40 118.4(3) . . ?
 C42 C41 C45 121.4(5) . . ?
 C94 C96 H96A 109.5 . . ?
 C94 C96 H96B 109.5 . . ?
 C94 C96 H96C 109.5 . . ?
 H96A C96 H96B 109.5 . . ?
 H96A C96 H96C 109.5 . . ?
 H96B C96 H96C 109.5 . . ?
 C43 C44 H44A 109.5 . . ?
 C43 C44 H44B 109.5 . . ?
 C43 C44 H44C 109.5 . . ?
 H44A C44 H44B 109.5 . . ?
 H44A C44 H44C 109.5 . . ?
 H44B C44 H44C 109.5 . . ?
 C135 C139 H13D 109.5 . . ?
 C135 C139 H13E 109.5 . . ?
 C135 C139 H13F 109.5 . . ?
 H13D C139 H13E 109.5 . . ?
 H13D C139 H13F 109.5 . . ?
 H13E C139 H13F 109.5 . . ?
 C113 C114 H11J 109.5 . . ?
 C113 C114 H11K 109.5 . . ?
 C113 C114 H11L 109.5 . . ?
 H11J C114 H11K 109.5 . . ?
 H11J C114 H11L 109.5 . . ?
 H11K C114 H11L 109.5 . . ?
 C141 C144 H14G 109.5 . . ?
 C141 C144 H14H 109.5 . . ?
 C141 C144 H14I 109.5 . . ?
 H14G C144 H14H 109.5 . . ?
 H14G C144 H14I 109.5 . . ?
 H14H C144 H14I 109.5 . . ?
 C153 C152 H152 119.2 . . ?
 C151 C152 H152 119.2 . . ?
 C151 C152 C153 121.6(5) . . ?
 C152 C153 H153 120.0 . . ?
 C152 C153 C154 120.0(5) . . ?
 C154 C153 H153 120.0 . . ?
 C113 C117 H11M 109.5 . . ?
 C113 C117 H11N 109.5 . . ?
 C113 C117 H11O 109.5 . . ?
 H11M C117 H11N 109.5 . . ?
 H11M C117 H11O 109.5 . . ?
 H11N C117 H11O 109.5 . . ?
 C113 C119 H11P 109.5 . . ?
 C113 C119 H11Q 109.5 . . ?
 C113 C119 H11R 109.5 . . ?
 H11P C119 H11Q 109.5 . . ?
 H11P C119 H11R 109.5 . . ?
 H11Q C119 H11R 109.5 . . ?
 C153 C154 H154 120.2 . . ?
 C155 C154 C153 119.7(5) . . ?
 C155 C154 H154 120.2 . . ?
 C141 C143 H14J 109.5 . . ?
 C141 C143 H14K 109.5 . . ?
 C141 C143 H14L 109.5 . . ?
 H14J C143 H14K 109.5 . . ?
 H14J C143 H14L 109.5 . . ?
 H14K C143 H14L 109.5 . . ?
 C31 C32 H32A 109.5 . . ?
 C31 C32 H32B 109.5 . . ?
 C31 C32 H32C 109.5 . . ?
 H32A C32 H32B 109.5 . . ?
 H32A C32 H32C 109.5 . . ?
 H32B C32 H32C 109.5 . . ?
 C152 C151 H151 121.1 . . ?
 C152 C151 C156 117.9(5) . . ?
 C156 C151 H151 121.1 . . ?
 C41 C45 H45A 109.5 . . ?
 C41 C45 H45B 109.5 . . ?
 C41 C45 H45C 109.5 . . ?
 H45A C45 H45B 109.5 . . ?
 H45A C45 H45C 109.5 . . ?
 H45B C45 H45C 109.5 . . ?
 C154 C155 H155 120.3 . . ?
 C154 C155 C156 119.4(5) . . ?
 C156 C155 H155 120.3 . . ?
 C31 C35 H35A 109.5 . . ?
 C31 C35 H35B 109.5 . . ?
 C31 C35 H35C 109.5 . . ?
 H35A C35 H35B 109.5 . . ?
 H35A C35 H35C 109.5 . . ?
 H35B C35 H35C 109.5 . . ?
 C146 C145 H145 120.0 . . ?
 C146 C145 C150 120.0 . . ?
 C150 C145 H145 120.0 . . ?
 C145 C146 H146 120.0 . . ?
 C147 C146 C145 120.0 . . ?
 C147 C146 H146 120.0 . . ?
 C146 C147 H147 120.0 . . ?
 C146 C147 C148 120.0 . . ?
 C148 C147 H147 120.0 . . ?
 C147 C148 H148 120.0 . . ?
 C149 C148 C147 120.0 . . ?
 C149 C148 H148 120.0 . . ?
 C148 C149 H149 120.0 . . ?
 C148 C149 C150 120.0 . . ?
 C150 C149 H149 120.0 . . ?
 C145 C150 H150 120.0 . . ?
 C149 C150 C145 120.0 . . ?
 C149 C150 H150 120.0 . . ?
 C31 C37 H37A 109.5 . . ?
 C31 C37 H37B 109.5 . . ?
 C31 C37 H37C 109.5 . . ?
 H37A C37 H37B 109.5 . . ?
 H37A C37 H37C 109.5 . . ?
 H37B C37 H37C 109.5 . . ?
 C151 C156 C155 121.5(5) . . ?
 C151 C156 H156 119.3 . . ?
 C155 C156 H156 119.3 . . ?
 C31 C34 H34A 109.5 . . ?
 C31 C34 H34B 109.5 . . ?
 C31 C34 H34C 109.5 . . ?
 H34A C34 H34B 109.5 . . ?
 H34A C34 H34C 109.5 . . ?
 H34B C34 H34C 109.5 . . ?
 C31 C33 H33A 109.5 . . ?
 C31 C33 H33B 109.5 . . ?
 C31 C33 H33C 109.5 . . ?
 H33A C33 H33B 109.5 . . ?
 H33A C33 H33C 109.5 . . ?
 H33B C33 H33C 109.5 . . ?
 C31 C36 H36A 109.5 . . ?
 C31 C36 H36B 109.5 . . ?
 C31 C36 H36C 109.5 . . ?
 H36A C36 H36B 109.5 . . ?
 H36A C36 H36C 109.5 . . ?
 H36B C36 H36C 109.5 . . ?
 C113 C116 H11S 109.5 . . ?
 C113 C116 H11T 109.5 . . ?
 C113 C116 H11U 109.5 . . ?
 H11S C116 H11T 109.5 . . ?
 H11S C116 H11U 109.5 . . ?
 H11T C116 H11U 109.5 . . ?
 C113 C115 H11V 136.2 . . ?
 C113 C115 H11W 94.0 . . ?
 C113 C115 H11X 95.8 . . ?
 H11V C115 H11W 109.5 . . ?
 H11V C115 H11X 109.4 . . ?
 H11W C115 H11X 109.5 . . ?
 C113 C118 H11Y 111.2 . . ?
 C113 C118 H 102.3 . . ?
 C113 C118 HA 114.6 . . ?
 H11Y C118 H 109.5 . . ?
 H11Y C118 HA 109.5 . . ?
 H C118 HA 109.5 . . ?

loop_
  _geom_torsion_atom_site_label_1
  _geom_torsion_atom_site_label_2
  _geom_torsion_atom_site_label_3
  _geom_torsion_atom_site_label_4
  _geom_torsion
  _geom_torsion_site_symmetry_1
  _geom_torsion_site_symmetry_2
  _geom_torsion_site_symmetry_3
  _geom_torsion_site_symmetry_4
  _geom_torsion_publ_flag
 N4 C98 C103 C104 3.1(4) . . . . ?
 N4 C98 C103 C102 -175.6(2) . . . . ?
 N6 C131 C130 C132 -6.7(4) . . . . ?
 N6 C131 C130 C129 175.5(2) . . . . ?
 N6 C131 C126 C124 8.0(4) . . . . ?
 N6 C131 C126 C127 -174.2(2) . . . . ?
 N3 C54 C68 C69 8.7(4) . . . . ?
 N3 C54 C68 C67 -176.4(2) . . . . ?
 N2 C26 C27 C28 -176.8(2) . . . . ?
 N2 C26 C27 C38 5.4(4) . . . . ?
 N5 C80 C75 C71 -3.9(4) . . . . ?
 N5 C80 C75 C76 179.6(2) . . . . ?
 C5 N5 C80 C79 28.6(13) . . . . ?
 C5 N5 C80 C75 -152.2(11) . . . . ?
 C25 C26 C27 C28 4.1(4) . . . . ?
 C25 C26 C27 C38 -173.7(3) . . . . ?
 C25 C24 C23 C22 177.0(2) . . . . ?
 C25 C24 C47 C48 -179.5(2) . . . . ?
 C25 C30 C29 C28 2.1(4) . . . . ?
 C25 C30 C29 C31 -177.3(3) . . . . ?
 C71 C72 C73 C74 -0.5(4) . . . . ?
 C71 C75 C76 C77 -173.0(2) . . . . ?
 C26 C25 C24 C23 55.9(4) . . . . ?
 C26 C25 C24 C47 -126.6(3) . . . . ?
 C26 C25 C30 C29 1.4(4) . . . . ?
 C26 C27 C28 C29 -0.5(4) . . . . ?
 C26 C27 C38 C39 -114.7(3) . . . . ?
 C26 C27 C38 C43 71.3(4) . . . . ?
 C22 C21 C20 C19 172.7(2) . . . . ?
 C22 C21 C7 N1 9.0(4) . . . . ?
 C22 C21 C7 C8 -168.9(2) . . . . ?
 C22 C49 C48 C47 0.0(4) . . . . ?
 C24 C25 C26 N2 -7.5(4) . . . . ?
 C24 C25 C26 C27 171.5(2) . . . . ?
 C24 C25 C30 C29 -175.0(2) . . . . ?
 C24 C47 C48 C49 2.2(4) . . . . ?
 C23 C22 C21 C20 139.8(2) . . . . ?
 C23 C22 C21 C7 -45.5(4) . . . . ?
 C23 C22 C49 C48 -2.3(4) . . . . ?
 C23 C24 C47 C48 -1.9(4) . . . . ?
 C8 C9 C10 C11 -174.5(2) . . . . ?
 C8 C9 C10 C17 4.8(4) . . . . ?
 C8 C18 C19 C20 2.8(4) . . . . ?
 C8 C18 C19 C50 -178.1(2) . . . . ?
 C79 C80 C75 C71 175.3(2) . . . . ?
 C79 C80 C75 C76 -1.3(4) . . . . ?
 C79 C81 C82 C83 -170.5(2) . . . . ?
 C79 C81 C82 C89 10.0(4) . . . . ?
 C79 C81 C86 C85 170.4(2) . . . . ?
 C79 C81 C86 C87 -7.5(4) . . . . ?
 C79 C78 C77 C76 0.1(4) . . . . ?
 C79 C78 C77 C90 179.2(3) . . . . ?
 C21 C22 C23 C24 -175.9(2) . . . . ?
 C21 C22 C49 C48 176.3(2) . . . . ?
 C21 C20 C19 C18 -1.7(4) . . . . ?
 C21 C20 C19 C50 179.1(2) . . . . ?
 C4 N4 C98 C99 -110.6(7) . . . . ?
 C4 N4 C98 C103 69.4(8) . . . . ?
 C2 N2 C26 C25 -98.6(10) . . . . ?
 C2 N2 C26 C27 82.4(10) . . . . ?
 C74 C69 C70 C71 -0.3(4) . . . . ?
 C74 C69 C68 C54 140.2(3) . . . . ?
 C74 C69 C68 C67 -34.8(3) . . . . ?
 C80 C79 C81 C82 -113.5(3) . . . . ?
 C80 C79 C81 C86 73.1(3) . . . . ?
 C80 C79 C78 C77 2.2(4) . . . . ?
 C80 C75 C76 C77 3.8(4) . . . . ?
 C14 C9 C10 C11 -0.1(4) . . . . ?
 C14 C9 C10 C17 179.2(2) . . . . ?
 C69 C74 C73 C72 1.6(4) . . . . ?
 C69 C68 C67 C66 172.1(2) . . . . ?
 C20 C21 C7 N1 -176.2(2) . . . . ?
 C20 C21 C7 C8 5.8(3) . . . . ?
 C20 C19 C50 C51 -62.1(3) . . . . ?
 C20 C19 C50 C53 56.3(3) . . . . ?
 C20 C19 C50 C52 177.1(3) . . . . ?
 C99 C98 C103 C104 -177.0(2) . . . . ?
 C99 C98 C103 C102 4.3(4) . . . . ?
 C99 C120 C121 C122 178.9(2) . . . . ?
 C70 C71 C72 C73 -1.0(4) . . . . ?
 C70 C71 C75 C80 40.9(4) . . . . ?
 C70 C71 C75 C76 -142.5(2) . . . . ?
 C70 C69 C68 C54 -40.3(4) . . . . ?
 C70 C69 C68 C67 144.7(3) . . . . ?
 C98 C99 C100 C101 1.2(4) . . . . ?
 C98 C99 C120 C125 51.1(4) . . . . ?
 C98 C99 C120 C121 -130.7(3) . . . . ?
 C98 C103 C104 C105 -101.6(3) . . . . ?
 C98 C103 C104 C109 81.1(3) . . . . ?
 C98 C103 C102 C101 -0.5(4) . . . . ?
 C27 C28 C29 C30 -2.6(4) . . . . ?
 C27 C28 C29 C31 176.8(3) . . . . ?
 C27 C38 C39 C40 -172.7(2) . . . . ?
 C27 C38 C39 C46 8.4(4) . . . . ?
 C27 C38 C43 C42 170.9(3) . . . . ?
 C27 C38 C43 C44 -9.4(5) . . . . ?
 C103 C104 C105 C106 -176.3(2) . . . . ?
 C103 C104 C105 C112 5.0(4) . . . . ?
 C103 C104 C109 C108 175.8(2) . . . . ?
 C103 C104 C109 C110 -5.8(4) . . . . ?
 C7 C8 C9 C14 119.8(3) . . . . ?
 C7 C8 C9 C10 -65.9(3) . . . . ?
 C7 C8 C18 C19 0.5(4) . . . . ?
 C7 C21 C20 C19 -2.5(4) . . . . ?
 C55 C56 C57 C64 14.5(4) . . . . ?
 C55 C56 C57 C58 -164.9(2) . . . . ?
 C55 C56 C61 C60 162.9(3) . . . . ?
 C55 C56 C61 C62 -18.9(4) . . . . ?
 C55 C54 C68 C69 -169.3(2) . . . . ?
 C55 C54 C68 C67 5.6(4) . . . . ?
 C55 C65 C66 C67 2.3(4) . . . . ?
 C55 C65 C66 C94 -179.7(3) . . . . ?
 C56 C55 C54 N3 -4.9(4) . . . . ?
 C56 C55 C54 C68 173.2(2) . . . . ?
 C56 C55 C65 C66 -177.5(3) . . . . ?
 C56 C57 C58 C59 1.1(4) . . . . ?
 C56 C61 C60 C59 3.4(4) . . . . ?
 C131 C130 C129 C128 0.1(4) . . . . ?
 C131 C126 C127 C128 -3.0(4) . . . . ?
 C81 C79 C80 N5 -0.7(4) . . . . ?
 C81 C79 C80 C75 -179.9(2) . . . . ?
 C81 C79 C78 C77 -179.3(2) . . . . ?
 C81 C82 C83 C84 -0.2(4) . . . . ?
 C81 C86 C85 C84 0.3(4) . . . . ?
 C72 C71 C70 C69 1.3(3) . . . . ?
 C72 C71 C75 C80 -140.1(2) . . . . ?
 C72 C71 C75 C76 36.4(3) . . . . ?
 C104 C103 C102 C101 -179.3(2) . . . . ?
 C104 C105 C106 C107 0.1(4) . . . . ?
 C104 C109 C108 C107 0.8(4) . . . . ?
 C54 C55 C56 C57 -74.5(3) . . . . ?
 C54 C55 C56 C61 115.9(3) . . . . ?
 C54 C55 C65 C66 0.1(4) . . . . ?
 C54 C68 C67 C66 -3.3(4) . . . . ?
 C9 C8 C7 N1 -5.9(3) . . . . ?
 C9 C8 C7 C21 172.1(2) . . . . ?
 C9 C8 C18 C19 -176.6(2) . . . . ?
 C9 C14 C13 C12 -0.2(4) . . . . ?
 C9 C10 C11 C12 -0.8(4) . . . . ?
 C49 C22 C23 C24 2.5(3) . . . . ?
 C49 C22 C21 C20 -38.7(3) . . . . ?
 C49 C22 C21 C7 136.1(2) . . . . ?
 C18 C8 C7 N1 177.1(2) . . . . ?
 C18 C8 C7 C21 -4.9(3) . . . . ?
 C18 C8 C9 C14 -63.3(3) . . . . ?
 C18 C8 C9 C10 111.1(3) . . . . ?
 C18 C19 C50 C51 118.7(3) . . . . ?
 C18 C19 C50 C53 -122.9(3) . . . . ?
 C18 C19 C50 C52 -2.0(4) . . . . ?
 C132 C133 C134 C135 -0.1(4) . . . . ?
 C132 C130 C129 C128 -177.8(3) . . . . ?
 C132 C137 C136 C135 0.2(5) . . . . ?
 C75 C71 C70 C69 -179.8(2) . . . . ?
 C75 C71 C72 C73 -179.9(2) . . . . ?
 C75 C76 C77 C78 -3.2(4) . . . . ?
 C75 C76 C77 C90 177.6(3) . . . . ?
 C133 C132 C130 C131 -61.1(4) . . . . ?
 C133 C132 C130 C129 116.6(3) . . . . ?
 C133 C132 C137 C136 0.0(4) . . . . ?
 C133 C132 C137 C138 179.9(3) . . . . ?
 C133 C134 C135 C136 0.3(5) . . . . ?
 C133 C134 C135 C139 -178.3(3) . . . . ?
 C124 C125 C120 C99 178.6(2) . . . . ?
 C124 C125 C120 C121 0.4(3) . . . . ?
 C124 C126 C127 C128 175.0(3) . . . . ?
 C124 C123 C122 C121 1.6(4) . . . . ?
 C68 C69 C70 C71 -179.8(2) . . . . ?
 C68 C67 C66 C65 -0.6(4) . . . . ?
 C68 C67 C66 C94 -178.8(3) . . . . ?
 C30 C25 C26 N2 176.4(2) . . . . ?
 C30 C25 C26 C27 -4.6(4) . . . . ?
 C30 C25 C24 C23 -128.0(3) . . . . ?
 C30 C25 C24 C47 49.5(3) . . . . ?
 C30 C29 C31 C32 -122.2(4) . . . . ?
 C30 C29 C31 C35 8.2(5) . . . . ?
 C30 C29 C31 C37 122.4(3) . . . . ?
 C30 C29 C31 C34 -57.6(5) . . . . ?
 C30 C29 C31 C33 50.6(7) . . . . ?
 C30 C29 C31 C36 -164.9(6) . . . . ?
 C47 C24 C23 C22 -0.5(3) . . . . ?
 C125 C124 C126 C131 -43.2(4) . . . . ?
 C125 C124 C126 C127 139.0(3) . . . . ?
 C125 C124 C123 C122 -3.9(4) . . . . ?
 C125 C120 C121 C122 -2.8(4) . . . . ?
 C100 C99 C98 N4 175.3(2) . . . . ?
 C100 C99 C98 C103 -4.6(4) . . . . ?
 C100 C99 C120 C125 -132.0(3) . . . . ?
 C100 C99 C120 C121 46.2(3) . . . . ?
 C100 C101 C102 C103 -2.8(4) . . . . ?
 C100 C101 C113 C114 -172.2(3) . . . . ?
 C100 C101 C113 C117 68.4(4) . . . . ?
 C100 C101 C113 C119 -49.8(4) . . . . ?
 C100 C101 C113 C116 -1.7(12) . . . . ?
 C100 C101 C113 C115 -119.8(10) . . . . ?
 C100 C101 C113 C118 120.5(9) . . . . ?
 C28 C27 C38 C39 67.5(4) . . . . ?
 C28 C27 C38 C43 -106.6(3) . . . . ?
 C28 C29 C31 C32 58.4(5) . . . . ?
 C28 C29 C31 C35 -171.2(4) . . . . ?
 C28 C29 C31 C37 -57.0(4) . . . . ?
 C28 C29 C31 C34 123.0(5) . . . . ?
 C28 C29 C31 C33 -128.8(6) . . . . ?
 C28 C29 C31 C36 15.7(7) . . . . ?
 C120 C99 C98 N4 -7.8(4) . . . . ?
 C120 C99 C98 C103 172.3(2) . . . . ?
 C120 C99 C100 C101 -175.9(2) . . . . ?
 C130 C131 C126 C124 -170.3(2) . . . . ?
 C130 C131 C126 C127 7.5(4) . . . . ?
 C130 C132 C133 C140 4.2(4) . . . . ?
 C130 C132 C133 C134 -175.2(2) . . . . ?
 C130 C132 C137 C136 175.2(3) . . . . ?
 C130 C132 C137 C138 -4.8(4) . . . . ?
 C130 C129 C128 C127 4.3(4) . . . . ?
 C130 C129 C128 C141 -176.7(3) . . . . ?
 C126 C131 C130 C132 171.5(2) . . . . ?
 C126 C131 C130 C129 -6.2(4) . . . . ?
 C126 C124 C125 C120 -174.6(2) . . . . ?
 C126 C124 C123 C122 173.7(2) . . . . ?
 C73 C74 C69 C70 -1.2(4) . . . . ?
 C73 C74 C69 C68 178.3(2) . . . . ?
 C67 C66 C94 C95 -178.8(3) . . . . ?
 C67 C66 C94 C97 62.1(3) . . . . ?
 C67 C66 C94 C96 -57.5(4) . . . . ?
 C129 C128 C127 C126 -2.8(4) . . . . ?
 C129 C128 C141 C142 146.6(3) . . . . ?
 C129 C128 C141 C144 -98.8(4) . . . . ?
 C129 C128 C141 C143 22.9(4) . . . . ?
 C123 C124 C125 C120 2.8(3) . . . . ?
 C123 C124 C126 C131 139.4(3) . . . . ?
 C123 C124 C126 C127 -38.4(3) . . . . ?
 C123 C122 C121 C120 1.8(4) . . . . ?
 C65 C55 C56 C57 103.0(3) . . . . ?
 C65 C55 C56 C61 -66.6(3) . . . . ?
 C65 C55 C54 N3 177.7(2) . . . . ?
 C65 C55 C54 C68 -4.2(4) . . . . ?
 C65 C66 C94 C95 3.2(4) . . . . ?
 C65 C66 C94 C97 -115.9(3) . . . . ?
 C65 C66 C94 C96 124.5(3) . . . . ?
 C102 C103 C104 C105 77.1(3) . . . . ?
 C102 C103 C104 C109 -100.2(3) . . . . ?
 C102 C101 C100 C99 2.4(4) . . . . ?
 C102 C101 C113 C114 11.5(5) . . . . ?
 C102 C101 C113 C117 -107.9(3) . . . . ?
 C102 C101 C113 C119 133.9(3) . . . . ?
 C102 C101 C113 C116 -178.0(12) . . . . ?
 C102 C101 C113 C115 64.0(10) . . . . ?
 C102 C101 C113 C118 -55.7(10) . . . . ?
 C76 C77 C90 C91 65.1(3) . . . . ?
 C76 C77 C90 C93 -53.9(4) . . . . ?
 C76 C77 C90 C92 -173.8(3) . . . . ?
 C78 C79 C80 N5 177.6(2) . . . . ?
 C78 C79 C80 C75 -1.6(4) . . . . ?
 C78 C79 C81 C82 68.1(3) . . . . ?
 C78 C79 C81 C86 -105.3(3) . . . . ?
 C78 C77 C90 C91 -114.0(3) . . . . ?
 C78 C77 C90 C93 127.0(3) . . . . ?
 C78 C77 C90 C92 7.2(4) . . . . ?
 C82 C81 C86 C85 -3.0(4) . . . . ?
 C82 C81 C86 C87 179.1(3) . . . . ?
 C82 C83 C84 C85 -2.5(4) . . . . ?
 C82 C83 C84 C88 174.9(3) . . . . ?
 C11 C12 C13 C14 -0.6(4) . . . . ?
 C105 C104 C109 C108 -1.4(4) . . . . ?
 C105 C104 C109 C110 176.9(3) . . . . ?
 C109 C104 C105 C106 1.0(4) . . . . ?
 C109 C104 C105 C112 -177.7(3) . . . . ?
 C109 C108 C107 C106 0.3(4) . . . . ?
 C109 C108 C107 C111 -179.2(3) . . . . ?
 C57 C56 C61 C60 -6.7(4) . . . . ?
 C57 C56 C61 C62 171.4(3) . . . . ?
 C57 C58 C59 C60 -4.5(4) . . . . ?
 C57 C58 C59 C63 176.3(3) . . . . ?
 C127 C128 C141 C142 -34.5(4) . . . . ?
 C127 C128 C141 C144 80.1(4) . . . . ?
 C127 C128 C141 C143 -158.2(3) . . . . ?
 C86 C81 C82 C83 3.0(4) . . . . ?
 C86 C81 C82 C89 -176.6(2) . . . . ?
 C38 C27 C28 C29 177.5(3) . . . . ?
 C38 C39 C40 C41 1.6(4) . . . . ?
 C38 C43 C42 C41 2.2(5) . . . . ?
 C108 C107 C106 C105 -0.7(4) . . . . ?
 C13 C14 C9 C8 175.0(2) . . . . ?
 C13 C14 C9 C10 0.6(4) . . . . ?
 C13 C12 C11 C10 1.2(4) . . . . ?
 C83 C84 C85 C86 2.5(4) . . . . ?
 C140 C133 C134 C135 -179.6(3) . . . . ?
 C137 C132 C133 C140 179.4(3) . . . . ?
 C137 C132 C133 C134 0.0(4) . . . . ?
 C137 C132 C130 C131 123.7(3) . . . . ?
 C137 C132 C130 C129 -58.5(4) . . . . ?
 C137 C136 C135 C134 -0.3(5) . . . . ?
 C137 C136 C135 C139 178.3(3) . . . . ?
 C15 C14 C9 C8 -4.3(4) . . . . ?
 C15 C14 C9 C10 -178.8(2) . . . . ?
 C15 C14 C13 C12 179.2(3) . . . . ?
 C17 C10 C11 C12 179.9(3) . . . . ?
 C61 C56 C57 C64 -176.1(2) . . . . ?
 C61 C56 C57 C58 4.5(4) . . . . ?
 C64 C57 C58 C59 -178.2(3) . . . . ?
 C141 C128 C127 C126 178.2(3) . . . . ?
 C16 C12 C11 C10 -178.0(3) . . . . ?
 C16 C12 C13 C14 178.5(3) . . . . ?
 C113 C101 C100 C99 -174.1(3) . . . . ?
 C113 C101 C102 C103 173.6(3) . . . . ?
 C58 C59 C60 C61 2.1(5) . . . . ?
 C89 C82 C83 C84 179.4(3) . . . . ?
 C39 C38 C43 C42 -3.1(4) . . . . ?
 C39 C38 C43 C44 176.6(3) . . . . ?
 C39 C40 C41 C42 -2.6(5) . . . . ?
 C39 C40 C41 C45 177.2(3) . . . . ?
 C111 C107 C106 C105 178.7(3) . . . . ?
 C87 C86 C85 C84 178.2(3) . . . . ?
 C43 C38 C39 C40 1.3(4) . . . . ?
 C43 C38 C39 C46 -177.6(3) . . . . ?
 C43 C42 C41 C40 0.7(5) . . . . ?
 C43 C42 C41 C45 -179.1(3) . . . . ?
 C112 C105 C106 C107 178.8(3) . . . . ?
 C110 C109 C108 C107 -177.5(3) . . . . ?
 C46 C39 C40 C41 -179.4(3) . . . . ?
 C138 C137 C136 C135 -179.8(3) . . . . ?
 C88 C84 C85 C86 -175.0(3) . . . . ?
 C62 C61 C60 C59 -174.8(3) . . . . ?
 C63 C59 C60 C61 -178.6(3) . . . . ?
 C44 C43 C42 C41 -177.6(4) . . . . ?
 C152 C153 C154 C155 -1.5(8) . . . . ?
 C152 C151 C156 C155 -0.2(9) . . . . ?
 C153 C152 C151 C156 -0.9(8) . . . . ?
 C153 C154 C155 C156 0.4(8) . . . . ?
 C154 C155 C156 C151 0.5(9) . . . . ?
 C151 C152 C153 C154 1.8(8) . . . . ?
 C145 C146 C147 C148 0.0 . . . . ?
 C146 C145 C150 C149 0.0 . . . . ?
 C146 C147 C148 C149 0.0 . . . . ?
 C147 C148 C149 C150 0.0 . . . . ?
 C148 C149 C150 C145 0.0 . . . . ?
 C150 C145 C146 C147 0.0 . . . . ?

_shelx_res_file
;
TITL ns298_150k_a.res in P-1
    ns298_150k.res
    created by SHELXL-2018/3 at 10:41:54 on 01-Feb-2022
REM Old TITL
REM SHELXT solution in P-1: R1 0.169, Rweak 0.009, Alpha 0.052
REM <I/s> 0.000 for 0 systematic absences, Orientation as input
REM Formula found by SHELXT: C149 N7 Cr
CELL 1.34143 14.9318 15.8909 26.7375 92.11 93.775 105.082
ZERR 2 0.0004 0.0004 0.0006 0.002 0.002 0.002
LATT 1
SFAC C H Cr N
DISP C 0.0137 0.0067 57.1
DISP Cr 0.156 1.9394 14773.5
DISP H 0 0 0.6
DISP N 0.0241 0.0134 109.9
UNIT 300 312 2 12
SADI 0.04 C32 C37 C35 C37
SADI 0.04 C114 C117 C114 C119 C117 C119
SADI C113 C114 C113 C117 C113 C119 C113 C101
SADI C31 C32 C31 C35 C31 C37 C31 C29
SADI 0.04 C36 C34 C33 C34
SADI C31 C36 C31 C33 C31 C29 C31 C34
SADI C113 C116 C113 C115 C113 C118 C113 C101
EADP C34 C33 C36
EADP C32 C35 C37
EADP C115 C118 C116
EADP C119 C117 C114
ISOR 0.03 0.06 C116 C118 C115
SIMU C116 C118 C115
SIMU C143 C142 C144
DELU C143 C142 C144
DELU C116 C118 C115
DELU C46 C45 C44
ISOR 0.03 0.06 C46 C45 C44
SIMU C46 C45 C44
SADI 0.04 C115 C118 C116 C118
SADI C113 C115 C113 C116 C113 C101 C113 C118
ISOR 0.005 0.01 C115 C116 C118
EADP C142 C144 C143
DFIX 1.4 0.005 C154 C153 C155 C154 C156 C155 C156 C151 C152 C151 C153 C152

L.S. 20
PLAN  10
SIZE 0.1 0.13 0.16
TEMP -123.15
CONF
BOND
list 4
MORE -1
BOND $H
fmap 2
acta
OMIT 1 0 0
OMIT 0 1 1
REM <olex2.extras>
REM <HklSrc "%./NS298_150K.hkl">
REM </olex2.extras>

WGHT    0.072100    7.633100
FVAR       0.31087
CR1   3    0.413170    0.701312    0.752502    11.00000    0.01453    0.01499 =
         0.01456    0.00447   -0.00134    0.00136
N1    4    0.554832    0.825535    0.830995    11.00000    0.01914    0.01736 =
         0.02228    0.00104   -0.00299    0.00217
N4    4    0.295911    0.834573    0.734702    11.00000    0.02033    0.02324 =
         0.02441    0.00624    0.00050    0.00709
N6    4    0.527913    0.803169    0.670370    11.00000    0.01911    0.02854 =
         0.02312    0.00964    0.00247    0.00503
N3    4    0.266345    0.575455    0.677322    11.00000    0.02296    0.02501 =
         0.01719    0.00146   -0.00395   -0.00028
N2    4    0.531482    0.570509    0.775164    11.00000    0.02349    0.02049 =
         0.03110    0.00438   -0.00431    0.00591
N5    4    0.290329    0.581894    0.824677    11.00000    0.02305    0.02050 =
         0.02089    0.00624    0.00141    0.00131
C6    1    0.485609    0.761289    0.700745    11.00000    0.01709    0.02061 =
         0.02024    0.00265   -0.00353    0.00377
C1    1    0.498273    0.778454    0.802627    11.00000    0.01699    0.01973 =
         0.01961    0.00700    0.00278    0.00606
C5    1    0.336941    0.633756    0.800035    11.00000    0.01806    0.01907 =
         0.01911    0.00070   -0.00504    0.00398
C25   1    0.646966    0.534616    0.832055    11.00000    0.02412    0.01861 =
         0.02512    0.00335    0.00040    0.00668
C71   1    0.116599    0.442548    0.796522    11.00000    0.02333    0.01456 =
         0.02395    0.00251   -0.00113    0.00024
C26   1    0.567304    0.508534    0.798681    11.00000    0.02426    0.01937 =
         0.02680    0.00533   -0.00123    0.00878
C3    1    0.325906    0.623272    0.703630    11.00000    0.02150    0.02107 =
         0.01758    0.00756    0.00344    0.00584
C22   1    0.729169    0.779445    0.864303    11.00000    0.02175    0.01940 =
         0.01988    0.00339   -0.00265    0.00505
C24   1    0.704914    0.626101    0.840408    11.00000    0.02403    0.02037 =
         0.02014    0.00417   -0.00301    0.00592
C23   1    0.669555    0.696132    0.854924    11.00000    0.02008    0.02078 =
         0.01889    0.00477   -0.00180    0.00546
AFIX  43
H23   2    0.604824    0.686714    0.858363    11.00000   -1.20000
AFIX   0
C8    1    0.608208    0.963229    0.878636    11.00000    0.02339    0.01917 =
         0.02089    0.00161   -0.00271    0.00386
C79   1    0.295939    0.531808    0.908030    11.00000    0.02175    0.02311 =
         0.02150    0.00347    0.00171    0.00303
C21   1    0.700147    0.856947    0.882978    11.00000    0.01969    0.01581 =
         0.02191    0.00296   -0.00133    0.00054
C4    1    0.339334    0.783892    0.744427    11.00000    0.01579    0.01873 =
         0.01822    0.00429    0.00062   -0.00286
C2    1    0.488488    0.620137    0.763031    11.00000    0.01779    0.01878 =
         0.01906    0.00279   -0.00001   -0.00099
C74   1    0.001209    0.417014    0.707857    11.00000    0.02534    0.02423 =
         0.02928    0.00188   -0.00665    0.00054
AFIX  43
H74   2   -0.038345    0.409456    0.677802    11.00000   -1.20000
AFIX   0
C80   1    0.252841    0.522612    0.859209    11.00000    0.02181    0.02111 =
         0.02007    0.00536    0.00459    0.00329
C14   1    0.464898    1.016758    0.884675    11.00000    0.02659    0.02062 =
         0.02821   -0.00022   -0.00548    0.00410
C69   1    0.098109    0.442118    0.705224    11.00000    0.02556    0.01850 =
         0.02355    0.00279   -0.00197    0.00117
C20   1    0.760948    0.913231    0.918874    11.00000    0.02090    0.02125 =
         0.02494    0.00101   -0.00346    0.00350
AFIX  43
H20   2    0.813557    0.896270    0.932519    11.00000   -1.20000
AFIX   0
C99   1    0.247734    0.933655    0.678199    11.00000    0.02063    0.02469 =
         0.02230    0.00407   -0.00145    0.00555
C70   1    0.154762    0.454405    0.749961    11.00000    0.02158    0.01745 =
         0.02335    0.00388   -0.00098    0.00144
AFIX  43
H70   2    0.220453    0.471126    0.748833    11.00000   -1.20000
AFIX   0
C98   1    0.227658    0.870959    0.714535    11.00000    0.02014    0.02161 =
         0.02191    0.00290   -0.00399    0.00664
C27   1    0.523793    0.419328    0.788147    11.00000    0.02462    0.02078 =
         0.03435    0.00151   -0.00456    0.00572
C103  1    0.137842    0.844238    0.730885    11.00000    0.02345    0.02161 =
         0.02346    0.00266    0.00121    0.00514
C7    1    0.620328    0.880902    0.864404    11.00000    0.01887    0.01743 =
         0.01964    0.00153   -0.00182    0.00087
C55   1    0.224318    0.532146    0.590484    11.00000    0.02630    0.02882 =
         0.01932    0.00078   -0.00269    0.00407
C56   1    0.295696    0.605551    0.571527    11.00000    0.02543    0.03636 =
         0.01563   -0.00008   -0.00303   -0.00084
C131  1    0.579097    0.846947    0.633532    11.00000    0.01925    0.03114 =
         0.01708    0.00842    0.00132    0.00193
C81   1    0.381734    0.602030    0.925281    11.00000    0.02357    0.02750 =
         0.01783    0.00603   -0.00003   -0.00016
C72   1    0.019414    0.416036    0.797284    11.00000    0.02652    0.02284 =
         0.02726    0.00384    0.00315    0.00038
AFIX  43
H72   2   -0.007592    0.406824    0.828484    11.00000   -1.20000
AFIX   0
C104  1    0.114813    0.781093    0.771182    11.00000    0.02033    0.02779 =
         0.02636    0.00624    0.00222    0.00956
C54   1    0.208229    0.519735    0.641241    11.00000    0.02512    0.02207 =
         0.01767   -0.00186   -0.00510    0.00363
C9    1    0.531290    0.996547    0.855126    11.00000    0.02329    0.01649 =
         0.02629   -0.00050   -0.00579    0.00386
C49   1    0.823583    0.792387    0.857063    11.00000    0.02261    0.01881 =
         0.02972    0.00424   -0.00303    0.00157
AFIX  43
H49   2    0.864275    0.849413    0.862186    11.00000   -1.20000
AFIX   0
C18   1    0.672501    1.016786    0.914055    11.00000    0.02672    0.01624 =
         0.02374   -0.00020   -0.00294    0.00285
AFIX  43
H18   2    0.663856    1.072068    0.923770    11.00000   -1.20000
AFIX   0
C132  1    0.686479    0.745481    0.640323    11.00000    0.02006    0.03492 =
         0.02790    0.01055    0.00650    0.00602
C75   1    0.171825    0.454573    0.845826    11.00000    0.02276    0.02042 =
         0.02170    0.00385    0.00168    0.00252
C133  1    0.721592    0.754484    0.690710    11.00000    0.02163    0.03936 =
         0.02586    0.01228    0.00526    0.00700
C10   1    0.530021    1.014929    0.804286    11.00000    0.02593    0.02094 =
         0.02884    0.00150   -0.00585    0.00264
C124  1    0.491973    0.967618    0.634212    11.00000    0.01985    0.03057 =
         0.02192    0.01161   -0.00086    0.00494
C68   1    0.131915    0.452792    0.654091    11.00000    0.02505    0.02319 =
         0.02204    0.00303   -0.00387    0.00287
C30   1    0.677768    0.470726    0.857136    11.00000    0.02867    0.02224 =
         0.02877    0.00273   -0.00759    0.00889
AFIX  43
H30   2    0.731006    0.488579    0.880354    11.00000   -1.20000
AFIX   0
C47   1    0.799562    0.640741    0.835153    11.00000    0.02571    0.02315 =
         0.02867    0.00195   -0.00149    0.01059
AFIX  43
H47   2    0.824005    0.593155    0.826330    11.00000   -1.20000
AFIX   0
C125  1    0.404112    0.925531    0.648915    11.00000    0.02267    0.02806 =
         0.01812    0.00943   -0.00162    0.00572
AFIX  43
H125  2    0.385853    0.863657    0.649208    11.00000   -1.20000
AFIX   0
C101  1    0.083576    0.934053    0.670229    11.00000    0.02125    0.03517 =
         0.02978    0.00849   -0.00035    0.00975
C100  1    0.174271    0.962709    0.656772    11.00000    0.02330    0.03078 =
         0.02613    0.01187    0.00006    0.00719
AFIX  43
H100  2    0.186936    1.004164    0.631726    11.00000   -1.20000
AFIX   0
C28   1    0.558415    0.358435    0.814201    11.00000    0.02928    0.01624 =
         0.03731    0.00336   -0.00301    0.00389
AFIX  43
H28   2    0.528930    0.298130    0.807368    11.00000   -1.20000
AFIX   0
C48   1    0.858694    0.723935    0.842631    11.00000    0.01961    0.03001 =
         0.03435    0.00490    0.00143    0.00750
AFIX  43
H48   2    0.923005    0.733762    0.837848    11.00000   -1.20000
AFIX   0
C120  1    0.342792    0.973632    0.663203    11.00000    0.02086    0.02901 =
         0.01984    0.00954   -0.00367    0.00617
C19   1    0.748407    0.993105    0.935733    11.00000    0.02324    0.02061 =
         0.02135    0.00103   -0.00299   -0.00013
C130  1    0.653021    0.816856    0.616797    11.00000    0.02310    0.03593 =
         0.01873    0.00726    0.00115    0.00670
C126  1    0.558538    0.921817    0.614310    11.00000    0.01942    0.03232 =
         0.02146    0.00983    0.00012    0.00256
C73   1   -0.037619    0.403128    0.753187    11.00000    0.02003    0.02596 =
         0.03562    0.00339   -0.00066   -0.00070
AFIX  43
H73   2   -0.103292    0.384762    0.754170    11.00000   -1.20000
AFIX   0
C67   1    0.079813    0.396073    0.615138    11.00000    0.03047    0.02420 =
         0.02538    0.00133   -0.00590    0.00064
AFIX  43
H67   2    0.030381    0.348990    0.623580    11.00000   -1.20000
AFIX   0
C129  1    0.699805    0.857947    0.577059    11.00000    0.02451    0.04424 =
         0.02034    0.00854    0.00419    0.00861
AFIX  43
H129  2    0.749850    0.837972    0.565434    11.00000   -1.20000
AFIX   0
C29   1    0.634213    0.382300    0.849725    11.00000    0.03190    0.02168 =
         0.03378    0.00514   -0.00453    0.00976
C123  1    0.518632    1.059140    0.636303    11.00000    0.02135    0.03252 =
         0.02925    0.01487   -0.00042    0.00084
AFIX  43
H123  2    0.579559    1.088640    0.628415    11.00000   -1.20000
AFIX   0
C65   1    0.168111    0.474393    0.553645    11.00000    0.03107    0.03396 =
         0.01985   -0.00106   -0.00362    0.00176
AFIX  43
H65   2    0.179607    0.483254    0.519456    11.00000   -1.20000
AFIX   0
C102  1    0.067621    0.876081    0.708239    11.00000    0.02035    0.03416 =
         0.02991    0.00938    0.00364    0.00862
AFIX  43
H102  2    0.006679    0.857483    0.719184    11.00000   -1.20000
AFIX   0
C76   1    0.138695    0.397151    0.882539    11.00000    0.02414    0.02404 =
         0.02644    0.00628    0.00300   -0.00165
AFIX  43
H76   2    0.086531    0.349051    0.873344    11.00000   -1.20000
AFIX   0
C50   1    0.818533    1.049296    0.975878    11.00000    0.02534    0.02418 =
         0.02751   -0.00430   -0.00754    0.00156
C78   1    0.256156    0.474039    0.943406    11.00000    0.02800    0.03115 =
         0.02034    0.00664    0.00068    0.00072
AFIX  43
H78   2    0.284237    0.481705    0.976768    11.00000   -1.20000
AFIX   0
C12   1    0.395337    1.072182    0.812829    11.00000    0.03076    0.02321 =
         0.03583    0.00001   -0.01226    0.00852
C82   1    0.464821    0.579298    0.938306    11.00000    0.02445    0.04075 =
         0.02351    0.01176    0.00472    0.00466
C11   1    0.462579    1.052771    0.784270    11.00000    0.03557    0.02969 =
         0.02676    0.00302   -0.00970    0.00891
AFIX  43
H11   2    0.462422    1.065825    0.749881    11.00000   -1.20000
AFIX   0
C105  1    0.068906    0.693829    0.758259    11.00000    0.03005    0.02744 =
         0.03292    0.00524    0.00883    0.00979
C109  1    0.135394    0.809584    0.821683    11.00000    0.02509    0.03585 =
         0.02766    0.00473    0.00005    0.00528
C128  1    0.676100    0.926699    0.553924    11.00000    0.02559    0.04349 =
         0.02099    0.01309    0.00224    0.00563
C57   1    0.282776    0.689712    0.570900    11.00000    0.02998    0.03606 =
         0.02032    0.00220   -0.00443   -0.00226
C127  1    0.607344    0.958189    0.573786    11.00000    0.02563    0.03695 =
         0.02356    0.01566    0.00409    0.00659
AFIX  43
H127  2    0.592301    1.006955    0.559288    11.00000   -1.20000
AFIX   0
C122  1    0.458466    1.107106    0.649528    11.00000    0.02918    0.02508 =
         0.03322    0.01279   -0.00245    0.00268
AFIX  43
H122  2    0.477350    1.169032    0.649899    11.00000   -1.20000
AFIX   0
C86   1    0.377662    0.688125    0.933391    11.00000    0.03235    0.02982 =
         0.02769    0.00222   -0.00642    0.00246
C38   1    0.444333    0.386461    0.749111    11.00000    0.03348    0.01785 =
         0.05051   -0.00052   -0.01484    0.00767
C108  1    0.107715    0.750505    0.858412    11.00000    0.02914    0.04685 =
         0.02413    0.00951    0.00064    0.01357
AFIX  43
H108  2    0.121038    0.770137    0.892752    11.00000   -1.20000
AFIX   0
C121  1    0.370279    1.064857    0.662300    11.00000    0.02551    0.02649 =
         0.02830    0.00953   -0.00268    0.00738
AFIX  43
H121  2    0.328116    1.097924    0.670507    11.00000   -1.20000
AFIX   0
C13   1    0.398151    1.053974    0.863079    11.00000    0.02802    0.02425 =
         0.03541   -0.00308   -0.00289    0.00856
AFIX  43
H13   2    0.353207    1.067290    0.883358    11.00000   -1.20000
AFIX   0
C83   1    0.539773    0.643278    0.961283    11.00000    0.02154    0.05814 =
         0.03103    0.01360    0.00112    0.00261
AFIX  43
H83   2    0.595964    0.628105    0.970237    11.00000   -1.20000
AFIX   0
C107  1    0.061368    0.664020    0.846405    11.00000    0.02859    0.03797 =
         0.03719    0.01746    0.01029    0.01728
C77   1    0.177137    0.405780    0.931780    11.00000    0.02699    0.02747 =
         0.02524    0.00965    0.00377    0.00030
C106  1    0.043122    0.636958    0.796212    11.00000    0.03677    0.02574 =
         0.03862    0.00927    0.01340    0.01060
AFIX  43
H106  2    0.011973    0.577615    0.787353    11.00000   -1.20000
AFIX   0
C140  1    0.722227    0.831911    0.725027    11.00000    0.03095    0.05092 =
         0.02314    0.00792   -0.00120    0.01129
AFIX 137
H14A  2    0.721917    0.882299    0.705022    11.00000   -1.50000
H14B  2    0.778257    0.845633    0.748272    11.00000   -1.50000
H14C  2    0.666921    0.818212    0.744129    11.00000   -1.50000
AFIX   0
C66   1    0.096488    0.404901    0.564706    11.00000    0.03231    0.02884 =
         0.02366   -0.00381   -0.00690    0.00377
C137  1    0.689616    0.671232    0.611019    11.00000    0.03078    0.04005 =
         0.03686    0.00178    0.00344    0.00832
C84   1    0.535799    0.727764    0.971579    11.00000    0.03175    0.04804 =
         0.02592    0.00665   -0.00119   -0.00999
C15   1    0.463633    1.000352    0.939661    11.00000    0.04203    0.04798 =
         0.03218    0.00844    0.00652    0.02149
AFIX 137
H15A  2    0.490725    0.951619    0.946488    11.00000   -1.50000
H15B  2    0.399306    0.985876    0.949099    11.00000   -1.50000
H15C  2    0.500042    1.052864    0.959248    11.00000   -1.50000
AFIX   0
C90   1    0.132869    0.340809    0.969711    11.00000    0.03363    0.04093 =
         0.02934    0.01618    0.00268   -0.00302
C17   1    0.599620    0.996270    0.770190    11.00000    0.03625    0.04152 =
         0.02815    0.01125    0.00190    0.01206
AFIX 137
H17A  2    0.659224    1.002507    0.789586    11.00000   -1.50000
H17B  2    0.608120    1.037576    0.743472    11.00000   -1.50000
H17C  2    0.576844    0.936574    0.755306    11.00000   -1.50000
AFIX   0
C61   1    0.368469    0.586132    0.546682    11.00000    0.03444    0.04823 =
         0.02504   -0.00193    0.00140    0.00446
C64   1    0.209585    0.714622    0.599701    11.00000    0.04120    0.03331 =
         0.03455    0.00535    0.00173    0.00763
AFIX 137
H64A  2    0.151720    0.667769    0.595139    11.00000   -1.50000
H64B  2    0.198526    0.768604    0.587307    11.00000   -1.50000
H64C  2    0.230769    0.723738    0.635441    11.00000   -1.50000
AFIX   0
C85   1    0.454642    0.749243    0.956450    11.00000    0.04679    0.02944 =
         0.03495    0.00266   -0.00586   -0.00213
AFIX  43
H85   2    0.451436    0.807742    0.962014    11.00000   -1.20000
AFIX   0
C134  1    0.758569    0.689891    0.710442    11.00000    0.03585    0.04884 =
         0.03655    0.01648    0.00225    0.01511
AFIX  43
H134  2    0.782292    0.696610    0.744621    11.00000   -1.20000
AFIX   0
C141  1    0.725393    0.967482    0.508521    11.00000    0.03277    0.05051 =
         0.02805    0.01722    0.01117    0.00778
C16   1    0.321049    1.110632    0.789631    11.00000    0.04184    0.04090 =
         0.04824    0.00032   -0.01486    0.02175
AFIX 137
H16A  2    0.350101    1.161056    0.770831    11.00000   -1.50000
H16B  2    0.286981    1.129259    0.816173    11.00000   -1.50000
H16C  2    0.277833    1.066545    0.766829    11.00000   -1.50000
AFIX   0
C51   1    0.817025    0.999383    1.024114    11.00000    0.04360    0.04319 =
         0.02828   -0.00174   -0.00884    0.00391
AFIX 137
H51A  2    0.754681    0.986970    1.036282    11.00000   -1.50000
H51B  2    0.862323    1.034963    1.049811    11.00000   -1.50000
H51C  2    0.833111    0.944395    1.017002    11.00000   -1.50000
AFIX   0
C113  1    0.004580    0.961678    0.641793    11.00000    0.02636    0.06049 =
         0.04786    0.02799    0.00325    0.01799
C94   1    0.034296    0.340459    0.524349    11.00000    0.03920    0.03282 =
         0.02765   -0.00458   -0.00957   -0.00426
C58   1    0.338627    0.750708    0.542511    11.00000    0.04277    0.03951 =
         0.02793    0.00803   -0.00257   -0.00419
AFIX  43
H58   2    0.330713    0.808125    0.542546    11.00000   -1.20000
AFIX   0
C89   1    0.475031    0.488189    0.927768    11.00000    0.03955    0.05077 =
         0.03995    0.01031    0.00447    0.02148
AFIX 137
H89A  2    0.477728    0.477896    0.891601    11.00000   -1.50000
H89B  2    0.421584    0.445373    0.939311    11.00000   -1.50000
H89C  2    0.532396    0.482285    0.945567    11.00000   -1.50000
AFIX   0
C31   1    0.667647    0.314105    0.879746    11.00000    0.05637    0.02237 =
         0.04796    0.00417   -0.01897    0.01392
C59   1    0.405623    0.730730    0.514080    11.00000    0.03864    0.05896 =
         0.02548    0.01028    0.00044   -0.01432
C60   1    0.420172    0.648384    0.517514    11.00000    0.03454    0.06997 =
         0.02712    0.00120    0.00882    0.00065
AFIX  43
H60   2    0.467192    0.634131    0.499248    11.00000   -1.20000
AFIX   0
C136  1    0.727695    0.608526    0.632935    11.00000    0.04008    0.03762 =
         0.06064    0.00374    0.00843    0.01418
AFIX  43
H136  2    0.729855    0.558525    0.612940    11.00000   -1.20000
AFIX   0
C135  1    0.762165    0.616500    0.682376    11.00000    0.03453    0.04541 =
         0.05315    0.01628    0.00147    0.01370
C53   1    0.917118    1.068156    0.958366    11.00000    0.02875    0.04551 =
         0.04611   -0.01079   -0.00449   -0.00503
AFIX 137
H53A  2    0.933208    1.012989    0.951860    11.00000   -1.50000
H53B  2    0.961341    1.103698    0.984530    11.00000   -1.50000
H53C  2    0.919860    1.099846    0.927506    11.00000   -1.50000
AFIX   0
C39   1    0.357245    0.342966    0.763258    11.00000    0.03099    0.02124 =
         0.07948   -0.00848   -0.00887    0.00988
C111  1    0.031059    0.601713    0.887124    11.00000    0.04591    0.04693 =
         0.04300    0.02291    0.01615    0.01900
AFIX 137
H11A  2    0.076439    0.567612    0.892941    11.00000   -1.50000
H11B  2   -0.030071    0.562223    0.876680    11.00000   -1.50000
H11C  2    0.027146    0.634878    0.918170    11.00000   -1.50000
AFIX   0
C91   1    0.142826    0.250309    0.953320    11.00000    0.06772    0.04000 =
         0.06018    0.02865    0.00680    0.00447
AFIX 137
H91A  2    0.109251    0.231791    0.920362    11.00000   -1.50000
H91B  2    0.116785    0.208275    0.977908    11.00000   -1.50000
H91C  2    0.208799    0.253078    0.951224    11.00000   -1.50000
AFIX   0
C87   1    0.291243    0.715817    0.919496    11.00000    0.05429    0.04019 =
         0.05877   -0.01323   -0.01833    0.02335
AFIX 137
H87A  2    0.279721    0.712234    0.882871    11.00000   -1.50000
H87B  2    0.299137    0.776065    0.932355    11.00000   -1.50000
H87C  2    0.238301    0.677280    0.934166    11.00000   -1.50000
AFIX   0
C43   1    0.460306    0.392520    0.698212    11.00000    0.06421    0.03342 =
         0.04412    0.00314   -0.02449    0.00644
C93   1    0.029637    0.336607    0.970639    11.00000    0.03539    0.06917 =
         0.03911    0.02072    0.01095   -0.00343
AFIX 137
H93A  2    0.022717    0.394105    0.981285    11.00000   -1.50000
H93B  2    0.001313    0.293638    0.994254    11.00000   -1.50000
H93C  2   -0.001356    0.319381    0.936974    11.00000   -1.50000
AFIX   0
C40   1    0.286975    0.304038    0.724873    11.00000    0.03283    0.02451 =
         0.12379   -0.01637   -0.02093    0.01127
AFIX  43
H40   2    0.226586    0.275370    0.733938    11.00000   -1.20000
AFIX   0
C92   1    0.178081    0.366398    1.023011    11.00000    0.04339    0.07128 =
         0.02792    0.02482    0.00089   -0.01088
AFIX 137
H92A  2    0.244035    0.367298    1.023802    11.00000   -1.50000
H92B  2    0.146833    0.323813    1.046079    11.00000   -1.50000
H92C  2    0.172342    0.424478    1.033299    11.00000   -1.50000
AFIX   0
C95   1    0.064466    0.359369    0.471697    11.00000    0.05844    0.06152 =
         0.02936   -0.01528   -0.00692   -0.00464
AFIX 137
H95A  2    0.024582    0.315488    0.447468    11.00000   -1.50000
H95B  2    0.129276    0.357295    0.470270    11.00000   -1.50000
H95C  2    0.058956    0.417494    0.463471    11.00000   -1.50000
AFIX   0
C97   1   -0.064890    0.348861    0.525799    11.00000    0.04067    0.07111 =
         0.04155   -0.01304   -0.01539   -0.00133
AFIX 137
H97A  2   -0.066563    0.408181    0.517870    11.00000   -1.50000
H97B  2   -0.085953    0.336986    0.559398    11.00000   -1.50000
H97C  2   -0.105931    0.306821    0.501060    11.00000   -1.50000
AFIX   0
C112  1    0.049169    0.660797    0.703945    11.00000    0.06969    0.03050 =
         0.03554   -0.00079    0.01627    0.00113
AFIX 137
H11D  2    0.023110    0.597336    0.702076    11.00000   -1.50000
H11E  2    0.107111    0.675225    0.687073    11.00000   -1.50000
H11F  2    0.004473    0.688382    0.687424    11.00000   -1.50000
AFIX   0
C110  1    0.188774    0.901700    0.836286    11.00000    0.06355    0.04837 =
         0.03152   -0.00147   -0.00304   -0.00730
AFIX 137
H11G  2    0.193350    0.911031    0.872903    11.00000   -1.50000
H11H  2    0.156556    0.941888    0.820958    11.00000   -1.50000
H11I  2    0.251367    0.912496    0.824558    11.00000   -1.50000
AFIX   0
C52   1    0.796776    1.136049    0.987824    11.00000    0.04759    0.03318 =
         0.05582   -0.01960   -0.02256    0.01116
AFIX 137
H52A  2    0.798890    1.168830    0.957393    11.00000   -1.50000
H52B  2    0.842892    1.169967    1.013712    11.00000   -1.50000
H52C  2    0.734555    1.125140    1.000048    11.00000   -1.50000
AFIX   0
C46   1    0.336506    0.338065    0.817295    11.00000    0.03681    0.04219 =
         0.10479   -0.02081    0.01551    0.00278
AFIX 137
H46A  2    0.270125    0.310670    0.819492    11.00000   -1.50000
H46B  2    0.352585    0.397080    0.833320    11.00000   -1.50000
H46C  2    0.373239    0.303240    0.834423    11.00000   -1.50000
AFIX   0
C142  1    0.660418    0.998615    0.472392    11.00000    0.08641    0.10748 =
         0.04862    0.04052    0.02788    0.02485
AFIX 137
H14D  2    0.632640    1.039209    0.490313    11.00000   -1.50000
H14E  2    0.611120    0.948466    0.457965    11.00000   -1.50000
H14F  2    0.695329    1.028371    0.445453    11.00000   -1.50000
AFIX   0
C138  1    0.653364    0.656743    0.556817    11.00000    0.06406    0.06158 =
         0.04446   -0.01288   -0.00951    0.02261
AFIX 137
H13A  2    0.599705    0.681031    0.551626    11.00000   -1.50000
H13B  2    0.634380    0.594003    0.547633    11.00000   -1.50000
H13C  2    0.702339    0.685737    0.535809    11.00000   -1.50000
AFIX   0
C88   1    0.614830    0.794297    1.000218    11.00000    0.04541    0.07003 =
         0.04155    0.00315   -0.00706   -0.02227
AFIX 137
H88A  2    0.608032    0.790136    1.036317    11.00000   -1.50000
H88B  2    0.613825    0.852946    0.990536    11.00000   -1.50000
H88C  2    0.674052    0.783094    0.992434    11.00000   -1.50000
AFIX   0
C42   1    0.390001    0.351187    0.662207    11.00000    0.08892    0.03725 =
         0.06157   -0.00173   -0.04256    0.01172
AFIX  43
H42   2    0.402039    0.353892    0.627773    11.00000   -1.20000
AFIX   0
C62   1    0.391944    0.500071    0.552849    11.00000    0.05344    0.06465 =
         0.05035   -0.00544    0.01221    0.02338
AFIX 137
H62A  2    0.443654    0.497490    0.532615    11.00000   -1.50000
H62B  2    0.337466    0.452114    0.541671    11.00000   -1.50000
H62C  2    0.409952    0.494738    0.588265    11.00000   -1.50000
AFIX   0
C63   1    0.461354    0.796020    0.481243    11.00000    0.06123    0.08596 =
         0.04363    0.01852    0.01275   -0.02056
AFIX 137
H63A  2    0.420412    0.806976    0.453476    11.00000   -1.50000
H63B  2    0.510242    0.773003    0.467765    11.00000   -1.50000
H63C  2    0.489789    0.850702    0.501054    11.00000   -1.50000
AFIX   0
C41   1    0.303713    0.306570    0.674800    11.00000    0.07640    0.03171 =
         0.09365   -0.01250   -0.05438    0.02101
C96   1    0.036453    0.247238    0.535070    11.00000    0.09365    0.03578 =
         0.05237   -0.01523   -0.02846    0.00589
AFIX 137
H96A  2   -0.005178    0.206380    0.509998    11.00000   -1.50000
H96B  2    0.015900    0.233940    0.568629    11.00000   -1.50000
H96C  2    0.100021    0.241578    0.533464    11.00000   -1.50000
AFIX   0
C44   1    0.551770    0.443032    0.681283    11.00000    0.09796    0.06420 =
         0.03858    0.00247    0.00265   -0.00550
AFIX 137
H44A  2    0.553970    0.429732    0.645374    11.00000   -1.50000
H44B  2    0.602570    0.426676    0.700196    11.00000   -1.50000
H44C  2    0.558500    0.505673    0.687224    11.00000   -1.50000
AFIX   0
C139  1    0.800812    0.546273    0.705845    11.00000    0.06367    0.05417 =
         0.08568    0.02027   -0.00317    0.03000
AFIX 137
H13D  2    0.858875    0.573705    0.726152    11.00000   -1.50000
H13E  2    0.813022    0.507518    0.679276    11.00000   -1.50000
H13F  2    0.755454    0.512324    0.727234    11.00000   -1.50000
AFIX   0
PART 1
C114  1   -0.086820    0.935479    0.664922    10.80000    0.03146    0.08356 =
         0.06781    0.02858   -0.00214    0.02329
AFIX 137
H11J  2   -0.133535    0.955945    0.644909    10.80000   -1.50000
H11K  2   -0.079690    0.961631    0.699206    10.80000   -1.50000
H11L  2   -0.106912    0.871753    0.665753    10.80000   -1.50000
AFIX   0
PART 0
C144  1    0.799689    1.050383    0.527380    11.00000    0.08641    0.10748 =
         0.04862    0.04052    0.02788    0.02485
AFIX 137
H14G  2    0.830766    1.078480    0.498852    11.00000   -1.50000
H14H  2    0.845562    1.035251    0.550831    11.00000   -1.50000
H14I  2    0.770363    1.090558    0.544548    11.00000   -1.50000
AFIX   0

C152  1    0.743140    1.209500    0.714420    11.00000    0.09384    0.07296 =
         0.07443   -0.00585   -0.00076    0.00439
AFIX  43
H152  2    0.738703    1.192434    0.748042    11.00000   -1.20000
AFIX   0
C153  1    0.690804    1.263131    0.696551    11.00000    0.09280    0.07670 =
         0.07350   -0.01475    0.01127   -0.00193
AFIX  43
H153  2    0.652178    1.284018    0.718051    11.00000   -1.20000
AFIX   0

PART 1
C117  1   -0.009015    0.916781    0.588269    10.80000    0.03146    0.08356 =
         0.06781    0.02858   -0.00214    0.02329
AFIX 137
H11M  2   -0.027697    0.853270    0.590555    10.80000   -1.50000
H11N  2    0.049535    0.933656    0.572064    10.80000   -1.50000
H11O  2   -0.057466    0.935071    0.568395    10.80000   -1.50000
AFIX   0
C119  1    0.030261    1.059866    0.637315    10.80000    0.03146    0.08356 =
         0.06781    0.02858   -0.00214    0.02329
AFIX 137
H11P  2   -0.021826    1.076649    0.619982    10.80000   -1.50000
H11Q  2    0.085244    1.077231    0.618159    10.80000   -1.50000
H11R  2    0.043944    1.089107    0.670915    10.80000   -1.50000
AFIX   0

PART 0
C154  1    0.694426    1.286609    0.647339    11.00000    0.08232    0.07447 =
         0.09757    0.00193    0.01129   -0.00443
AFIX  43
H154  2    0.657214    1.322480    0.634680    11.00000   -1.20000
AFIX   0

C143  1    0.768422    0.907006    0.481400    11.00000    0.08641    0.10748 =
         0.04862    0.04052    0.02788    0.02485
AFIX 137
H14J  2    0.719769    0.855994    0.467400    11.00000   -1.50000
H14K  2    0.811798    0.888088    0.504714    11.00000   -1.50000
H14L  2    0.802172    0.936922    0.454140    11.00000   -1.50000
AFIX   0
PART 1
C32   1    0.692584    0.249525    0.846004    10.65000    0.07725    0.03923 =
         0.05753    0.01870   -0.00967    0.02483
AFIX 137
H32A  2    0.745103    0.278928    0.827337    10.65000   -1.50000
H32B  2    0.639107    0.221888    0.822370    10.65000   -1.50000
H32C  2    0.710091    0.204902    0.865911    10.65000   -1.50000
AFIX   0

PART 0
C151  1    0.801626    1.180063    0.684809    11.00000    0.09477    0.11531 =
         0.09127   -0.02120   -0.00388    0.02350
AFIX  43
H151  2    0.838226    1.143725    0.697558    11.00000   -1.20000
AFIX   0

C45   1    0.228015    0.260683    0.635164    11.00000    0.11031    0.05207 =
         0.15035   -0.03824   -0.09805    0.02982
AFIX 137
H45A  2    0.242039    0.207696    0.621777    11.00000   -1.50000
H45B  2    0.224850    0.299652    0.607916    11.00000   -1.50000
H45C  2    0.168121    0.244978    0.650124    11.00000   -1.50000
AFIX   0

C155  1    0.752116    1.257829    0.616776    11.00000    0.06545    0.13682 =
         0.07725    0.01219    0.01100   -0.01462
AFIX  43
H155  2    0.755370    1.273944    0.582946    11.00000   -1.20000
AFIX   0

PART 1
C35   1    0.740764    0.353156    0.921680    10.65000    0.07725    0.03923 =
         0.05753    0.01870   -0.00967    0.02483
AFIX 137
H35A  2    0.747870    0.307511    0.944099    10.65000   -1.50000
H35B  2    0.721837    0.398766    0.940634    10.65000   -1.50000
H35C  2    0.800152    0.378596    0.907589    10.65000   -1.50000
AFIX  66

PART 0
C145  1    1.044079    1.094686    0.798444    11.00000    0.05736    0.11254 =
         0.20423   -0.02147    0.03178    0.02577
AFIX  43
H145  2    1.104256    1.089616    0.791847    11.00000   -1.20000
AFIX  65
C146  1    1.026068    1.176227    0.800199    11.00000    0.07497    0.06179 =
         0.12679   -0.01553    0.02459   -0.00931
AFIX  43
H146  2    1.073935    1.226888    0.794801    11.00000   -1.20000
AFIX  65
C147  1    0.938019    1.183644    0.809852    11.00000    0.07227    0.04157 =
         0.08874    0.00871   -0.00219    0.00631
AFIX  43
H147  2    0.925710    1.239374    0.811051    11.00000   -1.20000
AFIX  65
C148  1    0.867981    1.109519    0.817750    11.00000    0.06242    0.04453 =
         0.08207    0.01424   -0.00161    0.01018
AFIX  43
H148  2    0.807804    1.114589    0.824348    11.00000   -1.20000
AFIX  65
C149  1    0.885991    1.027977    0.815996    11.00000    0.07393    0.04284 =
         0.05177    0.00898    0.00817    0.01088
AFIX  43
H149  2    0.838123    0.977317    0.821394    11.00000   -1.20000
AFIX  65
C150  1    0.974039    1.020559    0.806342    11.00000    0.08873    0.06042 =
         0.13229   -0.00469    0.02123    0.02852
AFIX  43
H150  2    0.986348    0.964829    0.805143    11.00000   -1.20000
AFIX   0

PART 1
C37   1    0.580909    0.261195    0.907890    10.65000    0.07725    0.03923 =
         0.05753    0.01870   -0.00967    0.02483
AFIX 137
H37A  2    0.528474    0.235750    0.883183    10.65000   -1.50000
H37B  2    0.562882    0.300919    0.931783    10.65000   -1.50000
H37C  2    0.598234    0.214502    0.925948    10.65000   -1.50000
AFIX   0

PART 0
C156  1    0.805549    1.205040    0.635769    11.00000    0.07924    0.15788 =
         0.09108   -0.01960    0.01792    0.02124
AFIX  43
H156  2    0.845729    1.185595    0.614651    11.00000   -1.20000
AFIX   0

PART 2
C34   1    0.777133    0.330330    0.867436    10.35000    0.07101    0.04823 =
         0.07741    0.03291    0.00099    0.03251
AFIX 137
H34A  2    0.804310    0.288764    0.885067    10.35000   -1.50000
H34B  2    0.811652    0.390026    0.878706    10.35000   -1.50000
H34C  2    0.780673    0.321866    0.831200    10.35000   -1.50000
AFIX   0
C33   1    0.676696    0.338714    0.933785    10.35000    0.07101    0.04823 =
         0.07741    0.03291    0.00099    0.03251
AFIX 137
H33A  2    0.707277    0.300167    0.952048    10.35000   -1.50000
H33B  2    0.614794    0.333075    0.945639    10.35000   -1.50000
H33C  2    0.714045    0.399294    0.939667    10.35000   -1.50000
AFIX   0
C36   1    0.629438    0.223543    0.857721    10.35000    0.07101    0.04823 =
         0.07741    0.03291    0.00099    0.03251
AFIX 137
H36A  2    0.644311    0.220914    0.822637    10.35000   -1.50000
H36B  2    0.561761    0.206305    0.859299    10.35000   -1.50000
H36C  2    0.657049    0.183703    0.876706    10.35000   -1.50000
AFIX   0
C116  1    0.034293    1.022834    0.600448    10.20000    0.07003    0.08722 =
         0.08136    0.03070   -0.01332    0.03084
AFIX 137
H11S  2    0.054244    0.991425    0.572879    10.20000   -1.50000
H11T  2    0.086053    1.071980    0.613573    10.20000   -1.50000
H11U  2   -0.018145    1.044765    0.588072    10.20000   -1.50000
AFIX   0
C115  1   -0.035427    1.010146    0.680886    10.20000    0.07003    0.08722 =
         0.08136    0.03070   -0.01332    0.03084
AFIX   3
H11V  2   -0.017327    1.068106    0.698306    10.20000   -1.50000
H11W  2   -0.094907    1.002486    0.661126    10.20000   -1.50000
H11X  2   -0.041907    0.965326    0.705616    10.20000   -1.50000
AFIX   0
C118  1   -0.062971    0.875898    0.621023    10.20000    0.07003    0.08722 =
         0.08136    0.03070   -0.01332    0.03084
AFIX   3
H11Y  2   -0.117141    0.886368    0.602113    10.20000   -1.50000
H     2   -0.025501    0.852938    0.597993    10.20000   -1.50000
HA    2   -0.083921    0.833478    0.646293    10.20000   -1.50000
AFIX   0
HKLF 4


REM  ns298_150k_a.res in P-1
REM wR2 = 0.1672, GooF = S = 1.039, Restrained GooF = 1.051 for all data
REM R1 = 0.0606 for 18292 Fo > 4sig(Fo) and 0.0833 for all 23461 data
REM 1436 parameters refined using 90 restraints

END

WGHT      0.0721      7.6331

REM Highest difference peak  1.069,  deepest hole -0.792,  1-sigma level  0.062
Q1    1   0.7158  0.8829  0.4663  11.00000  0.05    1.07
Q2    1   0.8264  0.9965  0.5196  11.00000  0.05    0.88
Q3    1   0.7759  0.3552  0.9035  11.00000  0.05    0.46
Q4    1   1.0183  1.0894  0.7953  11.00000  0.05    0.40
Q5    1   0.9972  1.1751  0.8021  11.00000  0.05    0.39
Q6    1   0.8068  0.9216  0.4925  11.00000  0.05    0.39
Q7    1   0.6421  0.3061  0.9262  11.00000  0.05    0.38
Q8    1   0.9958  1.0298  0.8422  11.00000  0.05    0.34
Q9    1   0.8926  1.1114  0.8233  11.00000  0.05    0.32
Q10   1   0.9412  1.0170  0.8042  11.00000  0.05    0.30
;
_shelx_res_checksum                76977
_shelx_hkl_file
;
  -7 -11  17    4.87    2.82
  -7  -9  17   66.66    3.42
  -6  -9  18   49.08    3.20
  -5 -14  18    3.19    2.30
  -5 -11  19    6.06    2.98
  -5 -10  19   79.85    3.57
  -3 -11  20   20.71    3.30
  -2 -13  20  105.42    3.73
  -2 -10  20  345.85    5.54
  -1 -13  20   36.86    3.68
   0 -13  20  188.88    4.68
   0 -11  20   20.90    3.48
   0  -5  16   18.58    2.15
   1  -9  19    1.73    3.12
   4 -13  18    3.83    2.85
   5 -10  16   39.99    2.78
   6 -11  15   14.14    2.95
  -7 -10  17   59.20    3.10
  -6 -11  18    3.18    2.88
  -6 -10  18   16.93    3.01
  -6  -7  17   20.18    2.65
  -5  -6  17    1.21    2.32
  -5  -5  16  278.09    3.77
  -4 -13  19   69.03    3.44
  -2 -15  19    5.36    2.50
  -2 -12  20   37.97    3.38
  -2 -11  20   11.84    3.29
  -1 -12  20   -1.64    3.28
  -1 -11  20  116.08    4.47
  -1  -8  19   73.19    3.68
  -1  -4  15   27.33    1.82
   0  -7  18    1.07    2.42
   1 -15  19    8.96    2.83
   2 -14  19   34.54    3.28
   5  -9  15   26.71    2.82
   5  -7  13    0.37    1.63
  -7  -7  16    4.29    2.48
  -5  -8  18   22.41    2.93
  -4  -9  19  119.97    3.89
  -4  -7  18  294.55    4.45
  -4  -4  15   18.27    1.85
  -1 -15  19   -2.17    2.72
   0  -9  19   23.65    3.34
   1 -10  19   77.48    3.87
   1  -8  18   -0.20    2.85
   2 -13  19    0.46    3.02
   5 -16  16  103.48    3.30
   5  -8  14   23.28    2.10
   6 -12  15   71.71    3.36
  -6 -13  17    3.16    2.55
  -5 -13  18   -1.30    2.65
  -4 -12  19    0.58    2.94
  -4 -11  19    4.70    2.96
  -4 -10  19   29.44    3.17
  -2  -7  18   69.12    3.17
  -2  -4  15    0.81    1.63
  -1  -7  18    5.32    2.43
  -1  -6  17    1.72    2.29
   2  -5  14   99.07    2.15
   4 -17  16   43.03    2.84
   4  -9  16   28.51    2.68
   5 -11  16   48.05    2.94
   6 -15  15    1.15    2.53
   6 -10  14    0.94    2.20
   6  -8  12  168.32    2.95
  -7 -12  16    3.99    2.69
  -7  -6  15   42.24    2.61
  -6  -8  17    0.50    2.52
  -5  -9  18   23.61    3.55
  -4 -14  18   21.31    2.84
  -4  -5  16  377.39    4.11
  -3 -13  19   69.38    3.43
  -2 -14  19    0.76    2.84
  -2  -5  16    1.77    1.97
  -1 -16  18    0.05    2.39
  -1  -9  19  100.06    4.06
   0 -14  19   21.56    3.34
   1 -16  18   15.97    2.80
   1 -11  19   30.71    3.49
   1  -6  16   -0.26    1.86
   2  -8  17   41.71    2.99
   3 -14  18   50.72    3.36
   3 -13  18   69.54    3.55
   4 -15  17  112.99    3.70
   5 -17  15    5.33    2.31
   5 -15  16   30.48    2.98
   5 -12  16   70.68    3.63
   6 -14  15   26.81    2.83
   6 -13  15   27.55    2.87
   6  -9  13  341.30    4.03
  -7  -8  16   70.47    3.12
  -6 -12  17    9.40    3.06
  -5 -14  17   -1.60    2.61
  -5 -12  18    3.13    2.87
  -5 -10  18   59.31    3.89
  -5  -7  17    2.89    2.50
  -3 -11  19   11.45    3.23
  -2  -6  17    9.82    2.11
   0 -16  18    4.33    2.55
   0 -10  19   41.92    3.33
   0  -8  18   26.22    3.04
   1 -12  19   17.10    3.51
   2 -15  18   -1.81    3.11
   2  -7  16   19.61    2.40
   2  -6  15  242.48    3.46
   3 -16  17    5.62    2.68
   4 -14  17   -0.87    2.88
   4 -12  17    4.11    2.87
   5 -14  16    2.34    2.80
   5 -13  16   10.27    2.71
  -7 -11  16   10.31    2.74
  -7  -9  16   36.97    3.17
  -6  -9  17   18.66    2.88
  -5  -4  14  228.47    3.15
  -4 -15  17    1.98    2.40
  -2 -15  18    5.00    2.89
  -2 -13  19   17.98    3.23
  -2 -10  19  319.85    5.38
  -1 -13  19    6.94    3.34
  -1 -10  19   25.65    3.74
   0 -13  19   10.28    3.37
   0 -12  19  170.25    4.56
   0 -11  19   87.84    4.00
   0  -5  15   -3.02    1.65
   1  -9  18   72.86    3.56
   5 -10  15   21.07    2.52
   6 -11  14    3.89    2.49
  -7 -10  16   14.83    2.78
  -6 -11  17   70.88    3.40
  -6 -10  17    1.23    2.90
  -6  -7  16   51.23    2.77
  -5  -6  16    1.56    2.19
  -5  -5  15   16.12    2.33
  -4 -13  18    7.86    2.98
  -4  -9  18   35.59    3.22
  -2 -12  19   -0.01    3.21
  -2 -11  19    5.87    3.38
  -1 -12  19  150.01    4.53
  -1  -8  18    5.86    2.57
   0  -7  17   63.63    2.75
   0  -6  16   33.02    2.31
   1 -15  18    2.29    3.00
   2 -14  18   51.62    3.51
   2 -11  18    0.36    3.09
   3 -17  16    2.91    2.48
   4 -16  16    3.28    2.73
   5  -9  14  107.13    2.95
  -7  -7  15   -0.65    2.33
  -5 -13  17   -1.55    2.96
  -5  -8  17    1.79    2.67
  -4 -12  18    5.63    3.04
  -4  -7  17   13.11    2.53
  -2 -16  17    1.73    2.36
  -1 -15  18   15.52    2.89
   0 -15  18   -0.03    2.93
   0  -9  18   53.90    3.45
   1  -8  17  158.29    3.82
   1  -5  14   47.50    2.03
   2 -13  18   13.23    3.19
   2 -12  18   99.85    3.92
   2  -9  17   35.23    3.08
   5 -11  15  122.18    3.75
   5  -8  13    1.11    1.75
   6 -15  14  156.79    3.87
   6 -12  14    2.80    2.76
  -6  -6  15    8.21    2.17
  -6  -4  13  113.28    2.40
  -4 -10  18  154.19    4.09
  -4  -4  14  851.36    5.19
  -2 -14  18   22.23    3.05
  -1  -7  17   14.31    2.35
  -1  -5  15   38.30    2.09
   1 -14  18    9.95    3.16
   3 -14  17  116.92    4.00
   4 -17  15   11.06    2.53
   4 -15  16   95.36    3.63
   6 -14  14    7.70    2.90
   6 -10  13    3.70    2.21
   6  -8  11   13.78    1.82
  -7 -12  15   53.17    3.05
  -7  -6  14   14.61    2.31
  -6  -8  16   21.34    2.70
  -5 -12  17   11.94    3.40
  -5  -9  17    1.39    2.79
  -4 -14  17    3.10    2.79
  -3 -13  18    1.11    2.98
  -3  -4  14   25.73    1.53
  -2  -9  18  206.88    4.55
  -1 -16  17   -2.92    2.52
  -1 -14  18   -1.78    2.92
  -1  -9  18   -2.33    2.67
  -1  -6  16  214.30    3.40
   0 -16  17   20.98    2.85
   0 -14  18    2.70    3.10
   0 -10  18   26.55    3.44
   1 -16  17   59.52    3.17
   1 -13  18   85.37    3.94
   1 -12  18  211.26    4.90
   1 -11  18    2.96    3.20
   1  -6  15    0.11    1.62
   2  -8  16    3.26    2.48
   3 -13  17    9.02    3.06
   4  -7  13  441.15    4.12
   5 -12  15   14.57    2.70
   6  -9  12   87.44    2.55
  -6 -14  15  110.83    3.29
  -6 -12  16    3.60    2.92
  -5 -14  16    8.87    2.73
  -5 -11  17   37.24    3.36
  -5 -10  17   11.55    3.02
  -5  -7  16    3.00    2.38
  -4  -8  17   70.99    3.19
  -3 -12  18    1.48    3.06
  -3 -11  18    4.60    3.08
  -3 -10  18   50.41    3.44
  -2 -13  18   24.90    3.23
  -2  -6  16  126.72    3.03
  -2  -5  15   63.11    2.28
   1 -17  16   -0.90    2.47
   2 -15  17   27.98    3.13
   2  -6  14    7.53    1.80
   3  -6  13   71.62    2.00
   4 -14  16   23.54    3.00
   4 -13  16   52.27    3.31
   4 -12  16   85.02    3.50
   5 -14  15  129.75    3.85
   5 -13  15    0.68    2.61
  -7 -11  15    0.96    2.59
  -7 -10  15  127.94    3.88
  -6 -11  16    3.53    3.11
  -6  -9  16   -0.41    2.60
  -4 -15  16   30.05    2.77
  -4 -13  17   93.13    4.04
  -2 -15  17   20.17    2.91
  -2 -11  18   18.42    3.51
  -1 -10  18  196.37    4.54
   0 -13  18   42.43    3.84
   0 -12  18   50.26    3.68
   0 -11  18   13.49    3.38
   1  -9  17   77.57    3.50
   3 -17  15    1.99    2.72
   3  -7  14    8.74    1.74
   4 -16  15    6.31    3.01
   5 -10  14   89.29    2.97
   6 -16  13   43.73    2.90
   6 -11  13  140.11    3.37
  -7 -13  14  140.43    3.53
  -6 -10  16   50.57    3.33
  -6  -7  15  123.16    3.51
  -5  -6  15   18.33    2.26
  -5  -4  13   15.37    1.61
  -4  -9  17   46.05    3.20
  -3 -14  17   -1.15    3.07
  -2  -8  17   19.09    2.85
  -1 -15  17   -1.59    2.89
  -1 -12  18    2.77    3.39
  -1  -8  17   24.77    3.03
   0 -15  17    7.91    3.01
   0  -7  16   19.71    2.45
   0  -6  15   69.41    2.46
   0  -5  14    6.55    1.50
   1 -15  17   -0.69    2.99
   2 -14  17   10.10    3.33
   2 -11  17   37.21    3.35
   3 -15  16    3.44    3.01
   4 -10  15  217.68    4.00
   5 -16  14   13.73    2.84
   5  -9  13   13.09    2.39
  -6 -13  15   16.94    3.10
  -5 -13  16   31.26    3.27
  -5  -5  14  111.77    2.57
  -4 -12  17    5.75    3.01
  -2 -16  16   59.66    3.01
   1  -8  16  120.16    3.42
   2 -13  17  105.54    4.12
   2 -12  17   19.42    3.40
   4 -17  14   67.37    3.07
   5 -11  14  196.85    4.13
   5  -8  12    0.76    1.62
   6 -15  13    2.68    2.57
   6 -12  13   15.00    2.60
  -6  -6  14   26.07    2.57
  -4 -14  16    7.61    3.13
  -4 -11  17    7.06    3.05
  -4 -10  17  243.23    4.75
  -3 -13  17  117.33    3.95
  -2 -14  17    2.10    2.86
  -1 -16  16   25.92    2.88
  -1  -7  16    2.04    2.32
   1 -16  16    5.72    2.98
   1 -14  17    2.90    3.16
   3 -14  16    5.15    3.00
   4 -15  15   10.41    3.11
   4 -11  15  138.14    3.68
   4  -9  14   30.77    2.45
   5 -18  12    7.81    2.42
   5 -17  13   14.19    2.60
   6 -14  13  143.53    3.74
   6 -13  13   21.63    2.95
   6 -10  12   19.79    2.26
  -7 -12  14   17.99    2.82
  -6 -14  14   32.96    2.70
  -6  -8  15   10.23    2.56
  -6  -5  13   50.95    2.21
  -5  -9  16    4.09    2.80
  -4  -6  15   -0.35    1.93
  -4  -5  14  118.01    2.56
  -2  -9  17   37.57    3.28
  -1 -14  17   39.40    3.43
  -1  -9  17    3.97    2.65
  -1  -6  15   42.68    2.31
  -1  -5  14  421.64    3.89
   0 -16  16    9.35    2.82
   0 -10  17   40.66    3.49
   1 -17  15    1.35    2.44
   1 -13  17   63.10    3.83
   1 -12  17    1.97    3.20
   1 -11  17   71.70    3.74
   1  -7  15   15.74    2.24
   1  -6  14   14.87    1.91
   2 -15  16   21.28    3.18
   2  -8  15   66.27    2.83
   4 -14  15  228.29    4.93
   5 -14  14   22.23    3.27
   5 -12  14   50.99    2.94
   6  -9  11   43.90    2.08
  -7 -11  14   10.55    2.99
  -7  -8  14    5.31    2.54
  -6 -12  15   52.83    3.34
  -5 -14  15   40.99    3.07
  -5 -11  16   15.97    3.12
  -5 -10  16  142.05    4.05
  -5  -7  15    8.45    2.73
  -4 -15  15    3.12    2.64
  -4  -8  16   48.51    2.94
  -3 -12  17    4.34    3.28
  -3 -11  17    6.99    3.12
  -3 -10  17   82.53    3.78
  -2  -5  14    0.77    1.65
   0 -17  15   -2.11    2.52
   0  -8  16  252.51    4.26
   2 -10  16  214.14    4.38
   3  -8  14   15.39    2.22
   4 -13  15    2.59    2.88
   4 -12  15   11.64    2.81
   6 -16  12   -1.55    2.64
  -7 -13  13   -2.13    2.69
  -7 -10  14    6.69    3.04
  -7  -9  14   54.32    3.09
  -6 -11  15   29.44    3.19
  -6  -9  15   -0.08    2.56
  -5 -15  14  102.38    3.33
  -4 -13  16    1.35    2.94
  -2 -15  16   35.48    3.12
  -2 -12  17    4.49    3.23
  -2 -11  17   81.30    3.91
  -2 -10  17  210.32    4.44
  -1 -13  17   63.33    4.17
  -1 -12  17   13.16    3.70
   0 -12  17  149.37    4.46
   0 -11  17   22.19    3.09
   1 -15  16    8.25    3.08
   2 -14  16   -2.54    3.13
   2  -7  14  158.80    2.93
   3 -18  13   19.65    2.47
   3 -17  14    1.23    2.74
   3  -7  13   15.76    1.86
   4 -16  14    1.24    2.84
   5 -16  13    7.49    2.99
   5 -10  13   47.88    2.57
   6 -11  12   24.76    2.48
  -6 -10  15   18.48    2.87
  -3 -14  16   46.59    3.39
  -2 -16  15   30.32    2.99
  -2  -8  16   82.06    3.27
  -1 -15  16   11.73    2.93
   0 -15  16   -2.86    2.93
   0  -7  15   35.84    2.43
   2 -13  16    3.26    3.17
   2 -12  16  252.96    5.04
   2 -11  16  244.34    4.74
   3 -15  15  110.74    3.93
   4 -10  14    2.51    2.35
  -7  -7  13   43.47    2.64
  -6 -13  14   40.06    3.22
  -6  -7  14   54.65    2.66
  -5 -13  15    5.46    2.94
  -5  -8  15  131.66    3.87
  -5  -6  14    1.28    1.96
  -4 -12  16    1.77    3.02
  -4 -10  16  139.05    4.09
  -4  -7  15   36.79    2.52
   0  -6  14   58.93    2.27
   1 -14  16   46.59    3.78
   1 -10  16  155.55    4.14
   2  -9  15  161.23    3.74
   4 -18  12    0.14    2.25
   4 -15  14    6.15    3.41
   5 -18  11   12.75    2.53
   5 -17  12    2.07    2.51
   5  -9  12  235.22    3.42
   6 -15  12  189.48    4.00
  -7 -12  13    5.94    2.88
  -4 -14  15   56.07    3.55
  -4 -11  16    3.88    3.03
  -3 -15  15   56.30    3.43
  -3 -13  16   34.12    3.36
  -2 -14  16   74.73    3.76
  -1 -17  14    3.14    2.54
  -1 -16  15   15.79    2.82
   0 -16  15   38.55    3.29
   1  -8  15   29.40    2.37
   3 -14  15   12.55    3.13
   4 -11  14   36.12    2.84
   5 -11  13   -0.37    2.32
   5  -8  11   22.68    1.73
   6 -14  12   -1.06    2.59
   6 -10  11  138.70    3.00
  -7  -6  12   -5.04    2.03
  -6 -14  13   23.11    2.75
  -6 -12  14   18.47    3.30
  -6  -8  14  121.30    3.71
  -6  -6  13   13.92    2.03
  -5  -9  15   40.70    3.10
  -4  -6  14   13.15    1.92
  -3 -12  16    0.74    3.28
  -2  -9  16   34.57    3.18
  -2  -7  15  485.30    4.96
  -1 -14  16   11.20    2.92
  -1  -9  16    1.77    2.87
  -1  -6  14    4.05    1.87
   0 -17  14   -2.34    2.72
   0 -10  16  199.86    4.56
   1 -17  14    6.66    2.73
   1 -13  16    2.77    3.32
   1 -12  16    5.25    3.23
   1 -11  16   17.82    3.25
   2 -15  15    4.44    3.08
   3 -16  14   61.72    3.43
   4 -14  14   19.37    3.07
   4  -9  13  108.78    2.91
  -7  -8  13    6.73    2.49
  -6  -5  12   92.00    2.39
  -5 -15  13   84.10    3.27
  -5 -11  15  170.33    4.36
  -5 -10  15    8.63    2.97
  -4 -16  13   44.17    2.94
  -4 -15  14   48.24    3.15
  -4  -8  15    2.30    2.57
  -4  -5  13   29.46    1.88
  -3 -11  16   11.11    3.17
  -3 -10  16    5.32    3.13
  -2 -15  15   37.88    3.16
  -2 -13  16   18.39    3.43
   0 -13  16   58.86    4.03
   0  -8  15   49.53    2.82
   1  -6  13  220.59    3.12
   2  -8  14    1.18    2.11
   3 -18  12    3.01    2.61
   3 -17  13    9.88    2.73
   4 -16  13    0.02    2.80
   4 -13  14   53.35    3.28
   4 -12  14   24.31    2.88
   4  -8  12   69.98    2.31
   5 -13  13  154.25    3.81
   6 -16  11   20.00    2.68
   6  -9  10   74.53    2.22
  -7 -14  11   -1.94    2.48
  -7 -13  12   51.33    3.04
  -7 -10  13   64.00    3.46
  -6 -11  14   39.52    3.35
  -6 -10  14   26.76    3.40
  -5  -7  14   39.34    2.53
  -4 -13  15   17.58    3.19
  -3 -14  15   -3.86    2.87
  -2 -17  13   40.28    2.84
  -2 -16  14   58.73    3.23
  -2 -12  16   30.82    3.52
  -2 -11  16   51.65    3.66
  -2 -10  16   -1.85    3.17
  -2  -6  14  358.37    3.98
  -2  -5  13  284.18    3.30
  -1 -15  15   35.96    3.28
  -1 -12  16   57.16    3.98
  -1 -11  16    7.19    3.46
   0 -15  15   -4.72    3.16
   0 -12  16    4.72    3.31
   0 -11  16  280.62    4.96
   1 -15  15    0.87    3.08
   1  -9  15  408.58    5.16
   2 -16  14  127.09    4.05
   2 -14  15   41.36    3.62
   2  -7  13   17.76    1.96
   3  -8  13  121.02    2.86
   5 -10  12  192.34    3.45
   6 -17  10   64.03    3.16
   6 -11  11   29.31    2.61
  -6 -13  13   61.85    3.70
  -5 -13  14   47.86    3.46
   2 -13  15   39.54    3.53
   2 -11  15   77.97    3.57
   3 -15  14  110.01    4.08
   3  -7  12   50.85    2.05
   4 -18  11    0.67    2.29
   4 -17  12   -0.72    2.72
   5 -17  11   11.76    2.91
   6 -15  11   11.24    2.66
  -7  -7  12  167.60    3.66
  -6  -7  13  110.61    3.04
  -5  -6  13    2.20    1.87
  -4 -14  14   13.85    3.13
  -4 -12  15   15.93    3.38
  -4 -11  15  208.60    5.04
  -3 -15  14    2.98    3.16
  -2 -14  15   10.59    3.15
  -2  -8  15   73.09    3.12
  -1 -17  13    4.34    2.70
  -1 -16  14   45.55    3.36
   0 -16  14    1.74    2.97
   0  -7  14    0.69    1.98
   1 -16  14   31.63    3.19
   1 -14  15   87.26    4.09
   1 -10  15  125.87    3.89
   3 -14  14  139.79    4.35
   5 -18  10   -2.90    2.24
   5 -15  12   78.68    3.74
   5  -9  11    5.63    2.04
   6 -12  11    3.13    2.58
  -7 -12  12   16.68    2.85
  -6 -15  11   48.25    2.87
  -6 -14  12   14.56    2.90
  -5 -14  13    8.79    3.32
  -5 -12  14  116.71    4.51
  -5  -8  14    0.21    2.46
  -5  -5  12   12.09    1.66
  -4 -10  15   18.81    3.22
  -4  -7  14   18.82    2.23
  -3 -13  15   84.16    4.01
  -1 -14  15    2.94    3.28
   0 -17  13   13.42    2.90
   0 -14  15   34.08    3.66
   0  -9  15  559.22    5.82
   0  -6  13  340.78    3.71
   1 -18  12    7.53    2.54
   1 -17  13   11.10    2.92
   1 -13  15   -1.93    3.49
   1  -8  14    3.90    2.26
   2 -15  14   33.34    3.58
   2  -9  14  101.15    3.19
   3 -16  13    5.19    2.88
   3 -13  14   71.81    3.78
   4 -11  13   19.01    2.70
   5 -11  12   30.80    2.53
   6 -14  11  191.15    4.06
   6 -13  11   40.56    2.90
   6 -10  10  107.26    2.82
  -6 -12  13   -0.52    3.02
  -5 -15  12   16.71    2.81
  -4 -16  12   79.59    3.38
  -4 -15  13    7.51    3.00
  -2 -15  14   -0.18    3.05
  -2 -13  15   48.77    3.65
  -2  -9  15   -1.57    2.80
  -1  -7  14   10.94    2.13
   1 -11  15  466.20    5.97
   3 -18  11    9.22    2.81
   4 -14  13   17.64    3.05
   5 -14  12   -1.39    2.61
   5 -12  12   31.87    2.70
   6 -16  10   22.04    2.73
  -7 -13  11   18.20    2.89
  -7 -11  12    0.95    2.83
  -7  -8  12   44.22    2.81
  -6  -8  13   -0.94    2.33
  -6  -6  12  113.29    2.72
  -5 -11  14   27.81    3.31
  -5 -10  14    2.72    2.92
  -4 -13  14   12.99    3.25
  -4  -6  13   15.18    1.83
  -3 -11  15    2.15    3.13
  -3 -10  15  115.97    3.87
  -2 -17  12    8.79    2.67
  -2  -7  14  301.85    4.02
  -1 -13  15   47.60    4.00
   0 -13  15   55.13    4.02
   0 -10  15    4.96    2.74
   1 -15  14   12.95    3.29
   1  -7  13   22.69    2.00
   2 -10  14   65.54    3.20
   2  -8  13   73.16    2.62
   4 -16  12    6.85    3.00
   4 -13  13   12.30    2.92
   4 -12  13  183.28    4.05
   5 -16  11   42.28    3.08
   5 -13  12  158.56    3.83
   6 -17   9    4.02    2.88
   6  -9   9   -0.61    1.73
  -7 -14  10  147.06    3.65
  -7 -10  12   -0.17    2.78
  -7  -9  12    3.69    2.70
  -6 -11  13   14.22    3.07
  -6 -10  13    9.88    3.29
  -6  -5  11    3.51    1.64
  -4  -8  14    4.22    2.43
  -4  -5  12    7.16    1.62
  -3 -14  14   61.04    3.77
  -2 -16  13   -0.37    2.82
  -2 -12  15   72.02    3.91
  -2 -10  15    6.62    3.09
  -1 -15  14   30.48    3.40
  -1 -12  15   10.12    3.65
  -1 -11  15    8.55    3.59
  -1 -10  15   80.65    3.86
   0 -15  14    0.64    3.23
   0 -12  15   22.57    3.65
   0 -11  15    8.71    2.87
   0  -8  14    3.43    2.31
   1  -9  14   11.91    2.72
   2 -16  13   -5.41    2.94
   2 -14  14   51.79    3.91
   4 -18  10   24.86    2.69
   5 -10  11  155.68    3.37
  -6 -13  12   -2.14    2.98
  -5 -13  13   30.64    3.47
  -4 -12  14    2.57    3.19
  -3 -15  13   17.45    3.19
  -2  -6  13   -0.81    1.54
  -1 -17  12    4.50    2.71
   0 -18  11   -0.57    2.91
   1 -16  13    9.39    3.12
   2 -13  14   -0.11    3.24
   2 -12  14  426.89    5.83
   2 -11  14   -2.45    2.83
   2  -7  12   74.16    2.31
   3  -8  12  250.26    3.40
   5 -17  10    0.11    2.67
   6 -15  10    7.08    2.77
   6 -11  10   60.00    2.66
  -6 -15  10    6.44    2.61
  -6 -14  11   42.68    3.31
  -4 -11  14   43.41    3.47
  -3 -13  14   57.47    3.77
  -2 -14  14   44.80    3.73
  -2  -8  14   67.46    2.97
  -1  -8  14  254.93    4.08
   0 -17  12    4.89    3.00
   1 -18  11   67.79    3.15
   1 -14  14    9.24    3.64
   3 -16  12    2.85    3.51
   4 -15  12   32.99    3.27
   4 -10  12   56.76    2.72
   5 -15  11    3.06    2.93
   6 -14  10  347.11    5.07
  -7  -7  11  116.44    3.13
  -6  -7  12    0.50    2.12
  -5 -16  10   28.15    2.71
  -5 -15  11    5.07    3.14
  -5 -14  12   22.16    3.22
  -5 -12  13    4.77    3.19
  -5  -8  13    1.09    2.42
  -5  -6  12    1.05    1.75
  -4 -16  11   24.87    3.08
  -4 -15  12    5.91    3.17
  -4 -10  14  167.26    4.33
  -4  -7  13    6.08    2.04
  -1 -14  14   14.42    3.64
   0 -14  14   12.76    3.73
   0  -7  13   61.97    2.26
   2  -9  13   36.93    2.59
   3 -18  10   13.11    3.01
   3 -13  13   10.48    3.10
   5 -11  11  194.25    3.64
   5  -9  10  436.55    4.17
   6 -16   9   17.13    3.00
   6 -13  10  104.48    3.36
  -7 -13  10  186.17    4.35
  -6 -12  12    1.84    3.00
  -3 -12  14   29.91    3.56
  -2 -17  11   16.39    2.87
  -2 -15  13   83.46    3.86
  -2 -13  14  175.12    4.70
   1 -12  14    0.70    3.24
   1 -11  14    8.40    3.08
   1  -8  13  217.94    3.64
   3 -17  11    5.96    2.89
   4 -16  11    8.11    3.12
   4 -11  12  176.52    3.73
   5 -16  10    0.30    3.10
   5 -14  11   11.67    2.79
   5 -12  11   54.30    3.28
   6 -10   9   36.52    2.09
  -7 -14   9   21.06    2.78
  -7 -11  11   13.11    3.06
  -7  -8  11  148.44    3.70
  -6  -8  12   10.05    2.42
  -6  -6  11   66.99    2.59
  -5 -10  13    8.64    3.03
  -5  -9  13    1.73    2.71
  -4 -13  13   24.90    3.47
  -3 -14  13   10.56    3.32
  -3 -10  14   78.76    3.60
  -2 -16  12  103.09    3.91
  -1 -15  13    4.14    3.29
  -1 -13  14  112.99    4.56
   0 -15  13   26.69    3.75
   0 -10  14   30.54    3.22
   1 -15  13    0.51    3.46
   2 -14  13   20.37    3.55
   3  -9  12  191.60    3.46
   4 -17  10   11.67    3.02
   4 -13  12   63.14    3.33
   4 -12  12   22.81    2.83
   5 -18   8    8.30    2.85
   5 -13  11   11.10    2.67
   6 -17   8    6.11    2.67
  -7 -10  11   23.50    3.01
  -7  -9  11   -3.25    2.87
  -6 -13  11   -1.19    3.06
  -6  -9  12  166.04    3.91
  -5 -13  12    0.32    3.16
  -4  -8  13   11.21    2.43
  -4  -6  12    4.37    1.73
  -3 -17  10   37.01    3.09
  -2 -12  14   14.95    3.12
  -2 -11  14   72.63    3.83
  -2 -10  14   51.01    3.45
  -1 -17  11   20.34    3.09
  -1 -16  12   32.12    3.33
  -1 -12  14    5.71    3.75
   0 -18  10    1.03    2.77
   0 -12  14    1.33    2.99
   0 -11  14   47.95    3.52
   1 -18  10    2.53    2.65
   1 -16  12    5.15    3.33
   1  -7  12  258.18    3.46
   2 -10  13   66.41    3.13
   2  -8  12   34.93    2.26
   3 -15  12   39.30    3.66
   5 -17   9   25.73    3.10
   6 -15   9   11.77    3.08
  -6 -15   9    6.64    2.72
  -6 -14  10   15.68    3.09
  -5 -16   9   76.37    3.46
  -5  -7  12   23.45    2.31
  -4 -14  12   33.11    3.49
  -4 -12  13   10.41    3.34
  -3 -15  12    0.76    3.22
  -2 -14  13   37.72    3.67
   0 -17  11   17.65    3.28
   0 -16  12   32.61    3.49
   1 -17  11   13.27    3.25
   1 -14  13  156.35    4.77
   2 -13  13   21.56    3.52
   2 -12  13    5.38    3.11
   2 -11  13   27.28    3.07
   4 -15  11  130.50    4.13
   4  -8  10  212.53    3.07
   5 -15  10    5.83    3.28
   5 -10  10   51.92    2.32
   6 -11   9   12.10    2.19
  -7 -12  10   80.30    3.67
  -5 -15  10   66.38    3.76
  -4 -16  10   24.47    3.13
  -4 -15  11    8.11    3.26
  -4 -11  13   67.67    3.72
  -4  -9  13   20.34    2.83
  -3 -13  13   27.02    3.62
  -2  -6  12  165.83    2.86
  -1 -14  13   22.89    3.70
  -1  -8  13  438.03    4.88
   0 -14  13    1.07    3.54
   2 -15  12   49.80    3.94
   3 -18   9    6.13    2.85
   3 -16  11    0.08    3.11
   3 -14  12    0.64    3.24
   3 -10  12   -0.01    2.36
   3  -8  11   25.97    1.97
   4 -10  11    1.06    2.11
   6 -14   9   55.23    3.34
  -7 -14   8   19.66    3.02
  -7 -13   9    6.35    3.09
  -6 -12  11  108.30    4.10
  -6  -7  11   67.08    2.64
  -5 -12  12  109.03    4.15
  -4 -10  13   18.61    3.12
  -2 -17  10    7.70    2.96
  -2 -15  12   18.04    3.37
  -2  -8  13   38.62    2.66
   1 -13  13   16.05    3.67
   1 -10  13    0.64    2.74
   3 -17  10   14.96    3.10
   3 -11  12   83.03    3.35
   4 -16  10   27.40    3.80
   4 -14  11   15.31    3.15
   6 -16   8   -0.65    2.69
   6 -13   9   89.43    3.27
   6 -12   9   28.03    2.55
  -7 -11  10    8.96    3.32
  -7  -7  10   72.70    2.80
  -5 -11  12    2.20    3.28
  -5  -8  12   10.95    2.46
  -5  -6  11   37.93    2.03
  -4 -13  12   30.96    3.59
  -4  -7  12    6.21    1.95
  -3 -14  12   15.54    3.46
  -3 -12  13   18.52    3.51
  -2 -13  13    0.22    3.53
  -1 -18   9   16.46    2.86
  -1 -15  12    5.47    3.53
  -1 -13  13   74.51    4.41
   0 -13  13    0.16    3.62
   0  -9  13  106.98    3.18
   0  -7  12   49.79    2.10
   1 -15  12    4.28    3.44
   1 -12  13   -0.30    3.21
   1 -11  13   37.70    3.30
   2 -16  11   27.37    3.47
   4 -18   8   65.67    3.37
   4 -17   9  112.39    4.19
   4 -11  11    1.95    2.44
   5 -18   7    2.20    2.82
   5 -16   9    1.49    2.96
   5 -14  10    5.06    2.74
   5 -11  10   50.66    2.61
   5  -9   9  338.15    3.82
   6 -17   7    1.65    2.71
  -6 -13  10    6.65    3.46
  -6 -11  11    3.28    2.94
  -5 -10  12    4.84    3.03
  -5  -9  12   43.40    3.06
  -3 -17   9   24.15    2.96
  -3 -11  13  118.34    4.15
  -2 -12  13   53.56    3.81
  -2  -9  13  446.45    5.42
  -1 -17  10    6.47    3.10
  -1 -16  11    3.72    3.31
  -1  -9  13   14.07    2.77
   0 -18   9    2.57    2.89
   0 -15  12   14.20    3.59
   0 -10  13    8.28    2.96
   1 -18   9   54.91    3.36
   1  -8  12   15.54    2.18
   2 -14  12    0.57    3.43
   3 -19   7    1.52    2.56
   3 -15  11  127.51    4.31
   4 -13  11   16.21    2.94
   5 -17   8   12.91    3.01
   5 -13  10   66.93    3.18
   5 -12  10   64.95    2.97
   6 -10   8  197.72    3.12
  -7 -10  10    6.54    2.91
  -7  -9  10   -1.40    2.85
  -7  -8  10   97.91    3.18
  -6 -15   8  124.72    3.72
  -6 -14   9  119.45    3.99
  -6 -10  11  105.91    4.10
  -6  -8  11   81.11    2.99
  -5 -16   8    4.93    2.74
  -5 -13  11    0.11    3.37
  -4 -14  11   22.85    3.61
  -3 -16  10   18.23    3.44
  -3 -15  11   18.76    3.34
  -2 -11  13  215.57    4.77
  -2 -10  13   -0.11    2.96
  -1 -12  13   27.49    4.08
  -1  -7  12    3.17    1.90
   0 -17  10    2.44    3.09
   0 -16  11    3.47    3.30
   0 -12  13    1.34    3.04
   1 -17  10   21.00    3.21
   1 -16  11   34.48    3.72
   2 -10  12   92.97    3.24
   3  -9  11   26.88    2.21
   4  -9  10   39.53    2.16
   6 -15   8   45.51    3.16
  -7 -12   9  129.08    4.27
  -6  -6  10   -3.33    1.81
  -5 -15   9   57.06    3.54
  -5 -14  10    1.10    3.34
  -4 -16   9   19.55    3.06
  -4 -15  10   -0.44    3.12
  -4 -12  12   73.55    3.92
  -4  -8  12    4.46    2.25
  -4  -6  11  102.62    2.46
  -3 -13  12    4.30    3.41
  -2 -14  12   78.08    3.76
  -2  -7  12   77.53    2.41
   1 -14  12    3.89    3.55
   2 -13  12   57.98    3.95
   2 -11  12  222.87    4.40
   3 -18   8    0.43    2.84
   3 -16  10   11.63    3.27
   4 -19   6   13.60    2.43
   4 -15  10    9.26    3.16
   5 -19   5   33.25    2.65
   5 -15   9   17.76    3.00
  -7 -14   7   24.39    3.05
  -7 -13   8   74.36    3.72
  -5 -12  11   53.91    3.74
  -5  -7  11   30.61    2.26
  -4 -11  12   26.32    3.34
  -2 -17   9   43.57    3.37
  -2 -15  11    3.33    3.28
  -1 -18   8    1.38    2.75
  -1 -14  12   28.14    3.89
   0 -14  12   -0.51    3.52
   0  -8  12  153.24    3.03
   2 -15  11    2.49    3.41
   2 -12  12  107.64    3.64
   3 -17   9   18.04    3.20
   3 -14  11   21.72    3.60
   3 -10  11  245.76    3.98
   5 -10   9  186.95    3.19
   6 -18   5   -0.10    2.22
   6 -16   7   95.86    3.76
   6 -14   8    0.93    2.70
   6 -11   8   55.53    2.50
  -6 -12  10    2.95    3.14
  -4 -10  12   58.07    3.38
  -3 -17   8   11.42    2.87
  -3 -12  12    3.47    3.46
  -2 -16  10   23.22    3.43
  -2 -13  12   57.20    3.88
   0 -18   8   41.38    3.49
   1 -13  12    0.49    3.47
   3 -19   6   19.49    2.87
   3 -13  11   87.40    3.75
   4 -18   7    3.91    2.88
   4 -17   8    9.04    3.43
   4 -16   9    2.79    3.07
   4 -14  10  106.78    3.90
   5 -18   6   37.33    2.95
   5 -16   8   16.87    3.04
   5 -14   9  116.60    4.07
   6 -13   8   37.99    3.10
   6 -12   8   22.73    2.47
  -7 -11   9   -0.70    2.90
  -7  -7   9    0.35    2.40
  -6 -15   7   92.20    3.69
  -6  -7  10   -1.02    1.97
  -5 -11  11   13.52    3.21
  -5  -8  11    1.91    2.32
  -4 -13  11   48.26    3.71
  -3 -14  11    3.37    3.35
  -1 -17   9    2.17    3.10
  -1 -16  10   29.72    3.60
  -1 -13  12   -0.17    3.52
   0 -15  11   33.74    3.77
   0  -9  12    2.91    2.44
   1 -18   8    4.46    2.93
   1 -11  12   15.26    3.00
   1 -10  12   52.83    2.79
   3 -12  11   63.57    3.33
   5 -17   7   24.16    3.16
   5 -11   9   45.30    2.50
  -6 -14   8   17.17    3.13
  -6 -13   9   28.12    3.30
  -6 -11  10  178.76    4.34
  -5 -16   7   96.44    3.51
  -5 -13  10   19.42    3.37
  -5  -9  11   31.17    2.87
  -5  -6  10    3.25    1.92
  -4 -16   8   15.75    3.28
  -4  -7  11   12.10    1.89
  -3 -16   9    4.29    3.19
  -3 -15  10    5.84    3.21
  -3 -11  12   21.94    3.29
  -2 -12  12   25.83    3.50
   0 -17   9   14.73    3.16
   0  -7  11  269.07    3.50
   1 -17   9    7.24    3.10
   1 -16  10   -3.80    3.19
   2 -14  11   -1.63    3.50
   2  -9  11    3.47    2.10
   3 -15  10   38.73    3.68
   4 -19   5   68.43    3.02
   4 -13  10    8.18    2.78
   4 -12  10    2.23    2.55
   4 -11  10  284.18    4.29
   5 -19   4   -0.26    2.45
   6 -15   7    4.19    3.08
  -7 -12   8  129.77    4.17
  -7 -10   9   30.72    3.05
  -7  -8   9  107.26    3.35
  -6 -10  10  280.46    5.06
  -6  -8  10   46.92    2.66
  -5 -15   8   85.36    3.86
  -4 -15   9   96.71    3.92
  -2 -14  11   73.72    4.01
  -2 -11  12    1.10    3.04
  -2  -9  12   38.50    2.86
  -1  -9  12  198.51    3.83
   0 -12  12  353.80    5.60
   0 -11  12   20.66    3.12
   0 -10  12   27.54    2.94
   3 -18   7    1.31    2.89
   3 -16   9    5.31    3.12
   4 -15   9   97.67    3.90
   5  -9   8  108.19    2.43
   6 -10   7    2.56    1.90
  -7 -14   6   23.56    3.15
  -7  -9   9    5.78    2.62
  -6  -9  10    2.33    2.48
  -4 -17   6   10.01    2.93
  -3 -13  11   16.56    3.44
  -2 -15  10   -0.81    3.33
  -1 -18   7    8.29    2.76
  -1 -14  11    1.89    3.39
  -1 -11  12    4.73    3.17
   2 -15  10    7.06    3.36
   2 -13  11    5.40    3.39
   3 -17   8   10.86    3.00
   3  -9  10  187.15    3.23
   4 -18   6   52.62    3.44
   5 -15   8   29.90    3.05
   6 -18   4   -3.31    2.36
   6 -16   6   10.73    3.07
  -7 -13   7    1.83    2.78
  -6 -12   9   20.43    3.24
  -6  -6   9  150.19    2.85
  -5 -12  10  214.57    4.85
  -4 -11  11    2.66    3.06
  -4  -8  11   11.58    2.16
  -3 -17   7    2.34    2.77
  -2 -18   6    5.21    2.61
  -2 -16   9   -1.97    3.17
   0 -18   7    0.26    2.96
   1 -18   7    7.64    2.85
   2 -12  11   20.31    3.07
   3 -19   5    8.91    2.54
   4 -17   7   68.16    3.90
   4 -16   8  128.48    4.15
   5 -18   5    0.44    2.71
   5 -16   7   16.41    3.31
   6 -17   5    3.19    2.61
  -6 -15   6   34.61    3.09
  -5 -16   6    2.27    2.72
  -5  -7  10   20.15    2.04
  -4 -13  10   43.84    3.62
  -4 -10  11    5.16    2.81
  -4  -6  10    9.50    1.66
  -3 -16   8   46.95    3.81
  -3 -14  10   56.61    3.79
  -1 -17   8   -0.24    2.97
  -1 -16   9    4.85    3.30
  -1 -15  10   16.36    3.46
   1 -15  10   45.71    3.76
   1 -13  11   61.02    3.86
   2 -16   9    3.28    3.20
   2  -8  10   23.81    1.97
   3 -10  10    4.21    2.13
   4 -19   4   71.06    2.98
   5 -19   3   35.45    2.77
   5 -17   6   15.40    3.03
  -6 -14   7  156.16    4.28
  -6 -13   8   19.34    3.23
  -5 -13   9   61.76    3.69
  -5 -11  10   35.38    3.30
  -4 -16   7    5.60    3.01
  -3 -15   9   18.98    3.29
   0 -17   8   11.41    3.08
   0 -16   9    9.39    3.33
   0 -13  11   15.21    3.53
   1 -19   5   57.38    3.09
   1 -17   8   18.10    3.19
   1 -16   9   14.15    3.32
   2 -14  10   -3.19    3.21
   3 -18   6   -2.34    2.64
   3 -15   9   87.10    3.92
   3 -12  10  139.44    3.82
   4 -10   9  140.04    3.03
   6 -12   7   33.32    2.48
  -6  -7   9   47.06    2.57
  -5 -15   7   17.69    3.24
  -5 -14   8   20.72    3.33
  -5  -8  10  132.80    3.24
  -4 -15   8   16.41    3.17
  -3 -11  11   34.09    3.27
  -2 -17   7   58.61    3.57
  -2 -14  10    2.99    3.40
  -2 -12  11   36.95    3.43
  -2  -8  11    1.02    2.06
  -1 -18   6    1.50    2.72
  -1  -8  11    2.75    1.82
   0  -9  11  229.08    3.93
   3 -16   8   38.60    3.89
   4 -13   9    4.77    2.62
   5 -11   8  298.93    4.02
   6 -15   6  108.29    3.59
  -7 -14   5    0.53    2.63
  -7 -12   7    5.97    2.89
  -7 -10   8   22.14    2.88
  -5 -10  10    3.28    2.73
  -5  -9  10   40.61    2.80
  -4 -17   5   35.64    2.88
  -4 -12  10   78.23    3.79
  -3 -17   6   -0.52    2.71
  -3 -13  10    1.55    3.33
  -2 -18   5   45.09    2.99
  -1 -12  11   72.22    3.98
   0 -12  11   43.69    3.74
   2  -9  10  199.35    3.43
   3 -19   4   39.11    2.81
   3 -17   7    7.34    3.01
   4 -18   5   30.00    3.07
   4 -15   8   12.16    3.07
   4 -12   9   65.40    3.02
   5 -18   4   84.61    3.61
   5 -15   7   -3.54    2.62
  -7 -13   6  168.17    4.13
  -7  -9   8  233.87    4.19
  -7  -8   8   96.89    3.04
  -6 -15   5    3.29    2.89
  -6 -10   9   19.36    2.74
  -5 -16   5   10.66    2.70
  -5  -6   9   20.40    1.73
  -4  -7  10   15.93    1.81
  -2 -15   9   34.09    3.19
  -2 -11  11   24.82    2.81
  -2  -9  11   25.32    2.34
  -1 -14  10    2.13    3.42
   0 -11  11   -0.55    2.45
   1 -18   6   -0.50    2.84
   1  -8  10    2.53    1.83
   2 -15   9    1.39    3.18
   2 -13  10    0.95    2.73
   3 -14   9    5.12    3.06
   4 -19   3   52.84    2.80
   4 -17   6   10.13    2.96
   4 -16   7    3.05    2.95
   5 -19   2   16.55    2.55
  -6 -12   8   10.53    2.93
  -5 -12   9   28.50    3.29
  -4 -16   6    1.01    3.06
  -4 -11  10   32.38    3.24
  -3 -16   7    3.20    2.84
  -3 -14   9   45.73    3.63
  -1 -15   9    3.06    3.21
   0 -17   7    1.58    3.07
   1 -19   4   47.53    2.97
   1 -17   7   16.13    3.64
   1 -15   9   14.40    3.36
   2 -16   8   -3.11    3.05
   2 -11  10  118.80    3.45
   2 -10  10   26.76    2.40
   6 -14   6   56.01    3.05
  -7 -11   7    1.20    2.95
  -6 -14   6    0.69    2.93
  -6 -13   7   14.52    3.13
  -5 -15   6  137.53    4.36
  -4 -13   9  113.89    4.15
  -4 -10  10  284.41    4.75
  -4  -8  10   81.10    2.65
  -3 -15   8    5.28    3.10
  -3 -12  10  116.25    4.05
  -2 -13  10    3.90    3.27
  -1 -18   5    6.86    2.83
   0 -16   8   55.75    3.73
   1 -16   8   31.35    3.44
   3 -18   5   37.88    3.10
   4 -14   8   36.42    3.11
   4  -9   8   75.54    2.26
   5 -14   7   81.03    3.28
   6 -18   2   -1.97    2.38
  -7 -14   4    2.70    2.83
  -6  -6   8   14.22    1.75
  -5 -14   7   43.74    3.40
  -5 -13   8    7.35    3.07
  -5 -11   9    5.52    2.86
  -5  -7   9    4.81    2.07
  -4 -17   4   11.64    2.58
  -4 -15   7    7.66    3.02
  -4 -14   8   22.65    3.25
  -4  -9  10  104.22    3.16
  -3 -17   5    1.71    2.71
  -2 -18   4   18.76    2.68
  -2  -7  10   31.84    1.83
  -1 -13  10    7.25    3.23
   0 -18   5    4.67    3.13
   0  -8  10    7.10    1.93
   3 -19   3   16.38    2.69
   3 -17   6   42.83    3.36
   3 -10   9  213.94    3.58
   4 -18   4   47.22    3.33
   6 -13   6   55.69    2.80
   6 -11   6   23.62    2.02
  -7 -13   5   66.59    3.53
  -7 -12   6   23.75    3.02
  -6 -11   8   -1.03    2.62
  -5 -16   4    6.58    2.88
  -3 -11  10   -1.57    2.78
  -2 -14   9  105.97    4.15
  -2 -12  10    6.38    2.96
   1 -19   3    6.57    2.51
   1 -18   5   15.93    3.10
   1 -10  10  303.71    4.38
   3 -16   7    6.95    3.14
   4 -19   2   27.02    2.52
   4 -15   7    1.71    2.89
   4 -10   8  230.25    3.48
   5 -19   1    3.49    2.40
   5 -18   3   18.27    2.74
   5 -13   7   37.52    2.69
   6 -17   3   20.33    2.92
   6 -15   5   17.51    2.77
  -7 -10   7    0.55    2.55
  -6 -15   4   28.41    2.90
  -5 -10   9  358.79    5.19
  -5  -8   9   18.01    2.21
  -4 -12   9   22.28    3.20
  -3 -13   9    6.61    3.14
  -2 -15   8    7.62    3.31
  -2  -8  10    2.97    1.97
  -1 -17   6   14.05    3.07
  -1 -14   9    3.87    3.22
  -1 -12  10   12.33    3.21
  -1  -8  10   45.17    2.31
   0 -14   9  156.26    4.73
   2 -15   8   -2.20    3.07
   4 -17   5   47.76    3.43
   4 -16   6    1.63    2.86
   4 -12   8   38.45    2.68
   4 -11   8   12.18    2.12
   5 -17   4   31.52    3.31
   5 -15   6    4.87    2.61
   5 -12   7    5.03    2.12
   5 -11   7  291.53    3.91
   6 -16   4   -3.23    2.57
  -7  -9   7  321.09    4.78
  -6 -14   5   -2.87    3.05
  -6 -12   7    0.64    2.76
  -6 -10   8   84.68    3.31
  -6  -7   8  189.96    3.24
  -5 -12   8    6.23    3.00
  -5  -9   9  159.53    3.66
  -4 -17   3   10.66    2.87
  -4 -16   5    1.54    2.83
  -3 -16   6   14.27    2.95
  -2 -11  10  187.34    4.27
  -1 -16   7   18.57    3.24
  -1 -15   8   45.92    3.63
  -1 -11  10  103.64    3.90
   0 -17   6   -3.91    2.85
   0 -11  10   61.17    3.23
   0 -10  10    3.20    2.35
   1 -17   6    7.35    3.03
   1 -15   8   23.49    3.52
   2 -16   7    4.14    3.10
   3 -18   4    5.26    2.76
   5 -16   5    3.74    2.86
  -7 -14   3    0.56    2.73
  -7  -8   7    4.58    2.21
  -6 -13   6   45.52    3.43
  -6  -9   8  252.47    4.23
  -6  -8   8    6.60    2.08
  -5 -15   5    4.91    3.08
  -4 -13   8   24.11    3.27
  -4 -11   9  313.79    5.20
  -3 -17   4    7.38    2.65
  -3 -15   7   81.18    3.85
  -2 -18   3    1.87    2.49
  -2 -17   5   37.79    3.31
  -2 -13   9  134.15    4.28
  -2 -10  10   70.25    3.14
  -2  -9  10  152.23    3.29
  -1 -10  10    8.68    2.57
  -1  -9  10   20.03    2.22
   0 -16   7   37.36    3.54
   0 -15   8    2.27    3.27
   2 -12   9    0.72    2.66
   2  -9   9    2.49    1.62
   3 -19   2  151.99    3.82
   4 -14   7  153.98    4.43
  -5 -16   3    3.98    2.84
  -5 -14   6   51.33    3.43
  -5 -13   7    8.22    3.05
  -4 -15   6    7.51    3.14
  -3 -12   9   71.74    3.64
  -1 -13   9  136.40    4.33
   0 -18   4    5.64    2.80
   1 -19   2   13.33    2.66
   1 -18   4   -0.38    2.83
   1  -8   9    2.02    1.77
   2 -10   9   23.64    2.26
   3 -17   5    1.46    2.81
   3 -13   8    3.51    2.77
   4 -19   1   68.87    3.06
   4 -18   3    1.42    2.66
   5 -19   0    3.37    2.28
   5 -18   2   79.94    3.39
   5 -14   6    2.84    2.49
   6 -10   5    6.78    1.86
  -7 -13   4    7.56    3.15
  -7 -12   5   43.01    3.44
  -6 -15   3   57.79    3.30
  -5 -11   8  186.87    4.38
  -4 -10   9   29.02    2.83
  -4  -9   9   19.41    2.38
  -2 -16   6   57.28    3.59
  -2 -15   7   28.38    3.56
  -2 -14   8   15.41    3.30
  -1 -17   5   12.93    2.99
   0 -13   9   -3.92    2.69
   2 -14   8   51.50    3.66
   3 -16   6   11.10    3.04
   3  -9   8  491.39    4.53
   6 -17   2   47.64    3.00
   6 -15   4  269.00    4.65
   6 -13   5   31.98    2.60
  -4 -17   2    1.31    2.46
  -4 -16   4   43.09    3.40
  -3 -16   5    4.37    2.89
  -3 -11   9   10.51    2.84
  -2 -12   9   28.83    3.15
   0 -17   5   10.48    3.20
   1 -14   8   11.37    3.20
   2 -15   7    7.20    3.17
   3 -10   8   37.85    2.24
   4 -17   4   -2.03    2.81
   4 -16   5   67.41    3.54
   4 -15   6   94.53    3.76
   4 -13   7   13.47    2.67
   5 -17   3  107.80    3.79
   5 -15   5   51.39    3.08
   5 -13   6   34.27    2.63
  -7 -10   6    4.18    2.62
  -6 -14   4    0.06    2.94
  -6 -12   6    9.03    3.32
  -5 -15   4    8.54    2.96
  -5 -10   8   17.82    2.76
  -5  -7   8   27.46    1.96
  -4 -12   8    2.46    3.09
  -3 -17   3   -4.40    2.55
  -2 -18   2   15.60    2.67
  -2 -17   4   -4.56    2.91
  -1 -15   7    6.84    3.27
   0 -14   8   11.54    3.30
   0 -12   9    7.50    3.04
   1 -10   9   13.80    2.28
   2 -16   6    0.07    3.06
   2 -13   8   55.05    3.52
   3 -14   7    9.89    3.11
   5 -19  -1   39.25    2.77
   5 -16   4   89.52    3.68
   6 -18   0    0.43    2.34
  -7 -14   2   50.21    3.11
  -6 -13   5    7.46    3.08
  -5 -16   2    6.29    2.98
  -5 -12   7  135.33    4.16
  -5  -9   8   11.70    2.41
  -5  -8   8  118.63    3.01
  -4 -15   5   12.93    3.14
  -4 -13   7   37.86    3.59
  -3 -15   6   47.23    3.69
  -3 -14   7   49.76    3.65
  -2 -11   9    1.82    2.68
   0 -18   3   -0.27    2.76
   0 -16   6   26.27    3.49
   0 -15   7    4.25    3.26
   0 -11   9   15.41    2.82
   1 -19   1    3.26    2.51
   1 -18   3    4.33    2.95
   1 -16   6   41.35    3.57
   1 -15   7  108.78    4.21
   4 -19   0   -1.74    2.22
   4 -12   7   32.99    2.69
   4 -10   7  170.23    3.09
   5 -18   1    0.22    2.66
   5 -12   6    3.67    2.07
   5 -11   6   36.77    2.13
   6 -14   4   23.39    2.95
  -7 -11   5    4.62    2.97
  -7  -9   6    5.43    2.43
  -7  -8   6   30.92    2.71
  -6 -15   2   83.31    3.55
  -5 -14   5  171.58    4.51
  -5 -13   6   20.64    3.21
  -4 -14   6   35.53    3.46
  -4 -11   8   55.09    3.36
  -2 -16   5    0.20    3.00
  -2 -13   8  283.26    5.32
  -2 -10   9   70.21    3.06
  -2  -8   9   25.36    2.10
  -1 -17   4   16.22    3.07
  -1 -11   9    0.35    2.93
  -1  -8   9   -0.88    1.63
   0  -9   9   41.09    2.37
   1 -13   8    4.63    3.17
   3 -15   6    7.07    3.04
   4 -14   6   58.25    3.30
   6 -17   1   -0.54    2.74
  -7 -13   3    4.44    2.84
  -7 -12   4   13.08    3.18
  -6  -8   7    0.64    1.97
  -4 -17   1    4.17    2.52
  -4 -16   3   19.75    3.11
  -3 -16   4  125.21    4.22
  -2 -18   1   -2.73    2.46
  -2 -15   6   23.46    3.53
  -2 -14   7  156.90    4.59
  -2  -9   9    7.09    1.96
  -1 -18   2    3.87    2.64
  -1 -13   8    0.38    3.08
  -1 -10   9   13.87    2.53
  -1  -9   9  234.53    3.97
   2 -14   7  111.34    4.06
   2 -12   8    4.96    2.38
   2  -9   8   22.01    1.97
   3 -18   2   58.58    3.59
   3 -16   5    8.81    3.16
   3 -13   7    3.08    2.81
   5 -14   5    4.31    2.49
   6 -15   3   12.83    2.95
  -6 -14   3  101.36    4.06
  -6 -11   6   17.90    2.83
  -4  -7   8  100.87    2.50
  -2 -17   3   41.89    3.44
  -1 -16   5   17.78    3.46
   0 -18   2   13.68    2.96
   0 -17   4   21.09    3.38
   1 -19   0   16.09    2.74
   1 -17   4    6.86    3.11
   4 -19  -1   78.28    3.10
   4 -16   4    3.17    2.90
   5 -19  -2    1.78    2.25
   5 -17   2   11.02    2.83
   6 -16   2   28.56    2.93
  -7 -14   1   41.37    3.05
  -5 -16   1    2.99    2.72
  -5 -15   3   -2.25    2.86
  -4 -12   7   89.64    3.83
  -4  -9   8    5.93    2.19
  -4  -8   8   14.52    1.94
  -3 -15   5   77.19    3.91
  -3 -13   7   -0.71    3.08
  -3 -11   8    4.53    2.77
  -2 -12   8    1.04    2.85
  -1 -15   6    3.30    3.24
   0 -16   5   24.31    3.61
   1 -18   2    3.98    2.95
   1 -12   8  511.24    6.19
   2 -16   5  190.80    4.91
   2 -15   6  104.81    4.21
   3 -12   7   58.36    3.02
   4 -18   1    0.80    2.78
   4 -13   6    7.55    2.58
   5 -18   0  163.51    4.09
   5 -16   3    1.82    2.82
   5 -13   5    3.55    2.61
  -6 -15   1   24.20    2.92
  -6 -13   4   17.80    3.20
  -6 -12   5    4.41    2.81
  -5 -14   4   77.44    4.16
  -5 -12   6    0.01    2.93
  -4 -17   0   -0.13    2.47
  -4 -15   4    8.56    3.14
  -3 -14   6   -6.91    3.07
  -1 -18   1   -0.19    2.67
  -1 -17   3    1.84    3.06
   0 -15   6   31.80    3.60
   1 -16   5   60.72    3.91
   2 -13   7   15.18    3.01
   3 -19  -1   78.95    3.26
   3 -17   3   62.95    3.52
   3 -14   6    2.86    2.88
   6 -11   4   10.08    2.02
  -7 -13   2    8.17    3.07
  -6 -10   6   20.76    2.69
  -4 -16   2    6.28    3.05
  -4 -14   5   52.67    3.65
  -4 -13   6   40.54    3.48
  -2 -18   0    0.47    2.50
  -2 -16   4   28.41    3.50
  -2 -13   7   23.88    3.31
   1 -19  -1    8.45    2.58
   1 -11   8   19.17    2.38
   1  -9   8    1.54    1.83
   3 -18   1   -2.25    2.64
   3 -16   4   46.69    3.53
   3 -15   5   13.98    3.20
   3 -11   7    1.66    2.08
   3 -10   7   84.77    2.58
   4 -19  -2    5.09    2.55
   4 -12   6   22.61    2.46
   5 -19  -3   41.66    2.62
   5 -12   5   66.84    2.66
   6 -17   0   14.82    2.73
   6 -14   3    5.58    2.69
  -7 -14   0    1.72    2.81
  -7 -12   3    0.04    3.07
  -7 -11   4   14.59    2.85
  -5 -16   0    8.03    2.98
  -5  -9   7  200.17    3.88
  -5  -7   7   15.08    1.82
  -4 -11   7    5.33    2.86
  -3 -17   1   -1.31    2.73
  -3 -16   3    5.91    3.07
  -2 -17   2   38.70    3.42
  -2 -15   5   75.57    3.97
  -2 -14   6    4.38    3.20
  -1 -11   8   -2.68    2.72
   0 -18   1   19.66    3.15
   0 -17   3   47.35    3.57
   0 -11   8   73.39    3.36
   1 -17   3  116.36    4.23
   1 -13   7  927.07    8.25
   4 -17   2    5.62    2.93
   4 -14   5  154.57    4.10
   5 -14   4   20.99    2.98
   5 -11   5    7.46    1.78
   5 -10   5    1.18    1.53
   6 -16   1   17.58    3.12
  -6 -15   0   -1.62    2.86
  -6 -14   2    5.81    2.95
  -5 -15   2   12.18    3.03
  -4 -17  -1    8.54    2.84
  -2 -10   8  255.81    4.30
  -2  -8   8    6.13    1.85
  -1 -16   4    2.16    3.17
   0  -9   8   27.57    2.16
   1 -18   1    7.32    3.12
   2 -16   4   92.19    4.17
   2 -12   7    9.47    2.69
   3 -19  -2   69.13    3.41
   3 -13   6    1.97    2.73
   4 -18   0    2.83    2.70
   4 -16   3    3.63    2.89
   4 -15   4   10.45    2.93
   5 -18  -1    0.51    2.65
  -6 -13   3  185.95    4.81
  -6 -11   5  158.21    4.08
  -6  -8   6    1.29    1.96
  -6  -7   6  305.31    3.93
  -5 -11   6   69.83    3.46
  -4 -15   3  150.31    4.48
  -3 -15   4    5.28    3.18
  -3 -13   6    9.93    3.22
  -2 -18  -1    3.07    2.54
  -2  -9   8   16.76    2.22
  -1 -18   0    0.73    2.71
  -1 -17   2   15.62    3.23
  -1 -14   6   71.93    3.90
  -1 -10   8  162.48    3.60
  -1  -9   8    4.00    2.03
   0 -16   4   38.62    3.67
   1 -16   4    3.93    3.21
   2 -15   5   10.69    3.21
   3 -17   2   30.10    3.31
   4 -19  -3   43.82    2.90
   5 -16   2    1.11    2.76
  -7 -13   1   -3.48    2.95
  -7 -10   4   32.98    3.09
  -6 -12   4  288.78    5.16
  -5 -14   3   -1.52    2.92
  -4 -16   1    6.31    3.09
  -4 -12   6  130.89    4.15
  -4 -10   7   -0.72    2.46
  -3 -17   0   58.90    3.38
  -3 -14   5   50.30    3.81
  -2 -16   3    3.98    3.10
  -2 -12   7   68.32    3.48
   0 -14   6   33.34    3.67
   1 -15   5   13.50    3.32
   3 -18   0   46.85    3.28
   4 -13   5   30.11    2.78
   5 -13   4   14.03    2.77
   6 -17  -1    6.17    2.61
  -7 -14  -1  123.76    3.85
  -5 -16  -1   48.81    3.19
  -5 -13   4   53.68    3.59
  -5 -12   5   26.57    3.21
  -4 -17  -2   26.70    3.05
  -4  -9   7   25.21    2.36
  -3 -16   2   18.71    3.22
  -3 -11   7  483.40    5.83
  -1 -12   7  236.54    4.76
   0 -18   0   34.83    3.22
   0 -17   2   44.96    3.59
   0 -12   7   -0.17    2.81
   1 -18   0   17.06    3.40
   1 -17   2  122.59    4.42
   3 -14   5   18.67    3.01
   4 -17   1    8.43    2.96
   5 -18  -2  194.88    4.42
   5 -17   0   28.55    3.04
   6 -12   3    2.53    2.15
  -7 -12   2   24.54    3.10
  -7 -11   3   10.26    2.80
  -6 -15  -1   16.31    2.89
  -6 -14   1    3.99    3.03
  -6 -10   5  571.04    6.23
  -5 -15   1    8.32    3.01
  -4  -8   7   15.59    1.92
  -2 -18  -2    2.74    2.54
  -2 -15   4    5.72    3.27
  -2 -14   5    9.91    3.44
  -2 -13   6    1.58    3.06
  -1 -16   3    0.85    3.24
   4 -19  -4    4.27    2.58
   6 -16   0   82.36    3.63
   6 -14   2   17.02    2.60
  -7  -9   4   13.73    2.74
  -4 -16   0   20.35    3.39
  -4 -15   2   14.65    3.20
  -4 -11   6  143.82    4.07
  -3 -17  -1    3.78    3.02
  -3 -15   3  148.18    4.59
  -2 -11   7    0.20    2.65
  -1 -13   6   18.45    3.22
   0 -16   3  184.35    5.11
   1 -13   6  103.91    3.89
   2 -16   3   33.08    3.51
   3 -11   6   18.39    2.01
   3 -10   6    0.63    1.75
   4 -16   2   -0.64    2.85
   4 -15   3   29.63    3.15
   5 -16   1   -2.81    2.70
   5 -14   3    7.11    2.49
   5 -12   4   18.34    2.17
   6 -15   1   25.46    2.86
  -6 -13   2   42.08    3.49
  -6 -11   4   60.54    3.29
  -6  -9   5   14.94    2.72
  -5 -16  -2   -2.24    2.61
  -5 -14   2    0.51    3.52
  -5 -11   5  105.55    4.15
  -5  -9   6   85.96    3.05
  -2 -16   2   20.29    3.34
  -1 -15   4    7.39    3.34
  -1 -14   5   18.94    3.39
   0 -18  -1   15.91    3.20
   1  -9   7    3.96    1.60
   2 -15   4    1.82    3.13
   3 -18  -1   15.21    2.96
   3 -17   1    8.55    3.09
   3 -13   5   68.01    3.36
   4 -11   5    0.47    1.90
   5 -15   2    1.36    2.57
   6 -17  -2   11.52    2.71
  -7 -14  -2    9.10    2.68
  -7 -13   0   17.18    2.95
  -7  -8   4  308.89    4.49
  -6 -15  -2   11.80    3.04
  -6 -12   3   -3.58    2.77
  -5 -15   0    3.25    3.31
  -5  -8   6    0.19    1.87
  -4 -14   3   13.53    3.29
  -3 -13   5   34.93    3.58
  -2 -10   7   12.87    2.41
  -1 -18  -2   11.17    2.93
   0 -17   1   91.96    4.09
   0 -14   5  354.98    5.97
   0 -10   7   37.53    2.55
   1 -18  -1   11.49    3.18
   1 -17   1   -3.21    3.20
   1 -15   4   16.94    3.37
   1 -14   5  125.29    4.36
   4 -18  -2    0.91    2.79
   4 -17   0   16.15    3.17
   5 -18  -3    2.96    2.66
   6 -13   2   34.85    2.76
  -7 -10   3   12.18    2.72
  -6 -14   0   16.65    3.18
  -6  -8   5  248.78    3.89
  -5 -13   3  102.73    4.06
  -5 -12   4   75.49    3.72
  -4 -13   4   31.97    3.42
  -4 -10   6  130.40    3.63
  -2 -15   3   36.91    3.63
  -2 -12   6   62.68    3.42
  -1 -10   7    2.98    2.22
   1 -12   6   99.88    3.60
   2 -11   6    4.85    2.29
   3 -16   2   36.88    3.35
   3 -14   4   54.78    3.36
   4 -13   4   10.43    2.57
  -7 -12   1    7.19    2.94
  -7 -11   2   95.38    3.90
  -5 -16  -3   79.65    3.42
  -4 -16  -1   29.35    3.34
  -4 -15   1    2.01    3.07
  -3 -17  -2   61.35    3.39
  -3 -15   2   -0.08    3.71
  -2 -17  -1   14.89    3.42
  -1 -17   0    7.91    3.05
   0 -18  -2    0.65    2.90
   0 -12   6    3.46    2.83
   4 -16   1    5.72    3.42
   6 -14   1   49.10    3.18
  -7 -14  -3    3.08    2.88
  -6 -15  -3   -0.63    2.79
  -6 -13   1    5.25    3.37
  -5 -10   5    1.57    2.51
  -4  -9   6    4.38    2.10
  -3 -16   0    8.66    2.99
  -2 -16   1   -4.88    3.04
  -1 -18  -3    5.41    2.82
   0 -16   2   75.61    4.11
   1 -18  -2    6.78    3.03
   1 -16   2    9.18    3.33
   3 -17   0    9.02    3.00
   4 -18  -3   -2.36    2.97
  -7 -13  -1   32.39    3.12
  -7  -9   3  163.33    3.92
  -5 -15  -1    0.31    3.10
  -5 -14   1    1.92    2.97
  -4 -11   5  372.28    5.52
  -4  -8   6   15.17    1.94
  -3 -14   3    6.61    3.26
  -1 -14   4    0.57    3.18
  -1 -13   5   35.86    3.37
   0 -17   0  104.85    4.32
   1 -17   0   64.51    3.94
   1 -11   6   40.45    2.78
   2 -14   4   10.75    3.05
   3 -11   5    5.71    2.08
   4 -17  -1   32.28    3.35
   4 -12   4    8.37    2.28
   5 -17  -2   16.71    3.23
   5 -15   1    9.76    2.66
   5 -12   3    5.38    2.36
  -6 -14  -1   88.32    3.80
  -6 -12   2   31.84    3.15
  -6 -11   3   13.96    2.79
  -5 -16  -4    8.14    2.69
  -5 -11   4   15.38    2.94
  -5  -9   5   -1.98    2.19
  -4 -16  -2   82.06    3.66
  -4 -14   2   74.76    3.93
  -3 -17  -3    8.96    2.77
  -1 -17  -1   22.37    3.34
  -1 -11   6  107.37    3.50
   0 -18  -3    3.83    2.89
   0 -15   3   26.34    3.74
   0 -14   4  115.82    4.30
   0 -11   6  368.14    5.17
   1 -15   3   24.59    3.46
   1 -14   4   17.32    3.23
   3 -18  -3    2.63    3.15
   3 -16   1   -0.65    2.95
   3 -13   4    2.07    2.68
   6 -11   2   14.31    1.89
  -7 -14  -4   11.60    2.84
  -7 -12   0    7.36    3.22
  -6 -15  -4   20.72    3.05
  -5 -13   2    5.92    3.23
  -5 -12   3    4.61    2.98
  -4 -15   0    3.14    3.08
  -4 -13   3  112.70    4.23
  -2 -17  -2    4.47    2.99
  -2 -15   2    2.09    3.27
  -1 -18  -4    3.15    2.65
   1 -18  -3    4.44    2.91
   1 -10   6    3.70    1.85
   1  -9   6   30.36    2.06
   2 -12   5   46.01    2.72
   3 -10   5   12.14    1.86
   4 -18  -4    2.81    3.00
   4 -11   4   12.99    2.01
   5 -18  -5   43.15    2.94
   5 -11   3   24.36    2.22
   6 -17  -4   -0.40    2.87
   6 -16  -2   52.06    3.19
   6 -13   1   32.78    2.80
  -7 -13  -2   42.40    3.50
  -7 -11   1   28.35    3.24
  -7 -10   2   16.44    2.78
  -7  -8   3    3.98    2.45
  -5 -16  -5   77.23    3.46
  -4 -10   5   -1.25    2.85
  -3 -17  -4   48.50    3.38
  -3 -16  -1    5.71    2.96
  -3 -15   1   10.71    3.28
  -2 -16   0    4.70    3.14
  -2 -14   3   27.06    3.54
  -2 -10   6   24.16    2.25
  -1 -10   6   69.20    3.06
   0 -17  -1   14.70    3.30
   0 -16   1   74.97    4.13
   1 -16   1    7.44    3.44
   2 -16   1   21.86    3.42
   3 -17  -1   -1.05    3.00
   3 -15   2    3.61    2.98
   3 -14   3    2.40    2.80
   4 -16   0   41.42    3.32
   4 -13   3   49.06    2.98
   4 -10   4   23.16    1.87
   5 -16  -1   24.38    3.03
  -6 -14  -2   -3.97    3.09
  -6 -13   0   20.49    3.27
  -5 -15  -2   -0.55    2.98
  -5 -14   0   20.15    3.22
  -4 -16  -3   14.11    3.28
  -3 -11   5   93.24    3.55
  -2  -9   6    6.27    2.04
  -1 -18  -5   -1.24    2.54
  -1 -15   2  134.84    4.64
   0 -18  -4   -0.32    2.91
   0 -12   5    3.50    2.76
   0  -9   6    4.56    1.90
   1 -17  -1   36.57    3.57
   1 -12   5   37.05    2.73
   4 -17  -2   13.97    3.16
   5 -17  -3    4.26    2.86
   5 -13   2   71.88    2.96
   6 -15  -1    1.71    2.59
  -7 -14  -5    3.76    2.75
  -6 -15  -5   -0.67    2.48
  -6 -10   3    1.39    2.46
  -6  -7   4   39.65    2.41
  -5 -10   4  124.47    3.68
  -4 -14   1   -4.84    3.11
  -3 -14   2  162.47    4.78
  -2 -17  -3   10.63    3.16
  -2  -8   6    0.42    1.76
  -1 -17  -2    2.86    2.97
  -1 -14   3  359.16    6.08
  -1 -13   4   61.55    3.65
  -1  -9   6    9.71    2.02
   0 -15   2  236.26    5.45
   1 -18  -4   -1.47    2.90
   1 -15   2   82.55    4.18
   2 -15   2   82.83    4.07
   2 -14   3   71.27    3.68
   3 -18  -4   19.76    3.09
   3 -12   4  170.74    3.85
   4 -18  -5    4.90    3.01
   5 -18  -6    3.99    2.56
   5 -15   0   -1.09    2.54
   5 -14   1    4.19    2.47
  -6 -12   1    1.27    2.83
  -5 -13   1    5.76    3.10
  -4 -15  -1   22.45    3.37
  -4  -9   5   30.68    2.38
  -3 -17  -5   21.54    2.82
  -3 -12   4   14.10    3.21
   0 -14   3   61.19    3.84
   0 -13   4   26.85    3.24
   1 -14   3   42.17    3.51
   1 -13   4  136.91    4.19
   2 -10   5   33.81    2.26
   3 -17  -2    0.58    2.90
   3 -16   0    2.95    3.01
   6 -12   1  333.02    4.33
  -7 -13  -3   14.95    3.17
  -7 -12  -1   10.16    3.02
  -5 -15  -3    9.01    3.18
  -5 -12   2   63.73    3.64
  -5 -11   3  270.89    5.00
  -4 -16  -4   13.53    3.24
  -4 -13   2  186.18    4.84
  -4 -12   3    8.66    3.06
  -3 -15   0    4.50    3.21
  -1 -18  -6   31.69    2.98
   0 -18  -5    2.13    2.83
   0 -17  -2    5.83    3.19
   0 -16   0   -0.99    3.32
   2 -16   0   27.54    3.51
   3 -13   3  100.81    3.61
   3 -11   4    6.74    2.20
   5 -17  -4    6.85    3.13
   5 -12   2   14.52    2.13
  -7 -14  -6   38.22    2.96
  -7 -11   0   -0.58    3.00
  -7 -10   1   20.59    3.05
  -6 -15  -6   28.30    2.80
  -6 -14  -3   10.36    3.11
  -6 -13  -1    2.01    3.10
  -6  -9   3   47.90    3.03
  -5 -14  -1   97.67    4.03
  -4  -8   5    4.69    1.84
  -3 -17  -6   15.71    3.08
  -2 -17  -4   20.13    3.15
  -1 -17  -3    2.25    2.94
  -1 -15   1    3.49    3.57
   1 -18  -5    1.02    3.01
   1 -17  -2   16.60    3.48
   1 -16   0   -1.06    3.28
   4 -18  -6   -0.18    2.93
   4 -17  -3    4.80    2.96
   6 -15  -2   14.33    3.04
   6 -13   0   29.16    2.81
   6 -11   1    2.37    2.00
  -4 -14   0   -0.44    3.28
  -2 -13   3    6.62    3.19
  -2 -10   5   34.75    2.56
  -1 -16  -1   37.02    3.71
   0 -18  -6   14.70    2.95
   2 -15   1    8.07    3.25
   3 -10   4  260.86    3.67
   4 -15   0   -0.37    2.83
   4 -13   2   57.44    3.09
   4 -11   3   34.88    2.25
   6 -17  -6   34.50    3.15
   6 -14  -1   82.43    3.44
  -7 -14  -7   14.68    2.75
  -6 -15  -7   37.53    2.90
  -6 -12   0   12.25    3.49
  -5 -15  -4   12.70    3.21
  -4 -16  -5   72.36    3.56
  -4 -15  -2    4.35    3.28
  -4 -10   4    2.36    2.42
  -3 -16  -3    5.51    3.11
  -2 -17  -5   50.71    3.66
  -2 -16  -2   -4.00    3.05
  -2 -15   0   27.31    3.62
  -1 -14   2   50.30    3.81
  -1 -12   4   16.40    2.94
   0 -17  -3    2.36    3.14
   0 -15   1   51.58    3.93
   0 -12   4    5.56    2.77
   1 -15   1    7.64    3.33
   2 -14   2  301.00    5.43
   3 -18  -6    2.36    2.83
   3 -17  -3    5.09    3.00
   4 -14   1  387.17    5.61
   5 -18  -8   -0.07    2.40
   5 -15  -1    5.90    2.67
   5 -14   0  192.17    4.47
   5 -13   1    1.89    2.26
   5 -11   2   27.83    2.00
   6 -16  -4   19.42    3.12
  -7 -13  -4   93.80    3.78
  -7 -12  -2    6.15    3.00
  -6 -14  -4   16.10    3.05
  -6 -11   1   23.45    2.95
  -6  -8   3   12.25    2.10
  -5 -14  -2   17.59    3.74
  -5 -13   0   91.85    4.05
  -5 -10   3   26.63    2.82
  -3 -17  -7   39.70    2.97
  -3 -15  -1    4.32    3.37
  -1 -17  -4    0.33    3.05
  -1 -13   3   53.48    3.60
  -1 -10   5    1.13    1.97
   0 -18  -7   12.05    2.85
   0 -14   2    4.70    3.29
   1 -18  -6    1.90    2.79
   1 -17  -3    3.78    3.19
   1 -14   2   -2.80    3.07
   1 -13   3   19.47    3.07
   1  -9   5   44.86    1.93
   2 -16  -1   15.35    3.42
   2 -11   4    0.41    2.21
   4 -18  -7   -0.52    2.63
   4 -17  -4   -1.94    2.99
   4 -16  -2   49.33    3.49
   4 -10   3   12.37    1.78
  -6 -13  -2  352.29    5.92
  -5 -12   1   22.56    3.25
  -5 -11   2   11.90    2.94
  -2 -11   4   -0.28    2.49
   0 -13   3   77.71    3.50
   0  -9   5  269.71    3.84
   3 -15   0   -0.53    2.96
   5 -18  -9   -3.10    2.22
   5 -16  -3    6.21    2.88
   6 -12   0   52.36    2.68
  -7 -11  -1    9.30    2.90
  -6  -7   3    0.65    1.85
  -5 -15  -5   14.24    3.20
  -4 -16  -6   58.17    3.39
  -4 -15  -3    4.27    3.13
  -4 -14  -1   72.03    4.10
  -4  -9   4    2.24    2.09
  -3 -16  -4  184.72    4.81
  -2 -17  -6   -1.29    2.92
  -2 -16  -3   40.74    3.72
  -2 -14   1   21.11    3.68
  -1 -16  -2    1.36    3.31
  -1 -15   0  160.27    5.07
  -1  -9   5    7.56    2.13
   0 -17  -4   15.79    3.28
   1 -18  -7    0.14    2.80
   3 -18  -7   -1.24    2.77
   3 -17  -4   24.96    3.23
   3 -14   1    7.53    2.97
   3 -13   2   16.43    2.84
   4 -18  -8    1.53    2.49
   4 -12   2   30.44    2.53
  -7 -13  -5    3.60    2.87
  -7 -10   0   45.71    3.16
  -6 -14  -5   22.79    3.11
  -3 -15  -2    6.27    3.28
  -2 -15  -1   27.30    3.67
  -1 -11   4   54.78    3.00
   0 -15   0    3.97    3.45
   0 -11   4    5.02    2.46
   1 -17  -4    5.36    3.22
   2 -15   0   10.22    3.28
   2 -12   3    5.73    2.52
   2 -10   4   15.32    2.10
   3 -16  -2   20.90    3.30
   3 -11   3    3.42    2.08
   4 -15  -1   11.76    2.99
   5 -17  -6   35.65    3.22
   5 -15  -2    8.71    2.69
   5 -12   1   58.76    2.59
   6 -16  -5   11.34    2.81
   6 -14  -2   59.78    3.33
  -7 -12  -3   62.49    3.60
  -6 -12  -1   21.62    3.13
  -6  -9   2   31.20    2.55
  -5 -15  -6   34.75    3.49
  -5 -14  -3   15.70    3.20
  -5 -13  -1   22.99    3.39
  -5  -9   3   -0.24    2.22
  -4 -16  -7   60.11    3.42
  -4  -8   4   86.80    2.64
  -3 -16  -5   -0.31    2.97
  -2 -17  -7   81.59    3.64
  -1 -14   1  104.29    4.35
   0 -16  -2    4.47    3.61
   1 -18  -8    4.70    2.77
   1 -16  -2   33.55    3.87
   1 -15   0    8.47    3.02
   2 -16  -2    0.59    3.29
   2 -14   1   19.73    3.25
   2 -13   2  394.85    5.69
   3 -18  -8   -1.94    2.79
   4 -18  -9    1.80    2.50
   4 -16  -3    7.42    3.07
   4 -14   0   22.15    2.95
   4 -13   1  178.27    4.06
   5 -16  -4   34.86    3.50
   5 -13   0   23.63    2.91
  -7  -8   1   49.42    2.91
  -6 -13  -3   13.53    3.29
  -6 -11   0   53.05    3.31
  -4 -15  -4    2.11    3.13
  -4 -13   0   11.66    3.33
  -4 -10   3   31.87    2.77
  -3 -13   1   30.23    3.51
  -3 -12   2   14.78    3.16
  -3 -11   3    6.35    2.74
  -1 -17  -6    3.38    3.11
  -1 -16  -3   19.09    3.50
  -1 -13   2  161.36    4.56
  -1 -12   3   39.75    2.92
   0 -14   1  108.23    4.33
   1 -12   3   56.35    3.15
   3 -17  -5   22.98    3.30
   4 -11   2    4.18    1.94
   5 -14  -1   17.28    2.70
  -7 -13  -6  209.40    4.65
  -7 -11  -2   25.32    3.34
  -6 -14  -6   -4.12    2.92
  -5 -12   0   28.17    3.30
  -4 -16  -8   11.91    2.88
  -4 -12   1   10.16    3.12
  -2 -17  -8   24.39    2.98
  -2 -16  -4   34.63    3.69
  -2 -14   0   46.74    3.85
  -1 -15  -1   33.34    3.95
  -1 -10   4    6.66    2.21
   0 -13   2  289.77    5.38
   0 -10   4   90.28    2.99
   1 -18  -9   26.80    2.97
   1 -17  -5    4.87    3.21
   1 -13   2   98.84    3.83
   3 -18  -9    5.97    2.81
   3 -15  -1   36.41    3.40
   3 -12   2  186.17    3.95
   4 -17  -6    4.21    2.93
   5 -17  -7   36.66    3.31
   6 -16  -6   -1.04    3.07
  -7 -12  -4    2.97    3.28
  -7  -9   0    2.66    2.75
  -5 -15  -7   36.35    3.31
  -5 -14  -4   20.82    3.26
  -5 -11   1  138.07    4.13
  -5  -8   3   -0.45    1.90
  -3 -16  -6   88.07    4.08
  -3 -15  -3   -2.97    3.17
  -3 -14  -1    1.87    3.33
  -2 -15  -2   12.34    3.50
  -2 -11   3   46.67    3.10
   0 -16  -3   -0.16    3.45
   0 -15  -1   16.00    3.64
   2 -15  -1    5.48    3.29
   2 -11   3  244.72    4.12
   3 -16  -3    4.53    3.13
   4 -15  -2   14.47    3.05
  -7 -13  -7   29.37    3.23
  -6 -14  -7   59.15    3.70
  -6 -13  -4   94.35    4.01
  -6 -12  -2   -0.65    2.88
  -5 -13  -2   18.90    3.37
  -4 -16  -9   -2.73    2.56
  -4 -15  -5    1.43    3.19
  -2 -17  -9   39.43    3.18
  -2 -12   2    7.86    2.94
  -2  -9   4    2.09    1.93
  -1 -14   0   57.49    3.93
   0 -17  -6   12.82    3.31
   2 -16  -3    2.60    3.33
   3 -18 -10    1.71    2.62
   3 -17  -6   -1.38    2.88
   3 -13   1  177.50    4.02
   4 -16  -4    1.59    2.97
   5 -17  -8    4.39    3.15
   5 -16  -5    9.21    3.03
   5 -15  -3    1.14    2.65
   6 -14  -3   19.67    2.95
  -5 -15  -8   29.64    3.21
  -4  -9   3   12.10    2.20
  -3 -16  -7    1.20    3.03
  -3 -13   0    1.57    3.23
   1 -17  -6    1.37    3.11
   2 -12   2   29.14    2.75
   4 -17  -7    6.60    3.07
   4 -14  -1    4.86    2.77
   5 -14  -2   -3.66    2.91
  -6 -11  -1    1.16    2.77
  -6  -9   1  115.06    3.34
  -6  -7   2    2.83    1.89
  -5 -14  -5   31.15    3.88
  -5 -12  -1   78.72    4.29
  -3 -15  -4    6.03    3.27
  -2 -15  -3   15.96    3.69
  -2 -14  -1  145.60    4.80
  -1 -17  -8   -1.04    2.91
  -1 -13   1    5.71    3.17
  -1 -12   2   99.68    3.75
   0 -17  -7    5.61    3.31
   0 -16  -4   -2.74    3.53
   0 -14   0   -0.98    3.43
   1 -14   0   29.87    3.48
   2 -13   1   16.06    2.93
   2 -10   3  108.39    2.91
   3 -16  -4   22.74    3.34
   3 -15  -2    6.99    3.09
   3 -11   2  319.65    4.40
   5 -13  -1    3.08    2.32
   6 -16  -7    1.34    2.70
   6 -15  -5   10.40    3.10
  -7 -11  -3    7.86    2.99
  -6 -14  -8   -0.07    2.78
  -6 -13  -5  185.06    5.02
  -6 -10   0   63.41    3.21
  -5 -15  -9   92.31    3.73
  -4 -15  -6   41.24    3.60
  -4 -12   0  178.53    4.68
  -4 -10   2   -0.43    2.42
  -3 -16  -8   18.84    3.44
  -3 -14  -2   16.25    3.50
  -3 -12   1   72.90    3.47
  -3 -11   2   10.81    2.51
  -1 -16  -5   52.63    4.01
   0 -15  -2  144.42    4.91
   0 -12   2  339.61    5.33
   1 -17  -7   16.02    3.35
   1 -16  -4   -4.24    3.47
   1 -13   1   28.55    3.19
   1 -12   2    7.85    2.62
   3 -17  -7    1.89    3.13
   4 -16  -5   -0.81    3.53
   4 -15  -3   49.81    3.94
   5 -17  -9    2.27    2.85
   5 -16  -6    7.48    3.22
  -7  -8   0    3.17    2.28
  -6 -12  -3    1.66    2.92
  -5 -15 -10   11.76    3.01
  -5 -13  -3   67.99    3.91
  -5 -11   0   25.94    3.13
  -5 -10   1    6.91    2.63
  -4 -11   1    4.56    2.88
  -4  -8   3  151.22    3.17
  -2 -10   3  149.67    3.58
  -1 -17  -9   42.41    3.25
   1 -15  -2    8.75    3.46
   1 -10   3   -0.17    2.01
   3 -14  -1  113.02    4.02
   4 -17  -8    2.85    2.96
   4 -11   1   -2.30    1.86
   5 -15  -4   13.35    2.81
  -7 -13  -9   42.16    3.14
  -7 -10  -2    7.64    2.82
  -7  -9  -1   32.62    3.08
  -6 -14  -9   23.29    3.08
  -5 -14  -6   10.78    3.23
  -4 -15  -7   36.39    3.61
  -4 -13  -2   13.12    3.52
  -3 -16  -9   -1.67    2.69
  -3 -15  -5   33.74    3.60
  -2 -13   0   28.32    3.17
  -2 -11   2   28.64    2.85
  -1 -17 -10   44.79    3.26
  -1 -15  -3   75.80    4.32
  -1 -14  -1   75.69    4.25
  -1 -10   3   25.53    2.37
   0 -10   3   57.09    2.67
   2 -11   2   16.22    2.43
   3 -17  -8   28.74    3.65
   3 -13   0   17.07    2.84
   5 -17 -10    1.22    2.65
   6 -16  -8    5.78    2.77
  -7 -12  -6   28.66    3.53
  -6 -14 -10   41.87    3.36
  -6 -13  -6   46.92    3.90
  -6  -8   1    3.51    2.02
  -5  -8   2    1.56    1.92
  -3 -13  -1  286.41    5.70
  -2 -16  -7   20.47    3.42
  -2 -14  -2   65.78    4.11
  -2 -12   1    4.58    3.04
  -1 -16  -6   19.27    3.46
   0 -17  -9   42.87    3.57
   0 -16  -5    9.06    3.68
   1 -17  -8    6.22    3.22
   2 -14  -1    6.26    3.13
   3 -16  -5    4.22    3.16
   3 -10   2   -0.13    1.79
   4 -17  -9    3.09    3.03
   4 -14  -2   57.66    3.36
   4 -12   0   21.01    2.81
   5 -14  -3   44.81    3.02
   6 -12  -2   17.19    2.25
  -6 -11  -2   14.73    2.95
  -5 -13  -4    3.84    3.21
  -5 -12  -2  156.36    4.57
  -3 -16 -10    3.58    2.87
  -2  -9   3  157.26    3.25
  -1 -17 -11    6.06    2.76
  -1 -13   0   76.31    3.91
   1 -16  -5   -4.69    3.50
   1 -14  -1   34.13    3.23
   1 -11   2    2.19    2.27
   2 -13   0  166.35    4.28
   2 -12   1   98.73    3.39
   4 -16  -6   21.45    3.25
   5 -17 -11    0.73    2.65
   5 -16  -7    3.43    2.89
   5 -13  -2  219.74    4.48
   5 -12  -1    3.54    2.05
  -7 -13 -11   -3.50    2.76
  -6 -14 -11   83.79    3.47
  -6 -12  -4    8.13    3.06
  -5 -14  -7   -2.23    3.20
  -4 -15  -8    4.59    3.06
  -4 -12  -1  243.82    5.22
  -4  -9   2   18.16    2.28
  -3 -16 -11    4.14    3.04
  -3 -15  -6   -1.34    3.17
  -3 -12   0   -1.72    3.14
  -3 -11   1   29.48    3.03
  -2 -16  -8    4.38    3.15
  -1 -12   1    1.46    2.82
   0 -17 -10   86.58    4.03
   0 -16  -6   23.89    3.81
   0 -11   2   35.38    2.75
   1 -13   0   45.54    3.38
   3 -17  -9    1.63    3.10
   4 -17 -10   -1.75    2.91
   4 -15  -4   11.73    3.10
   5 -15  -5    4.10    2.73
   6 -16  -9   24.47    3.00
  -7 -12  -7    3.40    3.07
  -7 -10  -3   -0.33    3.05
  -6 -13  -7   79.80    4.16
  -6  -7   1    3.20    2.10
  -5 -11  -1  517.43    6.59
  -5 -10   0   40.95    3.46
  -5  -9   1    0.89    2.27
  -4 -13  -3    7.53    3.48
  -2 -13  -1   -0.18    3.23
  -1 -16  -7   23.07    3.49
  -1 -14  -2    3.68    3.43
  -1  -9   3    1.19    1.95
   1 -12   1   -0.62    2.26
   2 -10   2    0.20    1.93
   3 -14  -2   -2.29    2.92
   5 -16  -8   27.24    3.53
  -7  -8  -1   -4.72    2.45
  -5 -14  -8   24.39    3.74
  -4 -15  -9   21.54    3.17
  -3 -15  -7   10.66    3.81
  -3 -14  -4    8.59    3.46
  -3 -13  -2  197.93    5.13
  -2 -16  -9   -0.32    3.24
  -2 -14  -3   15.15    3.62
   0 -14  -2   10.71    3.65
   1 -17 -10   15.87    3.20
   1 -16  -6   46.94    4.08
   2 -14  -2   54.87    3.79
   3 -15  -4    3.09    3.09
   4 -17 -11    2.56    2.89
   4 -16  -7    0.17    2.98
   4 -14  -3   38.19    3.64
   5 -17 -13    4.08    2.49
   6 -16 -10   -1.45    2.93
   6 -15  -7   29.16    3.04
   6 -14  -5   22.92    2.84
  -7 -11  -5    5.49    3.05
  -7  -9  -2    0.20    2.55
  -6 -12  -5    8.31    3.60
  -6 -11  -3   -3.24    2.78
  -5 -13  -5  310.85    5.90
  -5 -12  -3    3.34    3.13
  -4 -15 -10    1.85    2.79
  -2 -12   0   63.22    3.57
  -2 -11   1    2.11    2.57
  -1 -16  -8   50.37    3.78
   0 -17 -12   49.73    3.37
   0 -16  -7    6.45    3.46
   0 -15  -4   68.15    3.98
   1 -17 -11    1.00    2.99
   1 -15  -4   39.46    4.04
   1 -14  -2   45.16    3.73
   3 -17 -11   -0.62    3.24
   4 -17 -12    2.85    3.02
   4 -15  -5    2.21    3.01
   4 -11   0   21.49    2.17
   5 -15  -6   -2.38    3.13
   5 -14  -4  167.73    4.15
  -7 -12  -8   27.09    3.22
  -6 -13  -8    0.31    3.18
  -5 -14  -9   -0.58    3.41
  -4 -12  -2   31.75    3.62
  -3 -12  -1  370.63    6.00
  -2 -16 -10   23.20    3.22
  -2 -15  -6   -3.60    3.34
  -1 -15  -5    5.81    3.56
  -1 -13  -1   35.97    3.25
   0 -10   2  157.26    3.44
   1 -17 -12   35.65    3.20
   1 -16  -7   29.87    3.88
   1 -10   2    3.72    1.80
   2 -13  -1   31.11    3.16
   3 -16  -7    7.04    3.24
   4 -13  -2  328.35    5.12
   4 -12  -1    3.62    2.67
   5 -16  -9    1.06    2.87
   6 -16 -11    6.08    3.00
   6 -13  -4   12.97    2.56
   6 -12  -3    1.51    2.11
  -6 -10  -2  228.17    4.64
  -6  -8   0  137.31    3.29
  -5  -8   1   13.83    2.10
  -4 -15 -11   11.53    3.02
  -3 -15  -8    1.71    3.12
  -3 -14  -5    4.33    3.41
  -2 -16 -11    0.26    2.96
  -1 -16  -9   -0.85    3.08
  -1 -12   0    9.21    2.93
  -1 -11   1   10.13    2.57
   1 -17 -13   27.69    3.47
   1 -13  -1   43.90    3.41
   2 -12   0   80.33    3.26
   3 -17 -12    2.50    3.03
   3 -14  -3   86.36    3.88
   4 -17 -14   10.93    2.91
   4 -17 -13    8.01    2.63
   4 -16  -8   -1.09    3.11
   6 -15  -8   22.54    3.25
  -7 -12  -9    7.28    3.28
  -7 -11  -6   25.59    3.25
  -6 -13  -9   29.10    3.34
  -5 -14 -10    2.90    3.33
  -5 -13  -6   10.01    3.34
  -5 -11  -2    6.26    3.03
  -4 -15 -12    4.92    2.74
  -4 -11  -1  225.00    4.86
  -4  -9   1    4.95    2.16
  -3 -13  -3   23.22    3.60
  -2 -16 -12    5.97    2.75
  -2 -14  -4   13.23    3.59
  -2 -13  -2  362.40    6.03
   0 -16  -8    4.82    3.56
   0 -15  -5    2.57    3.60
   0 -12   0    3.61    2.80
   1 -11   1   74.15    2.99
   3 -17 -13   17.73    3.07
   6 -16 -12   21.85    3.06
   6 -14  -6    8.50    2.72
  -6 -11  -4   35.12    3.29
  -5 -12  -4  101.29    4.20
  -5 -10  -1  119.74    3.81
  -5  -9   0   78.45    3.09
  -4 -15 -13   33.16    3.09
  -4 -10   0    6.42    2.57
  -3 -15  -9    4.52    3.09
  -2 -16 -13   14.20    2.87
  -2 -15  -7    0.12    3.52
  -2  -9   2   44.19    2.19
  -1 -16 -10   47.65    3.71
  -1 -15  -6   15.34    3.70
   0 -14  -3   35.50    3.49
   1 -15  -5   13.92    3.66
   1 -14  -3   29.16    3.61
   2 -15  -5  138.22    4.79
   2 -14  -3   87.87    4.06
   3 -17 -14    3.50    2.81
   3 -13  -2    1.84    2.73
   4 -16  -9   11.00    3.22
   4 -15  -6   12.38    3.16
   4 -14  -4    3.60    2.85
   5 -16 -10    2.60    2.90
  -7 -12 -10   42.63    3.50
  -7  -9  -3  129.57    3.81
  -7  -8  -2   60.69    3.12
  -6 -13 -10    3.07    2.99
  -5 -14 -11   -1.58    3.03
  -3 -14  -6   20.88    3.77
  -2 -12  -1   59.91    3.60
  -1 -13  -2    4.11    3.29
   3 -12  -1   -1.63    2.33
   6 -15  -9    3.34    3.07
  -7 -11  -7   99.96    4.31
  -5 -14 -12    3.61    3.24
  -5 -13  -7   61.68    3.91
  -4 -12  -3    5.42    3.23
  -3 -15 -10    3.29    3.26
  -3 -12  -2   36.80    3.54
  -2 -15  -8    2.29    3.36
  -2 -14  -5   23.39    3.76
  -1 -16 -11   29.24    3.50
  -1 -14  -4   -4.29    3.06
   0 -15  -6    3.63    3.65
   1 -16  -9   11.22    3.50
   2 -13  -2    6.14    2.93
   4 -13  -3   10.77    2.73
   5 -16 -11    9.85    3.07
   6 -11  -3   71.75    2.71
  -7 -12 -11    1.30    2.73
  -7 -10  -5   10.12    3.07
  -6 -13 -11   27.13    3.36
  -5 -14 -13   28.52    3.35
  -3 -15 -11   35.09    3.83
  -3 -13  -4   49.59    3.92
  -2 -13  -3    7.44    3.43
  -1 -16 -12    2.30    3.06
  -1 -12  -1   25.79    3.19
   0 -16 -10    5.16    3.43
   0 -14  -4   90.54    4.45
   0 -13  -2    6.93    2.87
   3 -14  -4   10.13    2.78
   4 -16 -10    3.97    3.13
   4 -15  -7   97.13    4.09
   4 -12  -2  113.59    3.35
   5 -15  -8   -0.15    2.97
   5 -11  -2    1.50    2.19
   6 -14  -7    6.30    2.78
  -6 -13 -12   -1.43    2.86
  -6 -11  -5   44.09    3.43
  -6  -9  -2   52.19    2.93
  -6  -8  -1  133.06    3.32
  -5 -14 -14   11.40    2.79
  -5 -13  -8    9.31    3.26
  -5 -12  -5    0.76    3.18
  -4  -8   1   17.72    2.08
  -3 -14  -7   13.28    3.54
  -3 -11  -1   30.53    3.14
  -2 -15  -9   11.46    3.45
  -1 -16 -13   51.77    3.56
  -1 -11   0   52.48    3.03
  -1 -10   1    8.23    1.79
   0 -16 -11   61.29    3.98
   0 -12  -1  105.59    3.86
   0 -10   1   30.60    2.41
   1 -16 -10    3.83    3.36
   1 -14  -4   43.60    3.85
   1 -10   1    3.47    1.81
   2 -14  -4   64.91    3.91
   3 -16 -10    1.40    3.13
   4 -14  -5   27.01    3.17
   5 -16 -12    7.97    3.00
   5 -14  -6   10.91    2.77
   5 -12  -3   11.45    2.23
   6 -15 -10   29.74    3.37
  -7 -12 -12    6.52    2.79
  -7 -11  -8   -0.70    3.38
  -6 -13 -13   16.94    3.26
  -5 -10  -2  275.62    4.99
  -3 -15 -12    1.24    3.10
  -2 -14  -6    9.84    3.62
  -1 -16 -14   -3.09    2.84
  -1 -14  -5   33.64    3.90
  -1 -13  -3   15.03    3.45
   0 -15  -7   29.49    3.95
   0 -11   0    8.87    2.52
   1 -11   0   74.10    3.03
   3 -13  -3   36.17    3.16
   3 -10   0   17.22    2.01
   4 -16 -11    7.02    3.16
  -7 -12 -13    7.62    2.80
  -7  -9  -4   75.44    3.43
  -6 -12  -8    8.32    3.27
  -4 -12  -4  315.75    5.87
  -4 -10  -1   25.35    2.84
  -4  -9   0   24.66    2.21
  -3 -15 -13   19.06    3.24
  -3 -13  -5   -1.79    3.50
  -3 -12  -3  275.14    5.52
  -2 -12  -2   51.68    3.31
   0 -16 -12   17.87    3.53
   1 -16 -11    8.19    3.34
   1 -15  -7    4.26    3.60
   3 -16 -11    6.96    3.16
   4 -16 -12    4.81    3.42
   4 -15  -8   22.25    3.91
   5 -15  -9    5.95    3.10
   6 -13  -6    0.34    2.70
  -7 -12 -14   16.70    2.78
  -7 -10  -6   -2.13    2.93
  -7  -8  -3    3.82    2.39
  -6 -10  -4   96.95    4.10
  -5 -13  -9    4.57    3.20
  -5 -12  -6   35.96    3.67
  -3 -15 -14    2.89    2.77
  -3 -14  -8    3.97    3.44
  -2 -13  -4   28.60    3.35
  -2 -11  -1   14.21    2.81
  -2  -9   1  273.27    3.91
   0 -13  -3    0.42    3.22
   1 -13  -3  418.18    6.34
   3 -14  -5   -4.00    3.12
   5 -16 -15   -1.09    2.82
   5 -13  -5    2.66    2.91
   6 -15 -11   28.38    3.12
  -7 -11  -9    6.94    3.19
  -6 -12  -9    2.27    3.29
  -6 -11  -6   -1.38    2.96
  -2 -15 -11   20.69    3.44
  -2 -14  -7    9.50    3.65
  -1 -15  -9    1.84    3.64
  -1 -12  -2    5.18    3.01
   0 -16 -14    4.25    3.18
   0 -15  -8   -0.62    3.21
   1 -16 -12   -0.81    3.29
   2 -14  -5   14.74    3.44
   3 -16 -12    0.42    3.24
   3 -15  -8    2.99    3.29
   4 -16 -13    0.61    3.13
   5 -16 -16    4.54    2.61
  -6  -9  -3    2.62    2.89
  -5 -13 -10   -2.32    3.38
  -4 -12  -5  104.40    4.44
  -4 -11  -3  151.70    4.46
  -3 -14  -9    8.31    3.49
  -3 -11  -2  306.77    5.33
  -2 -15 -12    4.94    3.27
   0 -16 -15   22.13    3.16
   0 -12  -2   85.35    3.73
   1 -16 -13   18.25    3.49
   1 -15  -8    0.45    3.60
   2 -12  -2   37.43    2.93
   2 -10   0   -2.71    1.93
   3 -16 -13   -4.27    3.20
   4 -16 -14    5.81    3.11
   4 -15  -9   11.88    3.30
   4 -12  -3   41.12    2.75
   4 -11  -2   10.75    2.10
   5 -15 -10   40.86    3.51
   5 -12  -4    1.90    2.56
   6 -11  -4    7.18    2.07
  -7 -11 -10    0.23    3.38
  -7 -10  -7  201.89    4.96
  -7  -9  -5   22.38    3.29
  -6 -12 -10    1.46    3.53
  -6  -8  -2    5.93    2.18
  -5 -12  -7   53.75    3.89
  -5 -10  -3    6.29    2.84
  -4 -14 -13    2.61    3.12
  -3 -13  -6   38.37    3.89
  -3 -12  -4   12.24    3.49
  -2 -13  -5   27.20    3.75
  -2 -12  -3  213.07    5.00
  -1 -15 -10   17.02    3.80
  -1 -10   0  102.79    3.15
   0 -14  -6   29.12    3.94
   1 -16 -14   24.45    3.46
   1 -12  -2   90.64    3.59
   1 -10   0  228.85    3.83
   2 -11  -1   55.21    2.50
   3 -16 -14   11.39    3.55
   3 -14  -6    2.74    3.14
   4 -16 -15   11.35    3.04
   6 -14  -9    1.89    2.81
  -6 -11  -7   -1.42    3.03
  -5 -11  -5   75.28    3.81
  -5  -9  -2    1.36    2.77
  -5  -8  -1    4.11    2.06
  -2 -15 -13   14.00    3.28
  -2 -14  -8   -0.22    3.56
  -1 -15 -11   -1.20    3.48
  -1 -14  -7    5.26    3.66
   0 -13  -4   26.35    3.58
   0 -11  -1   34.24    2.84
   0 -10   0   22.34    2.35
   1 -16 -15   22.28    3.20
   1 -15  -9   59.66    4.27
   2 -13  -4   33.02    3.37
   3 -16 -15   16.41    3.20
   3 -15  -9   45.19    3.80
   4 -16 -17    2.49    2.69
   4 -16 -16   11.61    2.79
   5 -15 -11   -0.21    2.95
   6 -15 -13    8.92    2.94
  -7  -8  -4   13.69    2.88
  -6 -12 -11   14.99    3.70
  -6 -10  -5    6.89    2.86
  -5 -13 -12   -0.40    3.33
  -4 -14 -16    1.15    2.73
  -4 -14 -15   -3.14    2.74
  -2 -15 -15   11.30    3.06
  -2 -15 -14   -0.43    2.96
  -2 -11  -2  103.87    3.73
   0 -15 -10   -0.55    3.57
   1 -13  -4   10.56    3.26
   3 -16 -17   -1.40    2.73
   3 -12  -3    2.33    2.47
   4 -15 -10    2.15    3.19
   4 -14  -7    0.95    2.98
   5 -14  -8   81.56    3.62
   5 -13  -6   -4.87    2.45
   6 -15 -14   -0.55    3.01
  -7  -7  -3  526.72    5.49
  -5 -13 -13   37.11    3.87
  -5 -12  -8  151.18    4.82
  -4 -11  -4   17.01    3.22
  -3 -14 -11   29.12    3.66
  -3 -13  -7   29.68    3.83
  -2 -15 -16    8.93    2.88
  -2  -9   0   20.37    2.22
  -1 -13  -5   30.66    3.77
  -1 -12  -3    2.35    2.72
   0 -14  -7   -2.89    3.76
   3 -15 -10   -4.29    3.38
   5 -15 -12    2.61    3.03
  -7 -11 -12    5.91    3.34
  -7 -10  -8   64.32    3.73
  -7  -9  -6   31.96    3.37
  -6 -11  -8   70.58    3.85
  -6  -9  -4   64.45    3.55
  -5 -13 -14   16.00    3.50
  -3 -11  -3   11.94    3.16
  -2 -12  -4    6.96    3.26
  -1 -15 -13    0.49    3.32
  -1 -14  -8    1.44    3.65
   0 -15 -11    2.88    3.55
   0 -12  -3   43.42    3.41
   1 -15 -10    8.33    3.81
   2 -12  -3    0.81    2.62
   3 -14  -7    5.44    3.21
   3 -13  -5    4.74    2.93
   4 -15 -11    3.61    3.21
  -6 -12 -13   16.36    3.49
  -5 -13 -16    7.68    3.16
  -5 -13 -15   60.62    3.63
  -5 -11  -6   -3.35    3.02
  -5 -10  -4  114.32    3.92
  -3 -14 -12  121.50    4.58
  -1 -15 -14   13.96    3.35
  -1 -11  -2   11.20    2.74
   0 -13  -5   10.40    3.48
   1 -14  -7   16.33    3.88
   1 -12  -3   61.13    3.41
   2 -14  -7   -0.76    3.43
   4 -14  -8   34.03    3.41
   5 -15 -13    1.18    3.12
   5 -12  -5    1.19    2.23
   6 -13  -8    5.74    2.66
  -7 -11 -13    0.49    2.99
  -6 -12 -14   -0.75    3.30
  -6 -10  -6  163.52    4.42
  -6  -8  -3  181.96    3.81
  -5 -12  -9   -3.11    3.29
  -4 -10  -3   54.56    3.28
  -3 -13  -8  114.56    4.71
  -3 -10  -2   59.36    2.83
  -2 -14 -10    5.63    3.79
  -1 -15 -15    3.61    3.15
  -1 -10  -1    8.49    2.31
   0 -15 -12    3.07    3.63
   0 -14  -8   -0.13    3.67
   1 -15 -11   26.56    4.02
   1 -13  -5   69.93    3.95
   2 -13  -5  225.72    5.13
   2 -11  -2   16.36    2.10
   3 -15 -11    4.33    3.40
   4 -15 -12   15.06    3.47
   5 -15 -14    7.95    3.42
   5 -13  -7  126.77    3.81
   5 -11  -4   96.81    2.90
   6 -14 -11   72.24    3.61
  -7 -11 -14   -4.24    2.82
  -7 -10  -9    1.91    3.11
  -7  -8  -5    0.28    2.75
  -6 -12 -16    8.05    3.15
  -6 -12 -15    2.59    2.93
  -6 -11  -9    4.43    3.16
  -5  -9  -3   23.40    2.70
  -5  -7  -1  216.09    3.54
  -4 -11  -5   19.35    3.27
  -4  -9  -2    0.49    2.25
  -3 -14 -14   -0.28    3.40
  -2 -11  -3    4.79    2.87
  -1 -15 -17    4.91    2.87
  -1 -15 -16    2.04    2.89
  -1 -13  -6   54.58    4.22
  -1 -12  -4    4.15    3.14
   0 -15 -13    7.24    3.44
   1 -15 -12   -4.43    3.48
   1 -11  -2   22.98    2.29
   1 -10  -1    0.12    2.04
   3 -14  -8   41.12    3.68
   3 -12  -4   26.28    2.82
  -7 -11 -16   -2.42    2.66
  -7 -11 -15    4.38    2.77
  -7  -9  -7   60.85    3.74
  -6 -12 -17   -1.63    2.60
  -5 -12 -10   47.04    3.86
  -5 -11  -7   22.81    3.87
  -5  -8  -2   88.40    2.94
  -4  -8  -1  196.48    3.64
  -3 -14 -17    6.05    2.84
  -3 -14 -16   15.92    3.18
  -3 -14 -15    3.52    3.21
  -3 -13  -9    2.49    3.56
  -3 -12  -6    1.90    3.37
  -3 -11  -4  374.48    5.91
  -2 -14 -11   33.89    3.56
   0 -15 -14   22.19    3.54
   1 -14  -8    1.35    3.76
   2 -14  -8   74.37    4.29
   3 -15 -12    6.09    3.54
   3 -13  -6   -2.45    2.94
   4 -15 -13   73.68    4.06
   4 -14  -9   -3.90    3.05
   5 -15 -16   11.27    3.37
   5 -15 -15    3.28    3.03
   5 -14 -10    0.13    2.82
   6 -12  -7   -2.73    2.56
  -7 -10 -10   92.89    4.34
  -7  -7  -4   10.34    2.35
  -6 -11 -10    9.96    3.77
  -6 -10  -7   14.55    3.09
  -6  -9  -5  265.83    4.84
  -5 -10  -5    9.91    2.99
  -2 -14 -12    2.16    3.45
  -2 -10  -2   86.13    3.26
  -1 -14 -10   13.25    3.83
   0 -15 -15    7.23    3.51
   0 -13  -6  246.15    5.74
   0 -12  -4    5.16    3.08
   1 -15 -13    4.71    3.56
   3 -15 -13   27.50    3.62
   3 -11  -3   71.25    2.86
   3 -10  -2    6.02    1.93
   4 -15 -14    5.33    3.25
   4 -12  -5  103.49    3.45
   5 -15 -19    6.34    2.90
   5 -15 -18    8.17    3.04
   5 -15 -17    5.41    2.91
   5 -12  -6  139.04    3.82
  -5 -12 -11    2.47    3.34
  -2 -13  -8   14.17    3.73
  -2  -9  -1   41.81    2.47
  -1 -11  -3  157.18    4.14
   0 -15 -18   25.13    3.18
   0 -15 -17    1.78    3.07
   0 -15 -16   44.05    3.65
   1 -15 -14    5.25    3.43
   1 -14  -9    3.20    3.68
   1 -13  -6   16.17    3.62
   2 -13  -6    1.02    2.82
   3 -15 -14    8.52    3.89
   3 -14  -9    2.29    3.25
   5 -13  -8   16.76    2.83
   6 -14 -13   46.65    3.64
  -4 -11  -6   46.89    3.63
  -4 -10  -4  160.33    4.26
  -3 -12  -7   41.84    3.85
  -3 -10  -3    2.53    2.63
  -2 -14 -13   34.18    3.93
  -1 -14 -11   24.44    3.93
   0 -14 -10    8.09    3.80
   1 -15 -16   80.26    4.48
   1 -15 -15   39.68    3.73
   2 -14  -9   42.87    4.06
   4 -15 -16    4.76    3.29
   4 -14 -10   22.66    3.43
   4 -11  -4    7.83    2.16
   6 -11  -6   55.29    2.57
  -7 -10 -11   30.94    3.57
  -7  -9  -8    4.26    3.00
  -7  -8  -6    9.03    2.67
  -6 -11 -11   15.78    3.45
  -6  -7  -3    3.73    2.35
  -5 -12 -12   73.26    4.10
  -5 -11  -8   21.37    3.48
  -5  -9  -4   10.14    2.64
  -4 -13 -15   15.16    3.60
  -3 -11  -5    1.06    3.08
  -2 -14 -14   14.10    3.49
  -2 -12  -6    5.99    3.37
  -2 -11  -4   13.22    2.99
  -1 -10  -2    3.35    2.28
  -1  -9  -1  168.55    3.37
   0 -13  -7    6.35    3.59
   0 -11  -3    1.20    2.30
   1 -15 -19   16.36    3.00
   1 -15 -18    3.66    3.03
   1 -15 -17   28.59    3.53
   1 -11  -3  293.70    4.76
   3 -15 -16   -0.45    3.33
   3 -15 -15   15.82    3.46
   3 -13  -7   99.36    4.04
   4 -15 -19   13.19    2.82
   4 -15 -18   22.62    3.18
   4 -15 -17    2.84    3.03
   4 -10  -3    2.37    1.80
   5 -11  -5    3.78    1.98
   6 -14 -14   64.88    3.81
   6 -13 -10   57.83    3.35
  -6  -9  -6   72.87    3.82
  -5 -12 -13    5.49    3.42
  -5 -10  -6    9.39    3.04
  -4 -13 -18    3.49    2.87
  -4 -13 -16   83.54    4.08
  -4  -9  -3   47.95    2.84
  -3 -13 -11    0.11    3.64
  -2 -14 -18   22.03    3.18
  -2 -14 -17   20.46    3.26
  -2 -14 -15    7.34    3.40
  -1 -14 -12   10.30    3.71
  -1 -13  -8    1.10    3.58
   0 -14 -11    7.70    3.96
   0 -12  -5    0.90    3.11
   0 -10  -2   44.26    2.66
   0  -9  -1  111.90    2.98
   1 -14 -10   32.44    4.08
   1 -13  -7   10.05    3.48
   1 -10  -2   91.59    2.96
   2 -14 -10    3.71    3.69
   2 -13  -7   51.51    3.79
   3 -15 -19  114.25    4.15
   3 -15 -18    1.83    3.16
   3 -15 -17   31.11    3.60
   3 -14 -10    3.07    3.49
   4 -14 -11   72.87    4.01
   4 -13  -8   29.69    3.70
   5 -14 -12    1.91    3.13
   5 -10  -4   21.76    2.08
   6 -12  -8  165.76    3.91
  -7 -10 -12   64.02    3.89
  -7  -7  -5  517.25    5.78
  -5 -12 -14   14.29    3.88
  -5 -11  -9   13.14    4.00
  -5  -8  -3    1.61    2.15
  -3 -13 -12   -1.78    3.45
  -3 -12  -8   -0.55    3.57
  -1 -14 -13    8.85    3.64
   1 -12  -5   17.53    3.12
  -7  -9  -9  229.91    5.22
  -6 -11 -13    5.42    3.41
  -4 -11  -7    2.78    3.19
  -4 -10  -5   92.07    3.79
  -2 -13 -10   26.18    3.94
  -2 -12  -7   23.05    3.78
  -2 -10  -3    2.61    2.59
  -1 -14 -14   10.25    3.75
  -1 -11  -4   52.42    3.32
   0 -14 -12   22.68    3.98
   0 -13  -8   28.76    3.91
   5 -14 -13   34.74    3.56
   6 -14 -16    7.92    2.99
   6 -13 -11   15.34    2.96
  -7  -8  -7    4.75    2.96
  -6 -11 -14   -4.45    3.57
  -6 -10  -9    2.84    3.05
  -5 -12 -19    0.32    2.67
  -5 -12 -18    8.91    3.08
  -5 -12 -17   14.78    3.22
  -3 -13 -13   15.08    3.68
  -3 -11  -6   -1.67    3.12
  -2 -11  -5    9.61    3.10
  -2  -9  -2    7.87    2.18
  -1 -13  -9   37.36    4.05
   0 -11  -4    2.55    2.82
   1 -13  -8    3.85    3.53
   2 -14 -11   50.58    4.38
   3 -13  -8   79.87    3.95
   4 -14 -12   29.55    3.76
   5 -14 -14   -2.30    3.43
   6 -14 -17    0.48    2.96
  -7 -10 -14    6.46    3.20
  -6 -11 -19    5.43    3.04
  -6 -11 -15    5.03    3.28
  -6  -9  -7   -2.08    3.20
  -6  -8  -5   -1.25    2.27
  -5 -11 -10    6.27    3.40
  -5  -9  -5   38.21    3.04
  -3 -12  -9   33.00    3.88
  -2 -13 -11    1.38    3.70
  -1 -14 -19    8.94    3.06
  -1 -14 -18   17.03    3.24
  -1 -14 -17   11.02    3.34
  -1 -14 -16    2.00    3.28
  -1 -10  -3   60.80    2.97
   0 -14 -13   -0.39    3.68
   1 -14 -12   15.42    3.91
   1 -11  -4    0.01    2.50
   2 -11  -4    2.05    2.13
   4 -13  -9   -2.64    2.92
  -7 -10 -18    8.09    3.08
  -7 -10 -17    1.65    3.18
  -7 -10 -16    5.24    3.21
  -7 -10 -15   11.10    3.23
  -7  -9 -10   23.93    3.36
  -6 -11 -17    6.31    3.21
  -6 -11 -16   -1.93    3.20
  -6 -10 -10   52.73    4.19
  -4 -11  -8   11.31    3.41
  -4  -9  -4   16.51    2.60
  -3 -13 -15   -4.19    3.23
  -1 -13 -10   20.12    3.91
   0 -14 -14   27.39    3.94
   0 -13  -9    5.13    3.71
   1 -12  -6    3.08    3.06
   2 -12  -6   88.28    3.76
   4 -12  -7   45.64    3.09
   4 -10  -4   19.95    2.03
   5 -14 -15    2.70    3.29
   5 -12  -8    9.36    2.98
   6 -13 -12   28.64    3.16
  -6  -7  -4  503.13    5.37
  -5 -11 -11    1.19    3.40
  -4 -10  -6   18.95    3.17
  -3 -13 -19   29.57    3.21
  -3 -13 -18   33.57    3.54
  -3 -13 -16   29.56    3.70
  -2 -12  -8   12.63    3.72
  -1 -12  -7  414.07    6.44
  -1  -9  -2   64.40    2.69
   0 -14 -15   43.77    4.08
   1 -14 -13   -0.43    3.87
   1 -13  -9    1.67    3.57
   1 -10  -3   45.28    2.63
   3 -14 -13   58.96    4.15
   4 -14 -14   14.46    3.47
   5 -14 -21   -1.49    2.68
   5 -14 -17   -4.36    3.46
   5 -14 -16    0.62    3.21
   5 -10  -5   20.99    2.06
  -7  -8  -8  269.25    5.14
  -7  -7  -6  104.60    3.33
  -5 -10  -8    5.07    3.08
  -3 -12 -10   16.24    3.76
  -3 -10  -5  491.35    6.29
  -2 -10  -4    3.58    2.60
   0 -14 -20    3.43    3.04
   0 -14 -19    0.03    3.14
   0 -14 -18   10.60    3.40
   0 -14 -17   73.29    4.15
   0 -14 -16   -5.17    3.36
   0  -9  -2   96.06    2.90
   1 -14 -14   55.68    4.31
   2 -13  -9   11.28    3.58
   3 -14 -14   61.67    4.31
   3 -11  -5    0.99    2.26
   4 -14 -15    2.56    3.27
   5 -14 -20    2.97    2.73
   5 -14 -19   16.80    3.16
   5 -14 -18    2.14    3.18
   6 -13 -13   84.64    3.79
  -7  -9 -11  372.55    6.14
  -6 -10 -11   53.14    3.77
  -6  -9  -8  187.94    4.58
  -6  -8  -6    4.51    2.87
  -5 -11 -12   -0.94    3.38
  -5  -9  -6   35.41    3.11
  -5  -7  -3    7.27    1.96
  -2 -12  -9   -1.01    3.69
   0 -13 -10   36.44    3.76
   0 -11  -5    6.33    2.85
   1 -14 -21    4.64    2.90
   4 -14 -21    0.46    2.95
   4 -14 -16   -1.55    3.32
   6 -12 -10    6.23    2.68
   6 -11  -8   63.00    2.83
  -4 -12 -20    0.46    2.89
  -3 -12 -11   88.04    4.57
  -1 -13 -12    1.98    3.77
   1 -14 -20   13.18    3.25
   1 -14 -18   14.86    3.54
   1 -14 -17   -0.30    3.39
   1 -13 -10   -1.72    3.63
   1 -11  -5   25.84    2.91
   2 -13 -10    1.98    3.56
   2 -11  -5  109.37    3.33
   3 -14 -21   89.21    4.14
   3 -14 -15   25.78    3.76
   4 -14 -20   10.37    3.14
   4 -14 -19    1.18    3.41
   4 -14 -18   12.19    3.40
   4 -14 -17    1.16    3.40
   4 -12  -8   -1.33    2.66
   4 -11  -6   17.66    2.40
   5 -13 -12  100.00    3.93
   5 -11  -7   11.66    2.20
   6 -13 -14    3.91    3.00
  -7  -9 -12   16.77    3.43
  -6 -10 -12   14.08    3.38
  -5 -11 -13   25.38    3.72
  -5 -10  -9   -0.55    3.08
  -4 -12 -19    5.14    3.19
  -4 -12 -18   34.08    3.67
  -4 -10  -7   -0.93    3.05
  -4  -9  -5   68.18    3.21
  -3 -11  -8   14.44    3.47
  -2 -13 -20  104.70    4.18
  -2 -13 -16  122.07    4.80
  -1 -10  -4  115.70    3.36
   0 -13 -11    3.28    3.84
   3 -14 -20   -0.08    3.11
   3 -14 -19   20.60    3.87
   3 -14 -18    3.29    3.75
   3 -14 -17    5.79    3.44
   3 -14 -16    1.27    3.51
   4 -13 -11    7.38    3.22
  -7  -8  -9    5.67    2.95
  -7  -7  -7    3.16    2.70
  -6 -10 -13    4.72    3.86
  -6  -9  -9    6.32    3.49
  -6  -7  -5  154.14    3.50
  -3 -12 -12    5.27    3.70
  -2 -13 -19   -2.05    3.09
  -2 -13 -17   -2.99    3.47
  -2 -11  -7   55.70    3.78
  -2 -10  -5   68.50    3.37
  -1 -13 -13    7.94    3.86
   0 -12  -8  543.07    7.42
   0 -10  -4    6.64    2.42
   1 -13 -11   12.37    3.89
   3 -13 -11   27.69    3.67
   4 -10  -5   55.41    2.46
   5 -13 -13   -2.39    2.88
   6 -13 -15   92.16    3.95
   6 -12 -11    4.16    2.68
  -5 -11 -20   -1.19    3.24
  -5 -11 -15   -0.04    3.32
  -5  -8  -5   33.44    2.66
  -3 -12 -13   28.43    4.13
  -3 -10  -6   11.97    3.01
  -1 -13 -14    7.03    3.80
  -1 -12  -9   75.14    4.34
  -1  -9  -3   11.13    2.20
   0 -13 -12   33.32    4.21
   1 -12  -8   72.68    4.04
   1 -10  -4  105.91    3.24
   2 -13 -11   -1.03    3.63
   2 -12  -8   75.73    3.90
   3 -11  -6    7.00    2.40
   4 -13 -12   97.01    4.23
   5 -10  -6   16.23    2.02
   6 -13 -16   17.22    3.19
  -7  -9 -14   -2.71    3.28
  -6 -10 -14   41.76    3.98
  -6  -8  -7   96.66    3.51
  -5 -11 -19   23.36    3.51
  -5 -11 -18   10.49    3.84
  -5 -11 -17   11.80    3.49
  -5 -11 -16   25.98    3.85
  -5 -10 -10    5.64    3.26
  -3 -11  -9    4.09    3.42
  -2 -12 -11   -2.37    3.63
  -1 -13 -21    2.83    3.35
  -1 -13 -15    6.60    3.76
   1 -13 -12   40.01    4.40
   1 -11  -6   38.22    3.17
   5 -13 -14   18.62    3.30
   5 -12 -10    2.42    2.63
   6 -13 -18   -1.64    3.26
   6 -11  -9   15.73    2.47
  -7  -9 -20   -0.18    3.09
  -7  -9 -15   11.91    3.71
  -7  -8 -10   67.30    3.70
  -6 -10 -15   28.88    3.75
  -6  -9 -10   10.32    3.52
  -4 -10  -8   12.89    3.31
  -3 -12 -14    5.53    3.72
  -2 -11  -8   37.38    3.80
  -1 -13 -20   20.10    3.48
  -1 -13 -17   18.33    4.36
  -1 -13 -16   22.47    3.89
  -1 -12 -10   56.72    4.24
  -1 -11  -7  274.26    5.43
   0  -9  -3   96.80    2.81
   2 -13 -12   53.64    4.31
   3 -13 -12   59.01    4.20
   4 -11  -7    8.21    2.41
   5 -11  -8   53.32    2.76
   6 -13 -19   -0.24    3.08
   6 -12 -12   -1.26    2.72
  -7  -9 -19   52.87    3.77
  -7  -9 -18   19.82    3.61
  -6 -10 -19   -1.80    3.19
  -6 -10 -18    9.61    3.29
  -6 -10 -17   14.85    3.58
  -6 -10 -16    9.90    3.53
  -5 -10 -11   13.58    4.06
  -3 -12 -20    8.08    3.60
  -3 -12 -16    6.49    4.20
  -2 -12 -12    0.51    3.74
  -2  -9  -4    9.76    2.37
  -1 -13 -19   15.71    3.56
  -1 -13 -18   20.14    3.65
  -1 -10  -5  267.49    4.58
   0 -13 -14   16.93    4.05
   1 -12  -9    7.10    3.63
   3 -10  -5   -0.11    1.97
   5 -13 -15    1.36    3.26
  -7  -7  -8   33.90    2.93
  -5  -9  -8    5.44    2.95
  -5  -8  -6    8.72    2.95
  -3 -12 -18   -3.27    3.22
  -3 -12 -17   21.57    3.68
  -3 -11 -10   11.35    3.61
  -3 -10  -7  138.23    4.07
  -2 -10  -6   14.38    2.94
   0 -13 -22    1.04    3.07
   0 -13 -15   50.76    4.42
   0 -11  -7    8.76    3.13
   0 -10  -5    1.05    2.37
   3 -11  -7   33.10    2.82
   4 -13 -14    2.75    3.40
   4 -12 -10   40.87    3.35
   5 -13 -22    7.69    2.94
   5 -13 -16   -2.48    3.25
   6 -12 -13   19.60    3.41
   6 -10  -8   40.47    2.66
  -7  -8 -11   21.35    3.38
  -6  -8  -8   15.96    2.81
  -4 -10  -9    5.73    3.20
  -2 -12 -13   70.56    4.56
  -1 -12 -11   32.34    4.04
   0 -13 -21   33.30    3.64
   0 -13 -20    9.29    3.48
   0 -13 -16   46.49    4.33
   1 -13 -14    1.89    3.86
   1 -10  -5   66.33    2.98
   3 -13 -14    7.62    3.63
   4 -13 -15   -2.74    3.39
   4 -10  -6   37.78    2.39
   5 -13 -21   -0.25    3.03
   5 -13 -20    3.82    3.48
   5 -13 -19   19.41    3.75
   5 -13 -18   24.42    3.89
   5 -13 -17   25.64    3.69
   6 -11 -10    1.96    2.42
  -4 -11 -22    1.23    3.05
  -4  -8  -5   28.71    2.54
  -3 -11 -11    4.46    3.60
  -2 -12 -14   31.39    4.16
  -2 -11  -9   -0.28    2.97
  -1 -11  -8    2.29    3.26
   0 -13 -19   -2.66    3.52
   0 -13 -18   14.18    3.74
   1 -13 -22    4.43    3.30
   1 -13 -15   15.44    4.02
   1 -12 -10   60.94    4.15
   1 -11  -7   -2.81    2.50
   3 -13 -23    2.39    2.95
   4 -13 -16   11.34    3.71
   5 -11  -9   57.73    2.92
   5 -10  -7    1.64    1.92
  -7  -8 -12  276.37    5.53
  -7  -7  -9   72.04    3.61
  -7  -6  -7   43.84    2.98
  -6  -6  -5  296.34    4.19
  -5 -10 -13  108.89    4.65
  -5  -9  -9    6.42    3.09
  -4 -11 -21    1.55    3.16
  -4  -9  -7   93.91    3.72
  -3 -10  -8   44.27    3.55
  -2 -12 -22    3.12    3.08
  -2 -12 -15   15.39    4.11
  -1 -12 -12   -3.84    3.70
   0 -12 -11   16.94    3.87
   1 -13 -20   33.84    3.87
   1 -13 -17   72.00    4.77
   1 -13 -16    5.95    3.88
   2 -12 -10   34.01    3.74
   3 -13 -22    6.24    3.23
   3 -13 -15   24.00    4.03
   4 -13 -21   27.88    3.54
   4 -12 -11   70.85    3.76
   5 -12 -12    0.13    2.76
   6 -12 -14  186.19    4.64
  -6  -8  -9   15.85    2.92
  -4 -11 -19   49.65    4.14
  -2 -12 -21   94.29    4.34
  -2 -12 -16   10.02    3.86
  -2 -11 -10   22.39    3.72
  -2 -10  -7  283.31    5.21
  -2  -9  -5    3.36    2.38
   0 -11  -8   11.68    3.30
   0  -9  -4    8.00    1.98
   1 -13 -19   28.41    3.90
   1 -13 -18   90.58    4.73
   3 -13 -17    7.08    3.68
   3 -13 -16   -3.18    3.56
   3 -11  -8    2.52    2.62
   3 -10  -6   37.05    2.47
   4 -13 -20   -1.60    3.33
   4 -13 -19   10.85    3.66
   4 -13 -18   19.77    3.71
   6 -12 -15   10.78    3.44
   6 -11 -11   17.76    2.93
  -7  -8 -13   58.48    3.87
  -6  -9 -13   85.35    4.20
  -6  -7  -7  288.66    4.62
  -5 -10 -22    9.74    3.11
  -5 -10 -14   -2.58    3.51
  -5  -8  -7    7.15    2.60
  -4  -7  -4  141.89    3.22
  -2 -12 -19   11.53    3.60
  -2 -12 -18   19.96    3.79
  -2 -12 -17   49.87    4.26
  -1 -12 -13    5.62    3.50
  -1 -11  -9   67.32    4.05
   0 -12 -12   38.38    4.21
   0 -10  -6  228.06    4.50
   1 -12 -11   25.67    3.89
   2 -12 -11   19.18    3.72
   2 -11  -8   73.74    3.58
   3 -13 -20   -1.84    3.45
   3 -13 -18   39.42    3.99
   5 -12 -13    7.60    2.94
   6 -10  -9  119.20    3.39
  -6  -9 -22   -1.55    3.15
  -6  -9 -14    0.80    3.89
  -5 -10 -21    5.41    3.37
  -5 -10 -15   20.89    3.78
  -5  -9 -10    1.32    3.15
  -4 -10 -11    3.22    3.42
  -3 -11 -13    6.49    3.79
  -3 -10  -9   43.11    3.68
  -1 -12 -23   53.99    3.68
  -1 -12 -14   99.30    4.93
   1 -10  -6    6.05    2.48
   2 -10  -6  120.07    3.42
   4 -11  -9    6.70    2.62
   5 -11 -10    5.49    2.46
   6 -12 -16   57.63    3.68
  -7  -8 -14    1.49    3.34
  -7  -7 -10    4.81    2.91
  -5 -10 -20   48.57    4.03
  -5 -10 -19    9.93    3.66
  -5 -10 -18   36.16    4.33
  -5 -10 -17   23.24    3.71
  -5 -10 -16   -1.32    3.49
  -4  -9  -8   63.69    3.55
  -4  -8  -6   65.13    2.97
  -3 -11 -23   -4.05    2.87
  -3 -11 -14   50.81    4.47
  -2 -11 -11   75.15    4.38
  -1 -12 -22    6.27    3.46
  -1 -12 -15   71.44    4.69
  -1 -10  -7    0.07    2.76
  -1  -9  -5   86.74    3.09
   0 -12 -24   42.17    3.94
   0 -12 -13    4.32    3.89
   0 -11  -9  385.73    6.33
   3 -12 -12   -2.91    3.36
   5 -12 -14   16.25    3.13
   6 -11 -12    5.73    2.98
  -7  -8 -21   -0.45    2.95
  -7  -8 -15   41.83    3.87
  -7  -6  -8   18.87    2.88
  -6  -9 -21   25.70    3.39
  -6  -9 -15   23.21    3.77
  -3 -11 -22   13.45    3.40
  -3  -9  -7   -2.27    2.67
  -2 -10  -8   84.60    3.58
  -1 -12 -16   33.81    4.25
  -1 -11 -10  110.17    4.55
   2 -12 -12   18.75    3.81
   4 -12 -13   44.83    3.70
   5 -12 -24    3.83    2.80
   6 -12 -21    2.88    3.21
   6 -12 -20   -0.38    3.20
   6 -12 -19    2.09    3.15
   6 -12 -18   48.72    3.71
  -7  -8 -20   50.38    3.66
  -7  -8 -18  162.39    5.06
  -7  -8 -17   15.47    3.82
  -7  -8 -16   -0.76    3.42
  -6  -9 -20    0.82    3.30
  -6  -9 -19   37.14    3.89
  -6  -9 -18   97.40    4.44
  -6  -9 -17   17.11    3.77
  -6  -7  -8   63.68    3.39
  -5  -9 -11   29.49    3.48
  -5  -7  -6  116.41    3.26
  -3 -11 -21    0.16    3.56
  -3 -11 -16   45.28    4.42
  -3 -11 -15   45.06    4.43
  -3 -10 -10   69.62    4.04
  -2 -11 -12   58.08    4.31
  -1 -12 -20    0.98    3.62
  -1 -12 -19   49.25    4.19
  -1 -12 -18   39.56    4.20
   0 -12 -23   -0.74    3.34
   0 -12 -14   14.68    4.08
   0 -10  -7    0.53    2.71
   0  -9  -5   83.73    3.01
   1 -11  -9   23.67    3.39
   2 -11  -9   -2.02    2.93
   3 -12 -13  147.01    4.97
   4 -11 -10   64.71    3.36
   5 -12 -23   -1.42    3.23
   5 -12 -15   50.62    3.62
   5 -11 -11    8.33    2.60
  -7  -7 -11    2.68    2.94
  -6  -8 -11    3.81    3.00
  -4  -9  -9   39.04    3.44
  -3 -11 -20   20.02    3.61
  -3 -11 -19    1.92    3.53
  -3 -11 -17    8.80    3.81
  -2 -11 -24    6.87    3.54
  -1 -11 -11   16.25    3.75
   0 -12 -22   57.41    4.17
   0 -12 -15   -4.67    3.89
   0 -11 -10   13.58    3.57
   1 -12 -24   19.93    3.30
   1  -9  -5   -2.61    2.03
   2 -12 -13    1.40    3.76
   4 -12 -24    1.55    3.24
   4 -12 -14   17.89    3.49
   5 -12 -16   29.98    3.56
   6 -11 -13    0.31    2.96
   6 -10 -10   94.53    3.09
  -4 -10 -23   -0.86    3.12
  -2 -11 -13   76.72    4.71
  -1 -10  -8   27.05    3.19
   0 -12 -17   28.85    4.44
   1 -12 -14   13.28    3.60
   2 -12 -14   -1.71    3.82
   2 -10  -7    6.01    2.23
   3 -12 -24    8.78    3.20
   3 -12 -14    3.44    3.60
   3 -11 -10  355.28    5.71
   4 -12 -15   31.04    3.78
   5 -12 -22    6.24    3.22
   5 -12 -18   16.74    3.86
   5 -12 -17   28.41    3.71
   5 -10  -9    3.72    2.49
  -7  -7 -12    1.23    3.33
  -7  -6  -9   40.42    3.09
  -5  -8  -9    4.16    2.84
  -4 -10 -22   -2.94    3.26
  -4  -8  -7   75.37    3.18
  -3 -10 -11   65.93    4.13
  -3  -9  -8   11.76    2.93
  -2 -11 -23   -2.01    3.37
  -1 -11 -12   28.96    3.99
   0 -12 -19   44.02    4.32
   0 -12 -18   62.88    4.63
   1 -11 -10    1.80    3.31
   4 -12 -23   42.92    3.67
   4 -12 -16   48.98    4.19
   5 -12 -20   -0.37    3.43
   5 -12 -19   40.69    3.95
   5 -11 -12   32.51    3.01
  -5  -9 -13   -2.11    3.30
  -4 -10 -21    5.91    3.63
  -4  -9 -10   -0.56    3.16
  -2 -11 -22    7.70    3.61
  -2  -9  -7    4.92    2.61
  -2  -8  -5  112.17    3.13
  -1 -11 -25   40.84    3.63
   0 -11 -11   65.16    4.21
   0 -10  -8   10.74    2.93
   1 -12 -21   11.73    3.69
   1 -12 -17   11.91    4.22
   3 -12 -23   72.52    4.20
   3 -12 -15   24.19    4.00
   4 -12 -22   28.83    3.81
   4 -12 -17    3.20    3.57
   4 -11 -11  103.77    3.85
   6 -11 -14    2.73    2.85
  -7  -7 -13   76.32    4.16
  -6  -8 -13   35.70    4.05
  -6  -6  -7   78.66    2.86
  -5  -9 -14   45.48    4.56
  -5  -7  -7   -1.97    2.20
  -3 -10 -12    1.20    3.52
  -2 -11 -21   18.58    3.71
  -2 -11 -16   18.60    4.07
  -1 -11 -13   15.53    3.91
   0  -9  -6  134.44    3.47
   1 -12 -19    1.67    3.88
   1 -11 -11  747.66    8.43
   3 -12 -22   10.62    3.69
   3 -12 -21    5.16    4.05
   3 -11 -11   44.58    3.56
   3 -10  -8    2.27    2.29
   4 -12 -21   -0.83    3.43
   4 -12 -20    2.10    3.67
   4 -12 -19   52.93    4.21
   4 -12 -18   24.35    3.81
   6 -11 -15  170.92    4.73
   6 -10 -11   13.94    2.44
  -7  -7 -23   28.05    3.38
  -5  -9 -22   13.47    3.43
  -3 -10 -24   -4.15    3.32
  -2 -11 -20   66.89    4.38
  -2 -11 -19   -0.61    3.70
  -2 -11 -18   34.31    4.22
  -2 -11 -17   34.32    4.25
  -1 -11 -24   18.00    3.44
   1 -10  -8    0.39    2.64
   2 -11 -11    8.14    3.34
   3 -12 -20   25.11    3.85
   3 -12 -19   16.61    3.86
   3 -12 -18    2.38    3.70
   5 -11 -13   26.91    3.03
   5 -10 -10   64.90    3.12
  -7  -7 -14    4.84    3.64
  -7  -6 -10    6.72    2.64
  -5  -9 -21    4.92    3.56
  -5  -9 -15  103.29    4.66
  -5  -8 -10   39.33    3.33
  -4  -9 -11   -1.63    3.21
  -4  -8  -8    6.06    2.57
  -3 -10 -13   -0.03    3.58
  -2 -10 -11  112.64    4.46
  -1 -11 -23   -0.18    3.42
  -1 -11 -14    2.22    3.80
   0 -11 -25    1.52    3.17
   6 -11 -16    4.24    3.04
  -7  -7 -22   -1.65    3.01
  -6  -8 -22    9.84    3.46
  -6  -8 -15   94.12    4.80
  -6  -7 -10  138.27    3.97
  -5  -9 -20   29.99    4.01
  -5  -9 -19   20.97    3.70
  -5  -9 -18   94.43    4.69
  -5  -9 -17    1.15    3.61
  -5  -9 -16   83.63    4.52
  -4  -9 -25    5.25    3.51
  -3 -10 -14   34.05    4.07
  -2  -9  -8    0.65    2.66
  -1 -11 -15   11.51    3.99
  -1 -10 -10   31.30    3.49
   0 -11 -13    0.24    3.69
   0 -10  -9   17.45    3.09
   1 -11 -12   98.40    4.54
   2 -11 -12   14.16    3.59
   3 -11 -12  225.48    5.19
   4 -11 -26   -3.12    2.94
   5 -11 -25    7.50    3.00
   5 -11 -14    6.97    2.91
   6 -11 -22   -1.31    3.34
   6 -11 -17    5.52    3.36
   6 -10 -12   40.81    3.02
  -7  -7 -21   12.94    3.30
  -7  -7 -16    0.59    3.63
  -7  -7 -15   18.58    3.47
  -6  -8 -21   20.53    3.65
  -6  -8 -16    4.61    3.40
  -5  -8 -11   10.27    3.12
  -5  -7  -8  102.72    3.37
  -5  -6  -6   32.36    2.26
  -3 -10 -22    3.87    3.45
  -3 -10 -15   86.45    4.81
  -2  -8  -6    1.48    2.15
  -1 -11 -16   50.68    4.49
   1 -10  -9    0.28    2.79
   3 -11 -26   20.28    3.29
   3 -10  -9   33.06    2.74
   4 -11 -13  204.11    4.92
   6 -11 -21   85.21    4.06
   6 -11 -20    6.66    3.48
   6 -11 -19  108.14    4.47
   6 -11 -18   58.55    3.74
  -7  -7 -18   57.96    4.30
  -7  -7 -17   20.85    3.65
  -7  -6 -11   34.86    3.36
  -6  -8 -18    7.95    3.66
  -6  -8 -17   92.77    4.47
  -6  -6  -8   11.46    2.27
  -4  -9 -24   29.59    3.75
  -3 -10 -21   -0.80    3.47
  -3  -9 -10   37.73    3.39
  -2 -10 -25    3.60    3.13
  -2 -10 -12    4.83    3.12
  -1 -11 -20   -1.20    3.74
  -1 -11 -19   53.08    4.48
   0 -11 -14   38.84    4.37
   0  -9  -7   19.27    2.55
   1 -11 -13   64.08    4.31
   2 -10  -9   32.23    3.00
   3 -11 -13    4.22    3.37
   4 -11 -25    1.77    3.10
   5 -11 -24    6.67    3.12
   5 -11 -15    3.23    2.94
   5 -10 -11   35.02    2.65
  -6  -7 -11   78.64    3.58
  -5  -8 -25   -2.33    2.95
  -3 -10 -19   31.31    4.11
  -3 -10 -18    0.08    3.76
  -3 -10 -17    2.88    3.80
  -2  -9  -9   93.38    3.71
   0 -11 -22   21.89    3.98
   0 -11 -15   29.84    4.20
   3 -11 -25    0.43    3.31
   4 -11 -14   70.12    3.91
   5 -11 -23    0.81    3.40
   5 -11 -16    8.26    3.07
   6 -10 -13   14.57    2.99
   6  -9 -10  169.44    3.43
  -5  -8 -12    5.24    3.18
  -4  -9 -23    1.02    3.54
  -3  -9 -11    3.57    3.19
  -2 -10 -24    6.10    3.47
  -1 -10 -26    8.49    3.24
  -1  -9  -8   23.32    2.55
   0 -11 -21    4.66    3.80
   0 -11 -16   41.40    4.41
   3 -10 -10   27.28    2.82
   4 -11 -24    9.91    3.50
   4 -11 -15    2.06    3.27
   5 -11 -22    7.49    3.48
   5 -11 -17   10.92    3.16
  -7  -6 -12  129.37    4.05
  -7  -5  -9    4.98    2.34
  -6  -7 -12   72.48    3.64
  -5  -8 -24    1.87    3.18
  -5  -7  -9    9.00    2.58
  -3  -9 -26    1.81    2.98
  -2 -10 -23    5.29    3.56
   0 -11 -20   77.12    4.73
   0 -11 -17  142.07    5.12
   1 -11 -15    4.56    3.85
   2 -10 -10   -0.68    2.74
   3 -11 -24   38.73    3.90
   4 -11 -23   42.00    3.93
   5 -11 -21    3.26    3.51
   5 -11 -20   36.67    3.83
   5 -11 -19    7.60    3.48
   5 -11 -18   17.60    3.41
   5 -10 -12    8.56    2.47
  -6  -7 -24   72.71    4.05
  -6  -6  -9   78.94    3.06
  -4  -9 -21    4.61    3.65
  -4  -8 -10    2.75    2.84
  -2 -10 -15   -5.85    3.68
  -2  -8  -7  158.82    3.48
  -1 -10 -25    4.04    3.32
   0 -10 -11   24.84    3.48
   1 -11 -22   31.82    4.17
   1 -11 -16   65.94    4.60
   3 -11 -15    6.16    3.76
   4 -11 -17    1.97    4.07
   4 -11 -16    2.27    3.35
   4 -10 -11   36.39    2.88
   6 -10 -14   45.48    3.10
  -7  -6 -13   13.76    3.09
  -6  -7 -13    8.34    3.05
  -5  -8 -14   12.05    3.39
  -3  -9 -25   23.18    3.49
  -2 -10 -21    4.00    3.70
  -1 -10 -13    0.58    3.51
  -1  -9  -9    0.61    2.66
   0 -10 -26   20.45    3.32
   1 -11 -20   39.80    4.34
   1 -11 -19  206.21    5.97
   1 -11 -17    1.54    3.50
   1 -10 -27    5.86    3.03
   1 -10 -11   65.48    3.76
   3 -11 -22   43.65    4.02
   3 -11 -16   15.89    3.76
   3 -10 -11  205.15    4.50
   4 -11 -20    2.05    3.53
   4 -11 -19    4.04    3.60
   4 -11 -18   13.58    3.67
  -7  -6 -23   17.95    3.26
  -6  -7 -23    3.14    3.29
  -5  -8 -22    1.55    3.60
  -5  -7 -10  176.11    4.21
  -4  -8 -26   -2.52    2.97
  -4  -8 -11   23.54    3.24
  -2 -10 -20   16.95    3.98
  -2 -10 -19   40.92    4.33
  -2 -10 -18    9.14    3.96
  -1 -10 -24    2.73    3.56
   0 -10 -12  361.59    6.25
   1  -9  -8    8.12    2.06
   2 -11 -18   -3.62    3.92
   2 -11 -17   13.50    4.21
   3 -11 -20    0.19    3.68
   3 -11 -19    3.49    3.74
   3 -11 -18    2.36    3.66
   3 -11 -17   32.14    4.11
   4 -10 -27   17.94    3.11
   4 -10 -12    7.17    2.73
   5 -10 -26   -1.58    2.83
   5 -10 -13    7.14    2.57
   6 -10 -24    7.82    3.32
   6 -10 -15    8.21    2.83
  -7  -6 -14   -2.23    3.04
  -7  -5 -10   30.98    2.71
  -6  -7 -14  243.95    5.29
  -6  -6 -10   16.49    2.88
  -5  -8 -21   23.04    3.84
  -5  -8 -16   44.90    4.60
  -5  -8 -15  335.45    6.26
  -4  -7  -8  114.39    3.31
  -3  -9 -24    7.11    3.43
  -3  -9 -13   35.86    3.75
  -2  -9 -11   56.74    3.62
  -1 -10 -23    9.29    3.60
  -1 -10 -14    0.81    3.64
  -1  -8  -7   81.16    2.97
   0 -10 -25    4.22    3.38
   5  -9 -10    6.54    2.02
   6 -10 -16  247.57    5.10
  -7  -6 -22    5.68    3.24
  -7  -6 -15    8.99    3.55
  -6  -7 -22   25.74    3.65
  -6  -7 -15  145.16    4.63
  -5  -8 -20   10.15    3.63
  -5  -8 -19   71.93    4.38
  -5  -8 -18   84.70    4.54
  -5  -8 -17   83.53    4.51
  -3  -9 -23   29.09    3.75
  -3  -9 -14   -0.42    3.48
  -2  -8  -8   76.54    3.11
  -1 -10 -15  259.60    6.08
  -1  -9 -10  185.40    4.45
   0 -10 -13  333.35    6.23
   0  -9  -9   34.82    2.92
   1 -10 -12  237.36    5.30
   3 -10 -12    7.55    2.94
   5 -10 -25    9.70    3.22
   5 -10 -14   23.72    2.91
  -7  -6 -21    5.00    3.41
  -7  -6 -16   56.78    4.09
  -6  -7 -21    4.30    3.47
  -6  -7 -20   17.10    4.04
  -6  -7 -16  271.33    5.72
  -6  -5  -8   40.98    2.64
  -5  -7 -11   -0.37    2.74
  -4  -8 -12   23.20    3.37
  -3  -9 -15   29.41    4.09
  -1 -10 -21   11.91    3.94
  -1 -10 -16    4.72    3.90
   0 -10 -24    7.58    3.53
   2 -10 -12  105.41    3.88
   3 -10 -26   -1.56    3.24
   3  -9  -9  243.08    4.08
   4 -10 -13    2.47    2.82
   6 -10 -22   58.56    3.81
   6 -10 -21   28.85    3.76
   6 -10 -18   39.07    3.71
   6 -10 -17    2.98    2.90
  -7  -6 -20   10.04    3.36
  -7  -6 -18   17.75    3.50
  -7  -6 -17   24.90    3.60
  -7  -5 -11   11.90    2.59
  -6  -7 -19   19.84    3.87
  -6  -7 -18   21.22    3.61
  -6  -7 -17   10.42    3.45
  -4  -7  -9    7.54    2.39
  -3  -9 -21   10.08    3.82
  -3  -9 -16    4.66    3.76
  -3  -8 -27    7.66    3.19
  -3  -8 -10   51.26    3.26
  -2  -9 -12   20.30    3.07
  -1 -10 -20   12.29    4.02
  -1 -10 -19   23.74    4.25
  -1  -9 -27   99.29    4.24
   0 -10 -23   84.79    4.74
   0 -10 -14    6.20    3.63
   0  -8  -7   10.00    2.26
   3 -10 -13  165.97    4.58
   4 -10 -25    2.99    3.32
   4  -9 -10   62.94    2.74
   5 -10 -24    1.45    3.47
   5 -10 -15   21.93    3.02
   5  -9 -11  146.63    3.65
  -5  -7 -25    6.83    3.43
  -4  -8 -13    7.16    3.37
  -3  -9 -19   -4.00    3.79
  -3  -9 -18   79.61    4.69
  -3  -9 -17    2.05    3.80
   1 -10 -24    6.11    3.60
   2 -10 -13    3.02    3.31
   3 -10 -25    4.80    3.60
   4 -10 -14  113.78    4.09
   5 -10 -16    1.72    2.87
  -6  -6 -25   22.29    3.41
  -5  -7 -12   10.39    3.05
  -4  -8 -14   52.64    3.89
  -3  -8 -26   -2.69    3.12
  -3  -8 -11    0.44    2.84
  -2  -9 -13    5.33    3.01
  -2  -8  -9   91.48    3.07
  -1  -9 -26    2.96    3.51
  -1  -8  -8   34.26    2.39
   0 -10 -22  106.55    4.70
   0 -10 -21   -2.75    3.91
   0 -10 -16  305.14    6.51
   1 -10 -14   16.55    3.35
   1  -9 -28   32.28    3.76
   3 -10 -14    1.90    3.23
   4 -10 -24   16.57    3.85
   5 -10 -22    1.98    3.44
   5 -10 -17   10.05    3.63
   6  -9 -13   42.23    2.75
  -7  -5 -12    1.27    2.64
  -6  -6 -12   10.85    2.77
  -5  -7 -24   49.81    4.15
  -5  -6  -9  407.97    5.15
  -4  -8 -22    7.23    3.79
  -4  -7 -27   21.71    3.34
  -2  -9 -23   28.69    4.00
  -2  -9 -14   30.53    3.79
  -1  -9 -12   -0.09    3.14
   0 -10 -20   62.05    4.68
   0 -10 -19   35.27    4.42
   0 -10 -18   18.82    4.20
   0 -10 -17    7.87    4.19
   0  -9 -27    7.86    3.35
   1 -10 -15    2.72    3.69
   2 -10 -14  315.37    5.85
   2  -9 -10   10.28    2.64
   3 -10 -24   46.21    4.08
   4 -10 -23    3.36    3.62
   4 -10 -15   26.52    3.42
   4  -9 -28   -2.51    2.84
   5 -10 -21   27.93    3.85
   5 -10 -20  206.89    5.33
   5 -10 -18   -0.37    3.05
  -7  -5 -24    1.04    3.12
  -6  -6 -24    2.64    3.47
  -6  -5  -9   -0.03    2.13
  -5  -7 -13  603.19    7.29
  -4  -8 -16  355.48    6.73
  -4  -8 -15   62.41    4.29
  -4  -7 -10   35.76    2.85
  -2  -9 -15    2.56    3.67
  -1  -9 -25   10.35    3.67
   0  -8  -8    3.04    2.29
   1 -10 -22  317.91    6.85
   1 -10 -21   12.49    4.31
   2 -10 -15   33.09    3.95
   3 -10 -23   12.74    3.75
   3 -10 -15   80.91    4.23
   4 -10 -22    9.90    3.68
   4  -9 -11   16.22    2.43
   5  -9 -27    7.99    3.02
   5  -9 -12    4.12    2.17
  -7  -5 -13   53.97    3.39
  -6  -6 -13    1.53    2.82
  -5  -7 -23   35.42    4.01
  -5  -7 -14  165.95    4.83
  -3  -8 -25    0.52    3.48
  -3  -8 -12   10.04    3.13
  -2  -9 -21    5.04    3.97
  -2  -9 -16   24.53    4.03
  -2  -8 -27   -2.94    3.25
  -2  -8 -10  107.97    3.67
  -1  -9 -13  141.73    4.68
   0  -9 -26   11.09    3.72
   1 -10 -19   57.34    4.66
   1 -10 -18    3.42    4.02
   1 -10 -17    8.77    3.98
   1  -9 -27    2.13    3.36
   2 -10 -16   16.21    3.90
   3 -10 -22   -3.95    3.69
   3 -10 -16    3.11    3.56
   4 -10 -21   18.07    3.86
   4 -10 -20    4.12    4.34
   4 -10 -18   48.06    4.02
   4 -10 -17   22.43    3.61
   6  -9 -25   -0.09    3.29
  -7  -5 -23   10.33    3.33
  -6  -6 -23   73.50    4.37
  -5  -7 -22   28.12    4.05
  -5  -6 -10   59.20    3.01
  -4  -7 -26   36.71    3.76
  -3  -8 -24   33.52    4.11
  -2  -9 -20   14.52    4.15
  -2  -9 -19    3.14    4.02
  -2  -9 -18   19.63    4.19
  -2  -9 -17   35.72    4.29
  -1  -9 -24    3.71    3.70
   0  -9 -12  194.21    4.86
   1  -9 -11    5.20    2.87
   1  -8  -8  316.01    4.48
   2 -10 -20   16.26    4.26
   2 -10 -19   21.89    4.29
   2 -10 -18    7.82    4.09
   2 -10 -17    2.79    3.90
   3 -10 -21    4.91    3.84
   3 -10 -20    4.04    3.83
   3 -10 -19    5.60    3.96
   3 -10 -18   27.25    4.06
   3  -9 -11   41.83    2.87
   4  -9 -27   33.56    3.66
   5  -9 -26   12.36    3.38
   5  -9 -13   70.09    3.40
   6  -9 -24   -2.21    3.74
  -7  -5 -22   42.71    3.84
  -7  -5 -14    8.68    3.12
  -6  -6 -22    6.27    3.60
  -6  -6 -14  101.98    4.05
  -5  -7 -21    0.61    3.64
  -5  -7 -16   97.15    4.45
  -5  -7 -15   74.57    4.14
  -4  -7 -11    5.81    2.73
  -4  -6  -8   10.29    2.22
  -3  -8 -13   17.55    3.42
  -3  -7 -28   20.46    3.37
  -1  -9 -14  244.11    5.67
   1  -9 -26   30.87    3.94
   3  -9 -27   16.84    3.59
   4  -9 -12   85.02    3.29
  -7  -5 -15  118.86    4.48
  -7  -4 -26   -2.23    2.94
  -6  -6 -21   17.26    4.25
  -6  -6 -15   64.06    3.82
  -6  -5 -10   11.46    2.31
  -5  -7 -20   19.56    3.97
  -5  -7 -19    2.78    3.78
  -5  -7 -18  296.84    6.37
  -5  -7 -17   38.56    4.06
  -5  -6 -26    5.78    3.51
  -4  -7 -25   13.86    3.96
  -3  -8 -23    1.19    3.76
  -3  -8 -14   38.07    3.82
  -2  -8 -26    9.05    3.61
  -2  -8 -11   16.20    2.69
  -2  -7  -8   59.49    2.76
   0  -9 -13  479.41    6.89
   0  -8  -9  548.42    5.92
   1  -9 -12   45.86    3.51
   4  -9 -26   79.29    4.36
   6  -9 -23  131.46    4.63
   6  -9 -16   58.59    3.45
  -7  -5 -20    4.07    3.92
  -7  -5 -16   48.86    3.81
  -6  -6 -20    5.86    3.75
  -5  -6 -11   10.63    2.69
  -4  -7 -12   53.82    3.49
  -3  -8 -22   48.14    4.49
  -3  -7 -27   43.74    4.26
  -1  -9 -21    5.72    4.15
  -1  -9 -16  559.67    8.07
  -1  -8 -27   26.23    3.70
  -1  -8 -10  211.43    4.38
   0  -9 -24    2.04    3.88
   1  -9 -25   19.03    4.09
   1  -8 -29   -0.31    3.10
   2  -9 -12    0.90    2.91
   3  -9 -26   83.32    4.64
   3  -9 -12    6.88    2.67
   4  -9 -13    9.32    2.75
   5  -9 -14   27.73    2.83
   6  -9 -22    1.80    3.38
   6  -9 -17  222.24    4.92
  -7  -5 -19    1.57    3.56
  -7  -5 -18   82.58    4.32
  -7  -5 -17  233.07    5.47
  -7  -4 -11   23.63    2.98
  -6  -6 -19   38.43    3.95
  -6  -6 -18    4.29    3.52
  -6  -6 -17  514.24    7.39
  -5  -6 -25   72.03    4.71
  -4  -7 -24    0.92    3.81
  -4  -6 -28   86.69    4.17
  -3  -8 -21    0.99    3.99
  -3  -8 -15   -8.22    3.06
  -2  -8 -25   17.16    4.03
  -2  -8 -12   34.92    3.40
  -1  -9 -20  126.17    5.46
  -1  -9 -19   39.49    4.58
  -1  -9 -18  257.59    6.44
  -1  -9 -17  220.39    6.03
   0  -9 -23   -1.24    4.00
   0  -8 -28   28.13    3.74
   1  -9 -13   28.47    3.51
   1  -8  -9   14.09    2.42
   4  -9 -25   41.99    4.15
   4  -8 -29    4.44    3.06
   5  -9 -24    1.79    3.65
   6  -9 -21    4.93    3.38
   6  -9 -20    6.31    3.33
   6  -9 -19   -2.29    3.15
   6  -9 -18   12.78    3.22
  -7  -4 -25   17.78    3.43
  -6  -5 -25    1.16    3.89
  -6  -5 -11    6.09    2.44
  -4  -6  -9  226.85    4.09
  -3  -8 -20  106.55    5.18
  -3  -8 -19   64.63    4.74
  -3  -8 -18  224.43    6.09
  -3  -8 -17   73.60    4.63
  -2  -8 -24   63.11    4.75
   0  -9 -22   17.29    4.54
   0  -9 -15   74.07    4.45
   1  -9 -24  119.54    5.29
   2  -9 -13  125.00    4.30
   3  -9 -25    0.13    3.86
   3  -8 -29   79.46    4.01
   4  -8 -10   20.56    2.22
   5  -9 -15   20.18    2.93
   5  -8 -28   69.19    3.93
   5  -8 -11  110.87    3.24
  -5  -6 -24   44.22    4.66
  -5  -6 -12  565.64    6.69
  -4  -7 -23   28.23    4.35
  -2  -8 -13  250.24    5.36
  -2  -7 -28    5.27    3.44
  -2  -7  -9   47.09    2.78
  -1  -8 -26   72.56    4.59
  -1  -8 -11  141.21    3.87
   0  -9 -21   44.25    4.72
   0  -8 -10   90.28    3.39
   4  -9 -24    3.12    3.97
   4  -9 -14   21.67    3.17
   5  -9 -22    5.28    4.03
   5  -9 -16   29.50    3.21
  -7  -4 -24    8.78    3.51
  -7  -4 -12   93.16    3.46
  -6  -5 -12   13.05    3.03
  -4  -7 -14   86.53    4.30
  -4  -6 -27   17.64    3.62
  -2  -8 -23    4.49    4.03
  -1  -7 -29    2.06    3.41
   0  -9 -20    5.83    4.22
   0  -9 -19    4.81    4.14
   0  -9 -18   36.70    4.43
   0  -8 -27    1.77    3.65
   2  -9 -14  206.54    5.11
   3  -9 -14   11.24    3.17
   4  -9 -15   11.86    3.13
   4  -8 -28   14.50    3.49
   5  -9 -21   81.24    4.27
   5  -9 -17    3.23    3.00
   6  -8 -26    1.96    3.42
  -5  -6 -23   26.40    4.09
  -5  -6 -13    6.53    2.99
  -4  -7 -15   -1.83    3.42
  -4  -6 -10   38.00    2.69
  -3  -7 -25   26.54    3.95
  -2  -8 -22   65.94    4.79
  -1  -8 -12  193.05    4.61
   1  -9 -16   47.47    4.19
   1  -8 -10    9.03    2.27
   2  -9 -15   20.16    3.80
   3  -9 -23   35.64    4.25
   3  -9 -15    9.62    3.31
   3  -8 -28   30.60    3.79
   3  -8 -10    1.52    2.11
   4  -9 -16   36.22    3.57
   5  -9 -20    8.55    3.39
   5  -9 -19    6.79    3.27
   5  -9 -18   -1.07    3.07
   5  -8 -27    7.63    3.36
  -7  -4 -23   -0.38    3.44
  -6  -4 -27   26.57    3.36
  -5  -5 -27    3.58    3.33
  -4  -7 -19  189.09    5.71
  -4  -7 -18  108.86    4.87
  -4  -7 -17   69.20    4.35
  -4  -7 -16   97.39    4.48
  -4  -6 -26    8.01    3.73
  -3  -7 -12   49.79    3.35
  -2  -8 -21   31.23    4.41
  -2  -8 -15   11.52    3.75
   0  -8 -26   70.58    4.49
   0  -8 -11  355.66    5.09
   1  -9 -21  336.48    6.89
   1  -9 -20   25.21    4.37
   1  -9 -19   55.30    4.60
   1  -9 -18    4.65    3.95
   1  -9 -17  129.56    5.09
   1  -8 -27   36.36    4.16
   2  -9 -22   87.14    5.04
   4  -9 -22   -2.00    3.86
   4  -9 -17   15.60    3.43
   4  -8 -11   45.30    2.55
   5  -8 -12   14.74    2.21
   6  -8 -25   65.70    4.11
   6  -8 -14    7.28    2.64
  -6  -5 -13    0.75    2.57
  -5  -6 -22   24.07    4.10
  -5  -6 -14   15.98    3.24
  -3  -6 -28  131.40    4.87
  -2  -8 -20   36.58    4.42
  -2  -8 -19   23.98    4.22
  -2  -8 -18   60.04    4.50
  -2  -8 -17    3.18    3.75
  -2  -8 -16    5.94    3.28
  -2  -7 -10    5.95    2.16
  -1  -8 -24   -0.83    4.05
  -1  -8 -13   17.96    3.22
  -1  -7 -28   30.07    3.82
   0  -7 -29    8.64    3.42
   2  -9 -20   85.53    4.92
   2  -9 -17  112.33    4.85
   3  -9 -21   69.54    4.57
   3  -9 -17   90.60    4.45
   3  -9 -16    5.90    3.54
   4  -9 -20   24.45    3.89
   4  -9 -19  286.37    6.06
   4  -9 -18   -3.25    3.36
   4  -8 -27    1.14    3.45
   5  -8 -26    5.65    3.66
  -1  -7  -9  108.46    2.89
   1  -8 -11  708.08    6.76
   6 -13  -4   13.47    3.09
   7 -14  -6    2.73    3.28
   7 -12  -2   55.96    3.50
   8 -12  -2    1.25    3.05
   8  -9   1   81.25    3.09
   9 -13  -4   40.45    3.81
  10 -12  -3    9.20    3.41
  11  -9  -1   53.89    3.36
  12 -15 -14   30.16    3.10
  12 -12  -5    3.34    3.43
  12  -9  -2   -1.45    2.87
  13  -8  -3    1.76    2.74
  14 -13 -11    0.77    2.93
  14 -11  -7   60.40    4.31
  15 -11 -10   32.46    3.41
   3 -12  -4   21.61    2.32
   4 -13  -5    5.87    2.79
   4 -12  -3   41.72    2.77
   6 -14  -6    4.50    3.65
   7 -15  -9    1.48    3.62
   7  -8   2    9.24    2.08
   8 -15  -9    4.21    3.28
   9 -10   0   81.72    3.56
  10  -6   1   41.47    2.24
  10  -5   1  114.76    2.89
  11 -15 -11   -1.29    3.22
  11  -7   0    5.68    2.27
  11  -6   0   20.99    2.29
  12 -15 -13   16.67    2.92
  12 -14  -9    0.12    3.31
  13 -14 -11   27.84    3.40
  13 -13  -8   29.34    3.70
  13 -11  -5   29.95    3.61
  13 -10  -4    4.84    3.20
  14  -9  -5    2.31    3.04
  16 -10 -12   37.35    3.12
   2 -11  -3  108.25    2.99
   3 -11  -2   80.10    2.67
   4 -14  -8   40.32    3.44
   5 -13  -4  125.86    3.92
   5 -12  -2   64.10    3.44
   9 -12  -2  113.82    4.29
  10 -15  -9   32.17    4.21
  10 -14  -6   30.73    3.95
  10 -13  -4   62.03    4.07
  10  -7   1   16.79    2.27
  11 -13  -5   -0.99    3.62
  12 -13  -6    5.59    3.46
  12  -7  -1   56.16    2.97
  12  -6  -1    1.06    2.34
  14 -12  -8    0.35    3.18
  15 -12 -11   35.54    3.22
  15 -11  -9   36.57    3.62
  15 -10  -8   12.20    3.17
   3 -13  -6   -2.91    2.77
   4 -11  -1  105.40    3.00
   6 -15  -9    5.74    3.53
   7 -11   0   -0.25    2.71
   8 -16 -15    5.80    2.92
   8 -15  -8    1.55    3.34
   8 -13  -3    1.22    3.23
   9 -16 -15   23.83    2.96
   9 -16 -14   27.80    3.36
   9  -9   1   16.41    2.66
   9  -6   2  159.87    3.10
  11 -15 -10   55.26    3.74
  11 -12  -3   16.25    3.70
  11 -11  -2   16.96    3.45
  11  -8   0   34.10    2.88
  12 -15 -12   16.27    3.11
  12 -14  -8   34.94    3.66
  13 -14 -10    4.75    3.24
  16 -10 -11   35.16    3.15
   5 -15 -10   38.13    3.73
   5 -14  -6   11.04    3.38
   6 -11   0  103.78    3.42
   6 -10   1    4.70    2.26
   7 -15  -8    1.97    3.25
   7 -14  -5    3.63    3.45
   7 -10   1   55.50    2.97
   8 -16 -14    8.52    2.95
   8 -16 -13    3.60    3.32
   8 -11   0  113.44    3.87
   9 -14  -5    7.02    3.51
   9 -13  -3   79.05    4.19
   9  -7   2  206.27    3.63
  10 -16 -14   14.01    3.19
  10 -12  -2   81.74    4.14
  10 -11  -1   74.82    3.90
  10 -10   0   11.06    3.03
  10  -8   1    3.78    2.37
  12 -15 -11   -0.66    3.03
  12 -12  -4    4.61    3.48
  12 -10  -2   33.58    3.46
  12  -8  -1   59.97    3.32
  13 -13  -7    1.50    3.26
  14 -11  -6   66.76    3.88
  14 -10  -5   88.72    4.13
  14  -8  -4   -0.24    2.82
   4 -14  -7    0.69    3.13
   5 -10   1   65.26    2.64
   6 -14  -5   23.40    3.31
   6  -9   2  305.25    4.29
   7 -16 -14    5.28    3.17
   7 -12  -1   45.86    3.38
   7  -9   2  655.15    6.09
   8 -10   1  279.02    4.75
   9 -16 -12   44.42    3.98
  10 -16 -13   43.56    3.67
  10 -15  -8   43.40    3.82
  11 -15  -9   -2.15    3.14
  11 -14  -6   12.99    3.57
  11 -13  -4   65.07    4.19
  11  -9   0    8.25    2.84
  13 -14  -9    7.53    3.23
  13 -11  -4    7.23    3.31
  13 -10  -3    4.95    3.17
  13  -7  -2   -1.90    2.52
  14 -14 -12   29.09    3.03
  14 -12  -7   51.11    3.68
  15 -11  -8   25.11    3.28
  15 -10  -7   -0.18    3.06
   3 -12  -3    2.71    2.09
   3 -10   0   20.72    2.04
   4 -13  -4  109.79    3.50
   4 -12  -2  112.59    3.37
   5 -13  -3    3.26    3.16
   5  -9   2   41.54    2.28
   6 -15  -8   19.93    3.38
   7 -16 -13   13.29    3.28
   8 -15  -7  209.10    5.36
   9 -11   0  220.54    4.88
  10 -16 -12   27.82    3.60
  10 -14  -5    7.96    3.56
  12 -15 -10    9.59    3.36
  12 -14  -7   12.34    3.42
  12 -13  -5   61.44    4.23
  15  -9  -6   20.54    3.33
  16 -10 -10   31.87    3.07
   3 -13  -5    1.24    2.78
   5 -15  -9    2.73    3.31
   7 -16 -12   -1.02    3.14
   7 -14  -4   46.44    3.77
   7 -13  -2   27.41    3.58
   8 -16 -11   25.61    3.62
   8 -14  -4   43.69    3.91
   8 -13  -2   62.38    3.88
   8  -9   2   58.71    2.92
   9 -16 -11    7.54    3.44
   9 -12  -1    8.31    2.91
   9 -10   1  974.02    8.27
  10 -15  -7   39.95    4.38
  11 -15  -8   17.13    3.39
  11 -11  -1  144.06    4.75
  13 -15 -12    1.61    2.70
  13  -9  -2   29.23    3.17
  14 -14 -11    2.59    2.75
  14 -11  -5   11.30    3.84
  15 -13 -11    8.05    3.07
  15 -12  -9   58.17    3.57
   3 -11  -1    0.74    1.93
   5 -14  -5   25.68    3.04
   5 -12  -1    2.45    2.48
   8  -7   3  292.76    4.06
   9 -14  -4   91.30    4.53
   9 -13  -2   64.80    4.07
  10 -16 -11    3.38    3.19
  11 -14  -5   -0.42    3.39
  11 -12  -2   24.00    3.81
  11  -7   1    2.44    2.19
  12 -12  -3  100.03    4.47
  12  -7   0    3.29    2.78
  13 -14  -8    4.86    3.26
  14 -12  -6   53.46    3.71
  14 -10  -4   -2.89    3.06
  15 -11  -7    1.34    3.31
   4 -14  -6   30.08    3.03
   6 -15  -7   26.55    3.41
   6 -14  -4   71.91    3.75
   6 -13  -2  250.28    5.11
   7 -16 -11   76.65    3.89
   7 -11   1    6.04    2.69
   8 -15  -6   28.92    3.74
   9  -9   2   30.95    2.85
  10 -14  -4   -0.20    3.48
  10 -12  -1   42.14    3.76
  10 -11   0  788.09    8.16
  10  -7   2   59.80    2.68
  10  -6   2   -1.31    1.81
  11 -13  -3    9.18    3.57
  11  -8   1   35.77    2.87
  12 -14  -6   38.83    3.78
  12 -13  -4   66.04    4.16
  12 -10  -1   24.62    3.45
  12  -8   0  111.09    3.64
  13 -15 -11   -2.01    2.70
  13 -11  -3   19.93    3.42
  14 -14 -10   10.71    2.95
  14  -8  -3   17.19    3.06
  15 -13 -10   43.45    3.50
  15 -12  -8   11.13    3.34
  15 -10  -6    4.99    2.96
  16 -11 -10   26.18    2.86
  16 -10  -9    0.85    2.57
   6 -11   1    2.00    2.46
   6 -10   2    7.74    2.30
   7 -16 -10    0.21    3.40
   7 -12   0    5.84    2.96
   7 -10   2  211.21    4.08
   8 -12   0   39.51    3.46
   8 -11   1   30.43    3.14
  10 -13  -2   48.08    3.94
  10 -10   1    9.70    3.08
  10  -5   2    0.24    1.74
  11 -16 -11   -0.28    3.01
  11 -15  -7    2.23    3.25
  12 -15  -8   14.65    3.30
  13 -15 -10   -2.95    2.72
  13 -14  -7    8.84    3.23
  13 -13  -5   29.35    3.76
  13 -10  -2    0.41    3.11
  13  -7  -1   80.21    3.61
  14  -9  -3    6.51    3.00
  15  -9  -5    6.86    3.24
   3 -12  -2   31.75    2.70
   4 -12  -1    4.85    2.77
   5 -13  -2  239.47    4.74
   6 -12   0   55.56    3.29
   8 -16  -9   35.60    3.73
   8 -14  -3   16.44    3.57
   8 -10   2  197.38    4.27
   9 -16  -9   45.03    3.81
   9 -14  -3   -1.07    3.43
   9 -12   0   64.97    3.84
   9 -11   1   28.39    3.30
   9  -6   3   27.90    2.04
  11  -9   1    6.87    2.81
  13  -8  -1   25.19    3.14
  14 -14  -9    1.98    2.92
  14 -11  -4   19.99    3.36
   3 -13  -4   95.00    3.32
   5 -15  -7   31.93    3.52
   5 -14  -4  168.15    4.36
   5 -10   2   27.34    2.32
   6 -15  -6    4.77    3.06
   6  -9   3  739.02    6.15
   7 -16  -9    4.12    3.50
   7 -13  -1   44.62    3.61
   8 -15  -5  229.92    5.57
   8 -13  -1   44.98    3.75
   9 -15  -5  198.39    5.41
   9  -7   3  153.76    3.33
  11 -16 -10    7.40    3.07
  11 -12  -1  106.75    4.47
  11 -11   0   37.53    3.69
  12 -14  -5   73.79    4.17
  12 -12  -2   97.12    4.46
  13  -9  -1   26.85    3.07
  14 -12  -5   18.52    3.40
  14 -10  -3   21.27    3.67
  15 -13  -9    8.69    2.89
  15 -12  -7   32.36    3.38
  15 -11  -6   30.94    3.39
  15 -10  -5   17.46    3.43
  16 -11  -9   59.59    3.18
   2 -12  -3   -0.18    2.37
   3 -10   1   42.84    2.25
   4 -14  -5   28.45    3.10
   5 -12   0   59.43    3.13
   6 -16 -10   -2.17    3.19
   6 -14  -3   21.79    3.24
   7 -15  -5  235.03    5.47
   8  -9   3    1.82    2.36
   9 -16  -8   37.90    3.83
   9 -10   2   28.42    3.10
   9  -8   3  146.65    3.61
  10 -15  -5  112.52    4.70
  10 -14  -3   31.26    3.86
  11 -16  -9    7.34    3.44
  11 -15  -6   28.38    3.72
  11 -13  -2   74.33    4.28
  12 -16 -11   11.93    2.94
  12 -15  -7   -1.52    3.05
  12 -13  -3  135.99    4.84
  13 -14  -6   12.77    3.32
  13 -11  -2   41.99    3.64
  10 -13  -1    0.51    3.54
  10 -12   0   56.33    3.61
  12 -16 -10   13.91    3.23
  12 -10   0    2.52    3.04
  13 -13  -4   23.82    3.59
  14  -8  -2    1.47    2.89
  15 -13  -8   86.27    3.78
  16 -11  -8   54.50    3.40
   2 -11  -1   60.68    2.51
   4 -11   1    0.77    2.07
   6 -16  -9   27.89    3.44
   6 -15  -5   14.37    3.21
   7 -16  -8   27.63    3.49
   8 -11   2   -1.52    2.79
   9 -16  -7   11.94    3.91
   9 -15  -4    2.69    3.65
   9 -14  -2    4.05    3.49
  11 -15  -5    6.58    3.52
  11 -14  -3   44.74    3.97
  11  -8   2   52.67    3.12
  11  -7   2    5.63    2.20
  11  -6   2    6.64    2.13
  12  -8   1   27.65    2.79
  12  -7   1  144.18    3.78
  13 -15  -8   16.78    3.10
  13 -10  -1    1.39    3.12
  14 -12  -4    1.97    3.09
  14 -11  -3    6.55    3.29
  14  -9  -2   16.80    3.19
  15 -12  -6   20.66    3.47
  15 -11  -5    5.68    3.38
  15  -9  -4   -3.97    2.92
   4 -14  -4    2.55    3.17
   5 -14  -3   48.58    3.32
   5 -13  -1    1.22    2.67
   6 -11   2   13.42    2.59
   6  -8   4    9.34    2.03
   7 -10   3   12.55    2.55
   7  -8   4   13.53    2.21
   8 -16  -7    8.25    3.47
   8 -13   0    8.60    3.35
   8  -7   4  133.89    3.06
   9 -12   1   23.82    3.43
  10  -7   3   17.75    2.28
  10  -6   3   41.18    2.56
  11 -16  -8    4.29    3.05
  12 -16  -9    2.23    2.78
  12 -15  -6    9.94    3.33
  13 -14  -5    5.20    3.21
  14 -14  -7   -1.36    3.02
  14 -13  -5   23.06    3.49
   3 -12  -1    1.66    2.09
   4 -12   0   23.38    2.58
   6 -16  -8    1.35    3.38
   6 -14  -2   63.81    3.68
   6 -10   3   63.79    2.65
   7 -16  -7    1.64    3.31
   7 -13   0    2.80    3.16
   8 -10   3   17.57    2.78
   9 -13   0    5.45    3.42
   9 -11   2   93.87    3.93
  10 -15  -4   16.50    3.75
  10  -8   3    1.80    2.35
  11 -13  -1   81.83    4.37
  11 -12   0   97.56    4.39
  11  -9   2    9.64    2.81
  12 -13  -2   67.35    4.19
  12 -11   0    9.16    3.32
  12  -9   1    7.30    2.86
  13 -15  -7    0.08    3.20
  13 -12  -2   91.39    4.24
  13  -8   0    4.13    2.82
  14 -10  -2   -2.39    3.09
  15 -10  -4    2.04    2.91
   5 -11   2   31.51    2.64
   5 -10   3   73.40    2.78
   6 -15  -4   52.87    4.13
   8 -17 -12   25.33    3.06
   8 -16  -6   39.51    3.70
   9 -16  -6   36.07    3.76
  10  -5   3  116.83    2.76
  11 -16  -7   12.68    3.45
  12 -16  -8   -1.33    2.80
  13 -11  -1   30.83    3.50
  13  -9   0   70.62    3.51
  16 -12  -8    8.86    2.61
  16 -11  -7   32.75    2.90
   2 -12  -2   35.66    2.40
   5 -15  -5   -0.63    3.02
   6  -9   4  141.21    3.24
   7  -9   4    3.82    2.31
   8 -17 -11   10.84    3.05
   8 -14  -1   26.15    3.64
   9 -15  -3   65.63    4.17
   9 -14  -1    3.10    3.47
   9 -10   3   70.48    3.26
   9  -7   4   55.11    2.55
   9  -6   4  254.73    3.71
  10 -13   0   64.85    4.13
  10  -9   3  197.66    4.46
  11 -14  -2   10.39    3.57
  11 -10   2  271.98    5.34
  12 -15  -5    1.62    3.28
  12 -14  -3   67.96    4.25
  12 -10   1   40.43    3.43
  13 -14  -4    9.46    3.43
  14 -14  -6   -0.05    2.99
  14 -12  -3   17.01    3.31
  15 -12  -5   26.40    3.39
  15 -11  -4   19.82    3.27
   3 -11   1   18.85    2.17
   3 -10   2   -1.18    1.85
   4 -14  -3   38.73    3.45
   4 -13  -1   64.07    3.19
   5 -14  -2    0.51    2.82
   6 -16  -7    8.82    3.18
   7 -16  -6    1.57    3.37
   7 -15  -3   32.44    3.61
   8 -17 -10   64.11    3.74
   8 -12   2   12.76    3.20
   8  -9   4   21.43    2.62
   9 -17 -10    3.74    2.78
   9  -8   4  167.80    3.75
  10 -17 -10    2.38    2.95
  10 -15  -3   27.30    3.74
  11 -16  -6    2.32    3.17
  13 -15  -6    4.67    3.03
  13 -10   0    6.90    3.11
  14 -15  -8    5.00    2.73
  14 -13  -4   20.87    3.39
  14  -9  -1   22.95    3.07
  15 -14  -8    5.40    2.70
   2 -11   0    6.75    1.86
   3 -13  -2    1.56    2.38
   5 -13   0   24.99    2.95
   5  -9   4    9.53    2.05
   6 -14  -1   87.69    3.93
   7 -13   1   31.87    3.43
   7 -11   3    7.90    2.48
   8 -16  -5    1.23    3.20
   8 -11   3   43.82    3.32
   9 -17  -9    8.73    3.02
   9 -12   2   79.01    3.97
  10 -16  -5   12.34    3.50
  10 -14  -1   93.31    4.19
  11 -12   1  130.37    4.65
  12 -16  -7   14.40    3.15
  12 -13  -1  194.40    5.33
  12  -8   2    3.01    3.04
  15 -10  -3   30.05    3.25
  16 -12  -7   29.53    2.94
   3 -12   0  111.91    3.18
   4 -12   1  189.33    3.95
   5 -15  -4   13.25    3.17
   6 -16  -6   -2.95    3.35
   6 -15  -3   81.83    3.96
   6 -12   2   40.93    2.85
   6 -11   3   53.21    2.79
   8 -17  -9    8.71    3.01
   9 -15  -2   60.62    4.24
   9 -13   1   30.36    3.67
  11 -15  -3   -0.35    3.33
  11  -8   3    6.06    2.53
  11  -7   3   26.52    2.48
  12 -15  -4    2.45    3.31
  12 -14  -2   12.83    3.50
  12 -11   1   56.26    3.80
  12  -9   2    2.58    3.23
  12  -7   2    3.64    2.45
  13 -16  -8    1.33    2.67
  13 -15  -5    2.82    3.10
  13 -11   0    2.33    3.22
  14 -15  -7   -1.75    2.70
  15 -14  -7    6.50    2.71
  15 -12  -4   22.66    3.45
   6 -10   4  250.38    4.20
   7 -16  -5    5.77    3.25
   9 -14   0   -0.58    3.43
  10 -17  -8   12.58    2.98
  10 -12   2   31.47    3.64
  10  -7   4    2.86    2.20
  11 -16  -5   40.77    3.56
  11 -14  -1   85.34    4.38
  11  -9   3  102.62    3.75
  11  -6   3   42.89    2.50
  12 -16  -6    7.63    3.15
  13 -14  -3   -0.52    3.16
  13  -8   1    6.05    2.75
  14 -13  -3    9.44    3.24
  14 -12  -2    0.73    3.23
  15 -13  -5   19.26    3.14
  15 -11  -3   -2.40    2.90
   2 -12  -1    9.42    2.39
   4 -15  -5    0.92    2.77
   5 -14  -1   20.59    3.07
   5 -11   3   25.86    2.58
   7  -8   5    2.18    1.81
   8 -17  -8   68.23    3.83
   8 -16  -4   13.76    3.41
   8  -7   5   40.72    2.30
  10 -16  -4   32.83    3.75
  10  -8   4  382.49    5.18
  10  -6   4   32.83    2.23
  12 -10   2    5.24    3.11
  13 -16  -7   11.19    2.85
  14 -11  -1    6.86    3.35
  16 -12  -6   -1.36    2.79
   5 -10   4   30.55    2.41
   9 -10   4   32.86    2.88
  10 -14   0    1.04    3.65
  10 -11   3    2.19    2.84
  10  -9   4    0.34    2.67
  12 -15  -3    4.95    3.23
  13 -15  -4    3.67    3.51
  13 -10   1   -3.69    2.94
  14 -15  -6   10.10    2.88
  15 -14  -6    6.19    2.85
  15 -10  -2    8.38    3.19
  16 -11  -5    2.17    2.68
   3 -13  -1   36.08    2.70
   3 -11   2  303.24    4.27
   5 -15  -3    0.04    2.83
   5 -13   1    3.14    2.74
   6 -15  -2   13.08    3.26
   6 -14   0  142.65    4.43
   6  -9   5  225.04    3.83
   7 -17  -8  100.78    3.88
   7 -16  -4    6.67    3.20
   7 -13   2   52.62    3.65
   7 -12   3    5.04    3.00
   7  -9   5   19.05    2.54
   8 -13   2   32.80    3.64
   8 -12   3   68.75    3.49
   9 -13   2   83.15    4.31
  11 -13   1  111.39    4.63
  12 -14  -1   87.10    4.32
  13 -14  -2   45.44    3.83
  13 -12   0   40.86    3.68
  15 -13  -4   24.64    3.45
  15 -12  -3    5.62    3.06
   2 -11   1   19.24    1.99
   4 -11   3   34.84    2.54
   5 -16  -6    3.03    2.98
   7 -15  -1    1.26    3.25
   7 -11   4   -0.82    2.43
   8 -16  -3    0.88    3.27
   8 -11   4   -0.14    2.55
   8  -9   5    3.45    2.21
   9 -17  -6    5.69    3.53
   9 -12   3   39.96    3.31
   9  -8   5   12.26    2.36
   9  -7   5  217.38    3.78
  10 -16  -3   16.71    3.59
  10  -5   4   13.98    2.01
  11 -14   0   -0.60    3.42
  12 -11   2  317.35    5.90
  13 -16  -6   19.22    3.00
  13 -11   1    5.39    3.23
  14 -15  -5    3.38    3.09
  14 -13  -2    2.45    3.21
  14 -12  -1    1.95    3.25
  15 -11  -2   30.69    3.56
   3 -12   1  225.93    4.04
   4 -12   2   36.25    2.71
   4 -10   4   23.16    2.29
   5  -9   5  598.16    5.47
   6 -16  -4   17.15    3.61
   6 -11   4   10.86    2.32
   7 -17  -7   -0.01    2.98
   8 -17  -6   34.24    3.46
   9 -14   1   22.22    3.85
   9 -11   4   69.15    3.73
   9  -6   5   30.73    2.13
  10 -13   2  176.80    5.11
  10 -12   3    1.29    3.33
  12 -15  -2    3.70    3.21
  12  -9   3    4.87    3.24
  12  -8   3    7.79    2.66
  12  -7   3   15.71    2.83
  15 -14  -5   12.53    2.95
  16 -12  -5    4.66    2.55
  16 -11  -4    0.50    2.91
   4 -14  -1    4.61    2.65
   5 -15  -2    9.76    2.85
   7 -16  -3   56.35    3.83
   7 -10   5    9.81    2.65
   8 -10   5   56.82    3.26
  10 -14   1   88.77    4.40
  11 -17  -6   -3.81    2.94
  11 -16  -3   54.13    3.75
  11 -15  -1   23.98    3.63
  11  -8   4   52.76    3.00
  11  -7   4   34.78    2.57
  12 -16  -4   10.15    3.09
  12 -13   1   45.48    4.04
  13 -16  -5   -2.92    2.73
  13 -15  -3    3.12    3.11
  13  -9   2   58.37    3.56
  14 -11   0    8.68    3.33
   2 -12   0  109.86    3.08
   4 -13   1  178.67    4.13
   5 -16  -5   10.67    3.02
   5 -11   4   23.24    2.58
   6 -15  -1    3.12    3.14
   6 -14   1   47.45    3.61
   6 -10   5    7.89    1.99
   8 -15   0    1.55    3.47
   9 -17  -5   34.80    3.73
   9 -15   0   -3.90    3.38
  12 -10   3   49.25    3.55
  13 -14  -1   40.42    3.64
  13 -12   1    7.14    3.29
  13 -10   2    1.91    2.91
  14 -15  -4   -0.80    3.08
  15 -13  -3    2.91    3.02
  15 -12  -2   19.75    3.50
  15 -10  -1   19.67    3.33
   3 -14  -2   -2.28    2.61
   3 -13   0   13.67    2.49
   4 -15  -3   46.31    3.25
   4  -9   5   17.16    2.07
   5 -13   2   72.70    3.50
   6 -16  -3   32.70    3.72
   6  -8   6   86.48    2.77
   7 -15   0   48.25    3.81
   7 -13   3   20.50    3.32
   7  -8   6   36.93    2.54
   8 -17  -5    3.99    3.16
   8 -16  -2   12.33    3.60
   8 -13   3    6.03    3.37
   8 -12   4   28.43    3.42
   9 -10   5    4.54    2.91
  10 -15   0   71.20    4.21
  10  -7   5  442.47    5.16
  11 -17  -5    1.02    2.82
  11 -14   1   10.34    3.55
  11 -13   2  282.73    5.71
  11 -12   3    1.55    3.40
  11 -10   4  170.48    4.59
  11  -6   4   23.17    2.40
  12 -17  -6    2.50    2.70
  14 -13  -1    3.61    3.21
  15 -14  -4    4.28    2.75
  16 -12  -4    4.98    2.81
   3 -11   3    3.35    2.09
   5 -16  -4   41.64    3.55
   5 -10   5    2.24    1.82
   7 -16  -2   25.14    3.51
   8 -14   2  126.09    4.64
   8  -7   6   61.14    2.52
   9 -14   2    5.02    3.51
   9 -12   4   49.10    3.74
  10  -9   5    7.02    2.40
  10  -6   5    9.45    2.30
  11 -16  -2   11.23    3.24
  12 -16  -3    1.33    3.01
  12 -15  -1   -0.11    3.16
  12 -11   3  360.01    6.13
  13 -16  -4   12.38    2.97
  13 -15  -2   14.36    3.39
  13 -11   2   72.91    3.95
  14 -12   0   28.33    3.47
  14 -10   1    9.42    3.19
  15 -11  -1    3.00    3.03
   2 -11   2   15.03    2.01
   3 -12   2  196.08    3.89
   4 -14   0   21.59    2.87
   4 -12   3  840.68    7.27
   5 -15  -1    5.01    2.85
   6 -11   5   62.94    3.15
   6  -9   6   13.40    2.14
   7 -17  -5   45.46    3.65
   7 -14   2   -0.96    3.28
   7  -9   6    8.38    2.27
   8 -17  -4    3.13    3.54
   9 -17  -4    2.64    3.09
  10 -14   2   26.55    3.77
  10 -13   3   35.04    3.84
  11 -15   0   -1.42    3.31
   6 -17  -6   35.08    3.28
   8 -16  -1    6.34    3.42
   9 -16  -1    9.68    3.61
   9 -15   1   30.40    3.80
   9 -11   5   45.56    3.25
   9  -8   6    2.33    2.25
   9  -7   6    1.80    2.05
  10 -16  -1    6.61    3.35
  10 -12   4    9.53    3.05
  11 -17  -4    6.81    3.16
  12 -17  -5   -0.79    2.68
  12 -13   2    3.08    3.46
  12  -8   4  130.62    4.08
  14 -15  -3    3.13    2.92
  14 -11   1    8.41    3.24
  15 -13  -2    7.92    3.06
   2 -12   1   93.40    2.94
   3 -14  -1  146.69    4.09
   4 -13   2   60.25    3.22
   4 -10   5  126.88    3.22
   6 -16  -2   55.54    3.81
   6 -14   2   19.13    3.30
   7 -17  -4    1.84    3.38
   7 -15   1   13.65    3.50
   7 -10   6    1.17    2.66
   8 -10   6   -1.24    2.76
   9 -17  -3    9.26    3.26
  10 -15   1   22.84    3.70
  11 -14   2    2.59    3.65
  11 -13   3   23.05    3.70
  11  -8   5   20.69    2.67
  12 -16  -2    5.12    3.06
  12  -9   4    1.63    2.69
  13 -16  -3    8.56    2.98
  13 -12   2   69.92    3.95
  13  -9   3   48.94    3.44
  13  -8   3   48.26    3.45
  14 -14  -1    8.34    3.50
  14 -13   0    3.45    3.21
  15 -14  -3    9.68    2.83
  15 -12  -1    1.42    2.99
  15 -10   0    7.79    2.93
  16 -12  -3    3.42    2.80
   3 -13   1  175.08    3.87
   5 -16  -3    3.94    3.03
   5 -13   3   39.88    3.24
   5 -11   5    4.43    2.46
   6 -17  -5   24.83    3.41
   6 -10   6  319.63    4.73
   8 -17  -3   23.05    3.47
   8 -13   4  127.45    4.57
   8 -12   5  144.45    4.51
   9 -18  -7   -2.49    2.55
   9 -13   4  197.12    5.20
   9  -6   6  615.09    5.53
  10 -11   5    1.46    3.21
  11 -16  -1    0.40    3.09
  11 -12   4   55.73    4.03
  11  -9   5    2.41    2.72
  11  -7   5  308.44    4.61
  12 -17  -4   42.82    3.25
  12 -15   0    6.06    3.41
  12  -7   4   15.15    2.68
  13 -15  -1   59.84    3.78
  13 -10   3   49.13    3.43
  14 -12   1   26.60    3.44
   1 -11   1   59.30    2.33
   5 -15   0    2.51    2.87
   7 -14   3    5.63    3.31
   7 -12   5  223.46    4.71
   9 -16   0    1.53    3.35
   9 -14   3    5.18    3.68
   9 -12   5   29.29    3.57
   9 -10   6    2.89    2.96
  11 -17  -3   21.89    3.25
  11 -15   1    4.60    3.37
  11 -10   5    0.64    2.95
  13 -11   3   25.26    3.92
  14 -10   2   -0.04    3.34
  14  -9   2  147.70    4.27
  15 -11   0    9.19    3.03
   2 -13   0  158.45    3.88
   4 -15  -1   16.29    2.89
   4  -9   6   53.62    2.45
   5 -10   6  337.67    4.69
   6 -16  -1   60.39    3.70
   6 -15   1   24.55    3.32
   6 -13   4    5.22    3.04
   7 -17  -3   -0.68    3.37
   7 -11   6    6.50    2.86
   7  -8   7    1.04    2.16
   8 -15   2   14.86    3.62
   8 -11   6   33.32    3.35
   9 -17  -2    7.27    3.70
   9 -15   2    3.26    3.50
  10 -16   0    2.60    3.29
  10 -14   3   53.75    4.09
  10  -9   6    6.17    2.70
  10  -8   6    1.77    2.41
  10  -7   6    6.91    2.19
  12 -16  -1    3.97    3.06
  12 -11   4   70.26    3.99
  13 -16  -2   36.06    3.23
  13 -13   2   33.50    4.17
  15 -14  -2    1.62    2.77
   2 -11   3  219.56    3.84
   3 -12   3  384.25    5.06
   3 -11   4   10.56    1.90
   4 -12   4    9.76    2.55
   5 -16  -2   14.82    3.20
   6 -17  -4    2.06    2.89
   6  -8   7   18.60    1.98
   7 -16   0   17.54    3.36
   8 -18  -6   50.43    3.26
   8 -17  -2    1.21    3.23
   8  -7   7  106.80    2.95
   9 -11   6   88.90    4.00
  10 -17  -2   19.98    3.50
  10 -15   2   31.33    3.80
  10 -12   5   27.17    3.63
  10 -10   6   -0.80    2.98
  11 -16   0    0.59    3.13
  11 -11   5  114.73    4.39
  12 -17  -3    3.88    2.84
  12 -14   2   18.10    3.22
  14 -14   0   13.59    3.48
  14 -11   2   73.13    3.90
  16 -12  -2    2.93    2.81
   2 -12   2   28.41    2.57
   2 -10   4   20.66    2.01
   3 -14   0  341.35    5.18
   8  -9   7   12.43    2.71
   9 -18  -5   13.51    2.85
  10 -18  -5    2.10    2.68
  10  -6   6  404.45    4.87
  11 -17  -2   -1.61    3.00
  11 -14   3   54.63    4.04
  11 -13   4   22.01    3.65
  12 -15   1   -2.08    3.29
  12 -12   4   96.78    4.32
  13 -12   3    0.95    3.21
  14 -13   1   11.47    3.25
   3 -13   2   14.86    2.51
   5 -15   1    9.39    3.04
   5 -13   4   15.25    3.05
   7 -17  -2   12.92    3.55
   8 -14   4   11.36    3.54
   8 -13   5    3.02    3.40
   8  -6   7  303.05    4.03
   9 -16   1   11.85    3.46
   9 -14   4    6.34    3.53
   9 -13   5  184.81    5.13
   9  -8   7    1.10    2.24
  12  -9   5   80.52    3.54
  13  -9   4   59.26    3.47
  14 -12   2   10.82    3.32
   4 -15   0    0.64    2.78
   4 -14   2   -0.64    3.19
   4 -10   6  145.87    3.27
   5 -16  -1   20.23    3.50
   5 -11   6   37.15    2.86
   6 -17  -3    5.50    2.99
   6 -10   7    6.39    2.42
   7 -18  -6    7.20    2.66
   7 -14   4   -1.76    3.27
   7 -13   5   28.61    3.14
   7 -12   6   45.78    3.49
   7 -10   7   13.88    2.55
   8 -12   6   77.89    3.95
   8 -10   7   28.67    3.20
   9 -18  -4   22.48    3.05
   9 -17  -1    4.02    3.31
   9 -15   3   14.16    3.75
   9  -9   7   52.57    3.21
   9  -7   7    3.00    2.12
  10 -18  -4    4.60    2.87
  10 -17  -1   -1.80    3.30
  10 -14   4   50.24    4.15
  11  -9   6    4.52    2.75
  11  -8   6   25.07    2.68
  12 -17  -2    6.80    2.88
  12 -16   0   -0.66    2.99
  12 -10   5   14.87    3.12
  13 -16  -1   11.00    3.02
  13 -10   4   22.23    3.02
  15 -14  -1    4.94    2.86
  15 -13   0   -0.30    2.77
  15 -11   1   11.66    3.02
   1 -11   2   -0.45    1.79
   2 -13   1   19.35    2.71
   5 -14   3    4.27    3.06
   8 -15   3   88.20    4.39
   9 -10   7    5.86    3.07
  10 -13   5   47.09    3.96
  11 -16   1    0.44    3.12
  11 -10   6   33.63    3.27
  12 -14   3    4.20    3.35
  12 -11   5   54.96    3.76
  13 -13   3   15.88    3.36
  13 -11   4   53.31    3.64
  14 -10   3   37.77    3.38
  16 -12  -1    6.28    2.82
   3 -14   1    3.57    2.73
   3 -12   4  185.96    3.94
   7 -18  -5   27.35    2.95
   7 -11   7   35.67    3.21
   8 -18  -4    3.27    2.81
   8 -11   7    0.22    3.07
   9  -6   7   22.55    2.10
  10 -12   6    6.27    3.39
  11 -14   4   11.18    3.67
  11  -7   6    3.43    2.44
  12 -15   2   69.32    4.05
  14 -14   1    2.49    2.91
  14 -11   3   28.98    3.45
  15 -12   1    3.06    3.01
   2 -11   4    3.51    2.25
   3 -11   5    2.58    2.13
   4 -13   4   11.30    2.72
   5 -10   7  136.97    3.34
   6 -17  -2    9.07    3.05
   7 -17  -1   21.60    3.26
   9 -18  -3   30.45    3.29
   9 -16   2   26.56    3.66
   9 -11   7   19.37    3.34
  10 -18  -3    1.73    2.80
  10  -9   7    4.82    2.68
  10  -8   7   33.48    2.81
  11 -13   5   10.13    3.52
  11 -11   6    7.63    3.28
  12 -17  -1    1.48    2.81
  12 -16   1   12.42    3.17
  12 -12   5    4.94    3.45
  13 -16   0   43.41    3.42
  13 -12   4   14.49    3.32
   2 -12   3    8.71    2.14
   3 -13   3  116.52    3.54
   4 -15   1   58.73    3.76
   5 -16   0    3.78    3.09
   5 -12   6    4.92    2.76
   6 -16   1   19.85    3.28
   6 -15   3   15.65    3.29
   6 -11   7  812.41    7.36
   6  -8   8   30.62    2.36
   7 -18  -4    2.15    2.92
   7  -9   8   -0.51    2.58
   7  -8   8   43.87    2.49
   8 -17   0   -2.01    3.30
   8 -14   5    1.55    3.45
   8 -13   6   46.82    3.89
   8  -8   8    8.13    2.35
   9 -13   6   60.59    4.19
  10 -10   7   92.82    3.72
  14 -16  -1    9.65    2.69
  14 -12   3   51.84    3.74
  15 -14   0   -4.78    2.72
  15 -13   1   -1.57    3.09
   2 -10   5   33.06    2.19
   4 -14   3   95.87    3.70
   6  -9   8   -1.54    2.20
   7 -16   2    1.00    3.21
   7 -13   6   21.36    3.42
   8 -15   4   16.18    3.60
   8  -7   8   42.58    2.46
   9 -15   4   17.82    3.64
  10 -18  -2    3.43    3.10
  10 -14   5   25.46    3.73
  11 -16   2   13.49    3.24
  12  -9   6   34.06    3.05
  13 -15   2    6.29    3.10
  13 -10   5   66.18    4.02
  13  -9   5   28.06    3.37
  15 -11   2   11.56    3.00
   2 -13   2  422.71    5.36
   6 -17  -1    9.76    3.21
   7 -17   0   10.01    3.30
   7 -10   8   21.42    2.97
   8 -10   8   90.35    3.87
   9 -18  -2    0.95    2.89
   9 -12   7    1.17    3.32
   9  -5   7  421.00    4.46
  10 -15   4   22.89    3.79
  10 -13   6    4.36    3.50
  11 -18  -2    9.47    2.76
  12 -15   3   15.43    3.33
  12 -14   4   30.60    3.74
  12 -10   6   12.55    3.08
  12  -8   6    7.14    2.76
  13 -13   4    2.55    3.13
  13 -11   5   36.10    3.89
  14 -14   2   15.57    3.29
  15 -12   2   -0.79    3.11
   5  -9   8  111.94    3.12
   6 -13   6   54.01    3.33
   6 -12   7   34.75    3.26
   7 -18  -3   28.91    3.01
   8 -18  -2   -1.83    2.85
   8 -17   1   28.69    3.87
   8  -6   8  149.81    3.15
   9 -16   3   -0.11    3.35
  10 -17   1   23.01    3.33
  10  -6   7  189.88    3.64
  11 -15   4   17.71    3.63
  11 -14   5    3.64    3.40
  11 -10   7   37.04    3.28
  11  -9   7   64.86    3.38
  11  -8   7    5.65    2.47
  12 -17   0   -0.06    2.79
  12 -16   2    4.62    3.05
  12 -11   6  155.79    4.65
  14 -13   3   18.40    3.35
  14 -11   4   70.66    3.98
  14 -10   4    0.48    2.86
   3 -12   5  169.25    3.87
   3  -9   7    4.37    1.95
   4 -13   5   33.24    3.02
   4 -12   6   24.68    2.85
   5 -16   1   -1.72    3.07
   5 -15   3   46.73    3.51
   6 -16   2   28.33    3.42
   7 -11   8   21.28    3.10
   9  -7   8    3.62    2.23
  10 -12   7   68.68    4.06
  11 -17   1    2.10    3.13
  11 -11   7   81.66    4.05
  13 -12   5    1.78    3.16
  15 -14   1   20.55    2.86
   3 -13   4    1.19    2.48
   4 -15   2    4.85    2.90
   6 -17   0   11.77    3.06
   7 -17   1   10.38    3.58
   9 -18  -1   14.07    3.03
   9 -15   5   83.85    4.44
   9 -11   8    2.24    3.17
  10  -9   8    7.57    2.69
  11 -18  -1    3.77    2.60
  11 -16   3    1.21    3.05
  11  -7   7   50.04    2.92
  12 -12   6   27.72    3.50
  14 -12   4   40.29    3.44
   2 -11   5   49.23    2.54
   5 -14   5    6.35    3.04
   5 -12   7    4.36    2.80
   6 -11   8   51.66    2.99
   7 -18  -2    1.32    2.65
   7 -14   6   45.35    3.78
   9  -6   8  278.57    4.05
  10 -17   2    9.77    3.16
  10 -15   5   36.38    3.77
  10 -14   6    0.26    3.42
  10  -8   8   36.64    2.87
  12 -17   1    1.27    2.75
  12 -14   5   -2.05    3.20
  13 -15   3   38.29    3.44
  14 -14   3    0.76    3.00
  15 -11   3    2.13    2.99
   2 -13   3  170.47    4.01
   2 -10   6   12.90    2.03
   3 -15   1   71.41    3.45
   3 -14   3    2.72    2.59
   5 -17  -1   24.58    3.07
   7  -9   9  103.09    3.59
   7  -8   9    7.17    2.51
   8 -17   2   22.61    3.44
   8 -12   8   20.25    3.45
   9 -16   4  101.29    4.39
  10 -13   7   22.42    3.66
  10  -7   8  102.21    3.47
  12 -16   3   36.26    3.42
  13 -13   5   32.37    3.41
  13 -10   6  440.21    6.41
  15 -12   3    9.60    3.08
   1 -11   4    1.30    2.09
   4 -10   8  236.13    4.15
   5 -16   2    0.21    3.02
   5 -11   8  292.19    4.89
   6 -16   3   68.08    3.84
   6 -13   7   63.12    3.71
   6  -9   9   -0.28    2.28
   7 -18  -1   32.34    3.35
   7 -12   8   17.71    2.93
   7 -10   9    0.50    2.81
   7  -7   9   25.87    2.13
   8  -8   9   93.90    3.09
   9 -18   0   19.44    3.13
  10 -16   4   23.46    3.59
  11 -18   0    1.45    2.59
  11 -17   2   -0.41    2.84
  11 -15   5    1.58    3.24
  11 -14   6   15.88    3.52
  12 -11   7   16.44    3.82
  12 -10   7   60.64    3.52
  12  -9   7  230.02    4.80
  13  -9   6  174.77    4.35
  15 -14   2   39.54    3.18
   1 -12   3   55.73    2.74
   1 -10   5  196.99    3.26
   4 -16   1    1.53    3.02
   4 -15   3   26.12    3.01
   5  -8   9   53.58    2.46
   5  -7   9   65.58    2.35
   6 -17   1    2.72    3.11
   6 -15   5   14.23    3.31
   6 -12   8   23.59    3.18
   6 -10   9   31.60    2.87
   7 -17   2    0.48    3.22
   7 -16   4   40.37    3.67
   8  -7   9    7.99    2.20
   9  -9   9   92.78    3.59
   9  -8   9   26.11    2.77
  10 -12   8    7.52    3.46
  11 -16   4    1.42    3.02
  11 -13   7   28.20    3.83
  11 -10   8    7.68    3.01
  11  -9   8   14.39    2.83
  12  -8   7  534.43    6.21
  14 -11   5   73.36    3.71
  14 -10   5    2.90    2.88
   3 -12   6  101.19    3.41
   5  -9   9  312.63    4.28
   7 -11   9   33.65    3.27
   7  -6   9    3.68    1.83
   8 -15   6    4.49    3.44
   8 -14   7    4.04    3.49
   9 -15   6    7.90    3.49
   9 -14   7   18.85    3.66
  11  -8   8   38.84    2.94
  12 -17   2   16.03    2.92
  12 -12   7    6.40    3.21
  13 -15   4   -0.91    3.24
  13 -14   5   16.16    3.34
  14 -12   5    3.27    3.29
  15 -13   3   26.15    3.05
   2 -12   5   45.17    2.61
   2 -11   6    2.88    2.07
   3 -15   2   -3.02    2.93
   3 -11   7    2.22    2.29
   3  -9   8  456.87    4.93
   5 -14   6    2.59    3.05
   5 -10   9  185.03    3.99
   7 -18   0    1.36    3.14
   7 -14   7    3.96    3.33
   7 -13   8   89.48    4.12
   8 -17   3   16.26    3.35
   8  -6   9    4.87    1.90
   9 -18   1    1.53    3.06
   9 -13   8   26.06    3.70
   9 -11   9   51.38    3.79
   9  -7   9    0.93    2.23
   9  -5   8   -0.26    1.73
  10 -15   6   47.13    3.84
  10 -14   7   35.99    3.81
  11 -17   3   37.19    3.29
  12 -15   5   14.46    3.33
  12 -14   6   -2.74    3.15
  14 -15   3    1.04    2.56
  14 -14   4    9.43    3.13
   4 -11   8   12.46    2.34
   4  -8   9    3.27    1.92
   5 -16   3   -2.39    3.06
   6 -18  -1  140.20    4.17
   6 -17   2   45.66    3.73
   6 -16   4   -0.03    3.07
   6 -11   9   12.26    2.58
   8 -18   1   59.02    3.55
   8 -16   5    6.59    3.38
  10 -16   5   11.87    3.28
  10 -13   8    4.38    3.45
  10 -10   9   18.29    3.17
  10  -9   9   17.84    2.92
  11 -18   1   -0.64    2.54
  11  -7   8   26.84    2.84
  13 -13   6    4.22    3.22
   2 -10   7   33.35    2.24
   4 -16   2    3.11    3.07
   4 -15   4    6.94    2.78
   4  -9   9   83.89    2.91
   5 -15   5   49.28    3.59
   6 -13   8   39.23    3.53
   7 -17   3   26.07    3.54
   7 -16   5   33.38    4.10
   8 -12   9    4.21    3.34
   9 -12   9   16.56    3.53
  11 -16   5   10.70    3.12
  11 -15   6   19.27    3.10
  11 -14   7   25.52    3.57
  12 -13   7    8.04    3.29
  13 -10   7   26.47    3.55
  14 -13   5    0.13    2.93
   1 -11   5   18.18    2.09
   6 -15   6  117.93    4.35
   6  -9  10   71.95    3.05
   6  -8  10   46.00    2.57
   7  -9  10   14.42    2.84
   9 -18   2   63.67    3.78
   9 -17   4    9.00    3.11
   9  -6   9    1.15    1.93
  10 -17   4    2.26    3.13
  12 -17   3    0.43    2.60
  12 -11   8   83.68    3.92
  12 -10   8   92.91    3.78
  12  -9   8   72.66    3.81
  13 -11   7   35.94    3.45
  13  -9   7   97.07    3.97
   1 -12   4   20.80    2.26
   3 -15   3   83.13    3.71
   3 -13   6    5.79    2.62
   4 -13   7   13.56    2.94
   4 -10   9  138.81    3.59
   6 -18   0   -1.66    2.84
   7 -10  10  167.76    4.17
   7  -7  10  329.89    4.54
   8 -15   7    4.49    3.43
   8 -14   8  162.90    5.03
   8  -8  10   18.80    2.63
   9 -14   8   94.07    4.38
  10 -15   7    7.06    3.49
  10 -12   9    3.89    3.40
  10  -7   9   39.28    2.68
  11 -18   2   14.04    2.72
  11 -17   4   12.48    2.97
  11 -13   8   11.61    3.49
  11 -10   9   76.34    3.82
  12 -15   6   15.72    3.17
  13 -14   6    5.81    3.05
  13 -12   7    6.63    3.11
  14 -11   6   23.68    3.22
  14 -10   6   -0.52    2.79
  15 -13   4    1.55    2.69
   1 -10   6    4.92    1.79
   4 -14   6   56.84    3.59
   5 -16   4  116.90    4.17
   5  -9  10  492.89    5.49
   5  -8  10   12.30    2.12
   6 -17   3   19.32    3.26
   6 -10  10  105.05    3.40
   7 -15   7   12.08    3.40
   8 -18   2    4.04    2.91
   8 -16   6    4.54    3.31
   8 -13   9   21.74    3.64
   8 -11  10    6.59    3.32
   8  -5   9   44.07    2.16
   9 -16   6   94.08    4.25
   9 -13   9   50.59    3.96
   9  -9  10   -0.60    2.71
   9  -8  10    0.71    2.99
  10 -16   6    7.89    3.18
  10 -14   8   14.46    3.55
  11 -11   9   89.14    3.98
  11  -9   9   18.33    2.87
  12 -12   8  106.59    4.24
  14 -14   5   78.34    3.68
   2 -13   5  236.58    4.56
   2 -12   6  243.11    4.22
   2 -11   7  154.61    3.49
   3 -14   5   16.98    2.79
   4 -16   3    4.52    3.18
   5 -17   2    4.66    2.91
   5 -12   9    0.71    2.86
   5  -7  10    2.25    1.77
   7 -17   4    1.53    3.24
   7 -13   9   42.15    3.71
  11 -15   7   -0.37    3.11
  11  -8   9    4.74    2.57
   3  -9   9   48.92    2.33
   4 -15   5   19.64    3.00
   4 -11   9  127.50    3.56
   5 -10  10   51.47    3.05
   6 -18   1   70.24    3.58
   6 -11  10   61.16    3.18
   6  -6  10  128.58    2.84
   7 -18   2   17.62    3.03
   7  -6  10    6.15    1.93
   8 -12  10    2.90    3.38
   9 -17   5   14.17    3.23
  10 -18   3    1.74    2.79
  10 -17   5   -1.34    3.05
  10 -13   9   37.95    3.81
  10 -10  10   11.75    3.07
  10  -9  10    4.93    2.78
  10  -6   9    7.33    2.47
  11 -14   8   -0.31    3.25
  11 -12   9   16.73    3.51
  12 -17   4   22.49    2.86
  12 -13   8    5.72    3.24
  14 -13   6    1.51    2.94
  15 -14   4   -0.26    2.40
   8  -6  10  258.89    3.90
   9 -15   8    7.88    3.58
   9 -12  10    7.53    3.46
   9  -7  10  184.20    3.87
   9  -5   9  194.69    3.34
  11 -18   3    9.45    2.67
  11 -17   5   27.49    3.09
  13 -16   5    2.35    2.59
   1 -11   6   38.14    2.27
   2 -14   4    7.93    2.66
   3 -15   4   53.88    3.32
   3 -10   9  237.05    4.01
   4 -13   8  135.20    4.17
   4  -7  10    3.31    1.82
   5 -11  10   52.96    3.31
   6 -12  10   52.82    3.58
   7  -9  11   -5.19    2.77
   8 -15   8   17.21    3.57
   8 -14   9    4.41    3.51
   9 -14   9   40.25    3.86
  10 -15   8   34.30    3.63
  10  -8  10    6.46    2.58
  11  -7   9    6.08    2.48
  12 -16   6    9.46    3.04
  12 -15   7    1.13    3.15
  12 -11   9   77.38    3.81
  12 -10   9   11.53    2.91
  13 -14   7    4.50    3.06
  13 -11   8   77.76    3.84
  13 -10   8   31.47    3.30
  15 -13   5   28.53    2.89
   3 -14   6    2.17    3.07
   3 -12   8   61.57    3.18
   4 -16   4    1.12    3.22
   4 -10  10    4.41    2.47
   5 -17   3   95.66    3.75
   5 -14   8    4.33    3.14
   6 -16   6    6.98    3.24
   6  -9  11   48.10    2.94
   6  -8  11   15.69    2.35
   7 -17   5   10.94    3.33
   7 -15   8   -3.08    3.24
   7 -10  11   39.63    3.39
   8 -16   7   55.28    3.87
   8 -13  10    4.20    3.46
   8 -10  11   28.77    3.32
  10 -16   7   20.59    3.41
  10 -14   9  130.51    4.68
  10 -12  10   13.74    3.59
  12 -12   9    1.45    3.26
  12  -9   9   94.09    3.76
  13 -12   8   37.18    3.42
  14 -12   7    2.24    3.12
  14 -11   7   11.09    2.87
   1 -10   7   18.28    2.00
   2 -13   6  116.46    3.82
   2 -12   7   10.34    2.45
   5 -15   7    3.23    3.01
   6 -18   2    5.22    2.74
   7 -18   3    7.01    2.84
   7 -13  10    7.48    3.36
   7 -11  11    9.18    3.15
   7  -7  11    6.24    2.20
   9 -18   4   13.55    2.99
   9 -17   6   15.92    3.32
   9 -13  10   37.50    3.83
   9  -9  11   41.56    3.18
   9  -6  10  270.63    4.09
  10 -18   4   11.16    2.70
  10 -17   6   11.17    3.04
  10  -7  10  135.99    3.57
  11 -16   7   14.72    3.14
  11 -15   8   21.26    3.32
  11 -11  10   48.92    3.56
  11 -10  10    9.77    3.02
  11  -9  10    9.78    2.76
   2 -11   8   18.13    2.41
   4 -11  10  293.08    5.01
   5 -12  10   63.96    3.59
   5  -9  11    6.71    2.40
   5  -8  11   15.64    2.25
   6 -14   9   57.67    3.88
   8 -18   4   -0.05    2.98
   9 -11  11    4.12    3.36
   9  -8  11   -1.43    2.58
  10 -13  10    6.51    3.41
  11 -14   9   18.57    3.41
  11 -12  10    5.23    3.31
  12 -13   9    4.36    3.27
  13 -13   8   12.28    3.16
  14 -13   7   17.78    3.10
  15 -12   6   -1.03    2.77
   2 -14   5  109.30    3.73
   3 -15   5   13.53    2.98
   3  -9  10  193.27    3.73
   3  -8  10  399.28    4.50
   5 -17   4   28.49    3.43
   5 -10  11  172.28    4.11
   5  -7  11  167.43    3.22
   6 -17   5   -0.72    3.04
   6 -11  11   31.50    2.92
   8 -12  11   24.00    3.69
   8  -7  11   15.80    2.42
   8  -5  10   14.30    1.81
   9 -15   9   -4.79    3.38
  11 -17   6    2.13    2.69
  11  -8  10   88.42    3.56
  13 -16   6    3.91    2.63
   0 -11   5   72.61    2.71
   1  -9   8    1.96    1.77
   3 -13   8    0.56    3.22
   4 -14   8   33.99    3.28
   4 -13   9    8.21    3.07
   6 -18   3   51.70    3.39
   6  -6  11  131.55    2.91
   7 -18   4    4.25    2.79
   7 -17   6    2.50    3.13
   7 -12  11   -0.78    2.81
   7  -6  11  117.23    2.93
   8 -15   9    5.51    3.57
   8 -14  10   22.37    3.71
   9 -16   8   41.79    3.63
   9 -14  10    2.16    3.42
   9 -12  11   74.77    4.19
  10 -18   5   11.50    2.74
  10 -15   9   -0.55    3.18
  10 -10  11    5.05    3.11
  10  -9  11   18.43    3.00
  12 -16   7   51.90    3.43
  12 -15   8   17.45    3.26
  13 -14   8    1.73    3.01
  15 -13   6   33.83    2.89
   0 -10   6  802.59    5.87
   1 -11   7   93.37    2.85
   2 -10   9   21.73    2.34
   3 -14   7    8.45    2.78
   3 -12   9    0.75    2.65
   3 -10  10   -0.16    2.30
   4  -9  11   54.22    2.81
   4  -8  11    7.59    2.06
   5 -11  11  206.52    4.62
   6 -12  11   -0.23    3.07
   7 -15   9  144.11    4.72
   7 -14  10  345.83    6.20
   9 -17   7  147.72    4.50
   9  -7  11    7.16    2.39
  10 -14  10    3.85    3.33
  10  -6  10  380.57    4.95
  12 -17   6   29.83    3.02
  12 -11  10    1.53    2.92
  12 -10  10   27.77    3.15
  13 -12   9   18.91    3.44
  13 -11   9   11.48    3.01
  13 -10   9    3.33    2.88
  14 -14   7   15.24    2.83
  14 -11   8   12.67    3.09
   2 -13   7   17.00    2.99
   2 -12   8    7.03    2.47
   4 -15   7   -0.66    2.94
   4 -10  11    2.56    2.53
   4  -7  11    0.76    1.83
   5 -15   8   30.43    3.36
   5 -13  10   67.14    3.91
   7 -10  12    3.63    3.08
   7  -9  12   29.24    3.30
   8 -18   5   28.93    3.21
   8 -13  11  256.91    5.73
   8 -10  12   -0.46    3.01
   8  -6  11    4.94    1.99
   9 -13  11    2.91    3.43
   9  -5  10   27.51    2.29
  10 -17   7   13.42    3.10
  10  -8  11    8.60    2.64
  11 -16   8    4.45    3.06
  11  -7  10   -0.90    2.83
  12 -12  10  210.36    5.02
  12  -9  10    8.95    3.12
  14 -12   8   34.42    3.19
   1 -10   8   43.05    2.32
   3 -15   6    4.88    3.17
   5 -17   5   26.92    3.46
   6 -17   6   75.64    3.85
   6 -14  10  341.60    6.09
   6 -10  12   19.75    3.01
   6  -9  12   92.84    3.21
   7 -13  11  195.94    4.84
   7 -11  12    4.56    3.18
   8 -11  12   40.58    3.86
   9 -10  12   12.28    3.23
  11 -14  10   -0.12    3.10
  11 -11  11   10.23    3.18
  11 -10  11    2.45    2.93
  13 -16   7    1.82    2.59
  13 -13   9    2.68    3.15
  14 -13   8    3.27    3.02
   2 -14   6   43.74    3.08
   4 -11  11    1.33    2.80
   5 -16   7   11.42    3.06
   5 -12  11   49.20    3.26
   6 -18   4    4.57    2.80
   6 -16   8    2.03    3.18
   6 -11  12   29.09    3.25
   7 -18   5    8.89    2.94
   7 -17   7   31.76    3.36
   8 -15  10    2.60    3.47
   9 -16   9   35.77    3.62
   9 -15  10   33.54    3.62
   9  -9  12   15.51    2.94
  10 -18   6    9.50    2.98
  10 -13  11    7.24    3.56
  10  -7  11   25.77    2.99
  11 -12  11   33.43    3.53
  11  -9  11   54.21    3.25
  12 -16   8    3.97    2.71
  12 -13  10   19.80    3.33
  13 -15   8    0.92    2.73
  14 -15   7   14.57    2.74
   1 -12   7  285.63    4.57
   2  -8  10   24.60    1.91
   3  -8  11   22.72    2.22
   4 -16   6    0.09    2.89
   4 -14   9   36.23    3.37
   5  -8  12    2.47    2.19
   7  -5  11    1.23    1.64
   8 -16   9   15.50    3.35
   8 -14  11    3.56    3.44
   9 -14  11    3.87    3.55
   9 -12  12   89.96    4.46
   9  -8  12    1.57    2.64
   9  -6  11    7.03    2.10
  10 -16   9    0.24    2.90
  12 -17   7    2.34    2.56
  12 -15   9   10.58    3.15
  13 -14   9   15.12    3.33
  15 -13   7    4.53    2.62
   1 -13   6   95.91    3.42
   3 -14   8   51.83    3.29
   3 -13   9    5.80    2.83
   3  -7  11   20.00    1.99
   4 -15   8   14.05    3.13
   4 -13  10    6.80    2.72
   5 -15   9   16.94    3.37
   5  -7  12    0.34    1.92
   7 -15  10   43.29    3.72
   8  -7  12   56.47    2.90
   9 -17   8   26.26    3.32
  10 -17   8    5.10    2.93
  10 -14  11   57.76    4.03
  10 -11  12    2.17    3.14
  10 -10  12   -0.08    2.95
  11  -8  11   54.69    3.26
  14 -14   8    2.35    2.62
   0 -10   7   34.82    2.05
   1  -9   9    3.86    1.84
   2 -13   8   52.99    3.35
   2 -10  10   32.13    2.56
   3 -12  10  164.06    4.23
   3 -10  11  235.97    4.35
   4 -12  11  493.39    6.51
   5 -13  11    7.65    3.25
   6 -17   7    3.76    2.97
   6 -12  12    1.15    2.79
   8 -13  12   -1.69    3.44
   8  -5  11    3.59    1.76
  10  -9  12   76.85    3.59
  11 -16   9    5.11    2.89
  11 -15  10   12.99    3.10
  12 -11  11    7.66    3.10
  13 -12  10    1.03    2.83
  13 -11  10   32.10    3.31
   2 -12   9    3.10    2.52
   3 -15   7   13.33    3.10
   4 -10  12   55.71    3.20
   4  -9  12   75.48    2.91
   4  -8  12   68.07    2.77
   5 -16   8   15.24    3.16
   6 -14  11  200.95    5.10
   6  -6  12   38.16    2.24
   7 -17   8   13.28    3.47
   7 -13  12   15.91    3.45
   7 -10  13    4.10    3.16
   7  -9  13    5.31    3.12
   9 -13  12   19.24    3.63
   9  -7  12   50.12    2.86
  10  -8  12    5.82    3.06
  12 -12  11   58.75    3.83
  12 -10  11    8.94    2.99
  14 -12   9    0.43    2.65
   2 -11  10  130.82    3.63
   4 -17   5   54.98    3.50
   4  -7  12    0.10    1.88
   5 -12  12   28.98    3.41
   6 -16   9   18.77    3.27
   6 -10  13    3.53    2.89
   6  -9  13  351.33    5.26
   7 -11  13   52.62    3.78
   8 -15  11   15.62    3.62
   8 -11  13   42.21    3.84
   8 -10  13    2.97    2.78
   8  -6  12   40.42    2.73
   9 -15  11   12.24    3.34
  10 -18   7   22.58    2.79
  10 -13  12   58.54    3.95
  10  -6  11   -3.45    2.27
  11 -14  11   -2.55    3.15
  11 -11  12   21.56    3.28
  11 -10  12   96.81    3.88
  12 -13  11    9.93    3.58
  12  -9  11  231.10    4.74
  13 -15   9    4.55    2.65
  13 -13  10    3.27    2.91
  14 -13   9    0.85    2.68
   4 -14  10  101.12    4.04
   6 -13  12   13.41    3.07
   8 -18   7   -0.63    2.78
   8 -16  10   81.63    4.13
   8  -8  13   43.61    3.11
   9 -17   9   63.46    3.57
   9 -10  13   17.40    3.18
   9  -9  13    2.95    2.86
   9  -5  11   30.89    2.47
  10 -16  10   72.05    3.75
  10 -15  11   69.86    3.84
  11 -12  12   39.40    3.53
  11  -9  12    2.18    3.20
   1 -13   7  960.35    7.58
   1 -12   8  534.78    5.73
   2  -9  11    1.01    2.16
   2  -8  11  162.79    3.28
   3 -16   6   10.04    3.13
   3 -14   9    0.59    2.82
   3 -13  10   87.95    3.70
   4 -15   9   95.77    3.97
   5 -17   7   29.94    3.47
   5 -15  10    8.92    3.18
   5 -10  13   48.08    3.29
   5  -9  13   14.61    2.65
   5  -8  13    1.87    2.26
   6 -18   6   27.19    3.28
   7 -15  11   43.75    3.83
   7 -12  13    4.52    3.30
   8 -14  12   44.70    3.57
   8 -12  13    9.71    3.24
   9 -14  12    5.10    3.50
   9 -12  13   81.12    4.30
  10 -17   9   25.10    2.95
  11 -16  10   27.54    3.08
  13 -14  10    2.20    2.88
  14 -14   9    5.41    2.53
   1 -11   9   39.76    2.59
   2 -13   9   74.76    3.34
   3 -15   8   17.45    3.43
   3 -12  11   61.07    3.48
   3  -8  12  264.38    4.10
   4  -6  12  299.46    3.68
   5 -13  12  170.56    4.78
   6 -12  13   13.45    3.32
   7 -18   7   22.05    3.07
   9  -8  13    9.35    2.78
   9  -6  12  193.81    3.96
  10 -14  12    0.95    3.18
  10 -11  13    1.41    3.09
  10 -10  13   11.04    3.11
  11 -17   9   10.12    2.73
  11 -15  11   26.11    3.37
  12 -14  11   -1.89    2.99
   0 -10   8    6.95    1.78
   2 -14   8   50.83    3.24
   2 -12  10  156.02    4.00
   3 -10  12    1.84    2.56
   3  -7  12   47.46    2.25
   4 -12  12   20.11    3.25
   5 -18   5   -0.76    2.63
   5 -16   9    0.84    2.96
   5 -11  13    1.71    2.70
   5  -7  13   -0.83    1.98
   6 -14  12    1.53    3.25
   7 -17   9    7.00    3.20
   7 -13  13    5.06    3.34
   8 -13  13    3.19    3.46
   8  -7  13   18.34    2.54
  10  -9  13   44.77    3.27
  11  -8  12    5.39    2.75
  12 -11  12    6.64    3.27
  13 -11  11   -2.44    2.70
   1 -10  10  300.64    4.33
   4 -10  13  394.75    5.63
   4  -9  13  111.79    3.50
   4  -8  13    1.61    2.20
   6 -16  10   23.81    3.40
   7 -10  14   39.79    3.80
   8 -18   8    2.57    2.83
   8 -16  11   88.44    4.12
   9 -16  11   -0.03    2.90
   9 -15  12   -2.72    3.20
  12 -16  10    7.89    2.61
  12 -10  12   29.35    3.23
  13 -15  10    3.83    2.69
  13 -13  11    8.58    2.82
  13 -10  11   -0.79    2.74
   2 -11  11  217.19    4.34
   4 -14  11   13.82    3.20
   5 -12  13   31.03    3.61
   6 -18   7   -0.72    2.87
   6 -13  13   18.86    3.46
   6 -10  14   -0.81    2.90
   6  -9  14  249.10    4.73
   6  -6  13    5.28    1.96
   7  -9  14   19.05    3.35
   7  -6  13   54.43    2.56
   8 -15  12   62.61    3.64
   8  -9  14    3.46    3.03
   8  -5  12  119.90    2.91
   9 -17  10   13.91    3.12
   9  -7  13   21.89    2.59
  10 -17  10    7.37    2.79
  10 -16  11    0.76    2.83
  10 -15  12    2.02    3.09
  10 -13  13    3.21    3.28
  10  -8  13   12.57    3.17
  11 -11  13    8.40    3.07
  12 -13  12   18.82    3.19
  14 -13  10    4.54    2.48
   0 -12   7    0.75    2.16
   0 -11   8   75.87    2.90
   0  -9   9   40.16    2.11
   1 -13   8    3.48    2.53
   3 -16   7    9.43    2.82
   3 -14  10   28.17    3.21
   3 -13  11   87.38    3.76
   3  -6  12    2.46    1.57
   4 -15  10    8.81    3.13
   4 -11  13   16.19    3.10
   4  -7  13  439.05    4.87
   5 -17   8   12.80    2.89
   5 -15  11    0.75    3.10
   6 -17   9    4.88    2.95
   6 -11  14    4.81    3.14
   6  -8  14    1.66    2.47
   7 -18   8    3.18    2.72
   7 -16  11   44.27    3.50
   7 -15  12  331.13    6.07
   8 -17  10   24.19    3.19
   8 -14  13    1.59    3.35
   8 -12  14   85.04    4.42
   9 -14  13   -1.78    3.19
   9 -10  14    6.14    3.07
  11 -16  11    8.80    2.74
  11 -12  13   14.87    3.11
  11 -10  13   18.57    3.05
  12  -9  12   11.34    2.83
  13 -14  11    0.28    2.65
   1 -11  10   16.08    2.43
   2 -13  10    2.04    2.63
   2  -9  12  143.11    3.48
   2  -8  12   41.88    2.45
   3 -15   9   94.28    3.83
   4 -17   7   64.62    3.36
   5 -16  10    6.53    3.03
   5 -10  14   92.67    3.74
   5  -9  14  107.99    3.61
   7 -14  13    2.95    3.42
   7 -12  14   14.97    3.10
   8  -8  14   20.41    2.89
   8  -6  13   59.31    2.68
   9 -18   9   27.52    2.86
   9 -12  14   18.64    3.61
   9  -9  14    4.48    2.87
  11 -15  12   37.15    3.37
  11 -13  13   31.97    3.44
  12 -14  12    3.52    2.90
   0 -10   9   36.26    2.19
   2 -14   9    6.36    2.82
   2  -7  12   71.02    2.51
   3  -9  13   22.04    2.65
   3  -8  13  125.21    3.30
   4 -16   9    0.81    2.87
   5 -13  13  180.80    5.00
   5  -8  14   21.75    2.57
   6 -16  11   19.33    3.26
   6 -14  13  141.51    4.75
   8 -18   9    2.59    2.61
   8 -13  14    2.84    3.45
  10 -11  14   24.43    3.31
  10 -10  14   47.48    3.60
   1  -9  11  100.18    2.77
   4  -6  13   -0.40    1.76
   6 -18   8   84.55    3.76
   7 -13  14   19.61    3.47
   7  -7  14  573.86    6.07
   8 -16  12   72.68    3.88
   9 -16  12   24.96    3.28
   9 -13  14    2.69    3.33
   9  -8  14    5.01    2.73
  10  -7  13    3.68    2.56
  12 -16  11    0.29    2.45
  13 -12  12    0.87    2.82
  13 -11  12    0.48    2.65
  -1 -10   7    1.07    1.72
   1 -10  11   67.13    2.79
   2 -15   8    0.62    2.67
   2 -11  12  225.54    4.58
   3 -11  13   -1.05    2.83
   3  -7  13   15.89    1.70
   4 -14  12    6.84    3.13
   4 -10  14    2.86    2.86
   4  -9  14   33.01    2.88
   5 -18   7    6.76    2.72
   5 -12  14   49.71    3.73
   6 -17  10   63.85    3.63
   6 -13  14    6.34    3.32
   6  -5  13   87.02    2.56
   7  -4  12    3.45    1.68
   8 -17  11    4.57    2.96
   8 -15  13   92.05    4.25
   8  -7  14   39.96    2.86
   9  -6  13   33.86    2.65
  10 -17  11   31.04    3.08
  10 -16  12   20.22    2.95
  10  -9  14   27.25    3.11
  11  -8  13    1.44    2.67
  12 -12  13   13.65    3.05
  12 -11  13   18.02    3.05
  12 -10  13   53.34    3.64
  13 -13  12   10.81    2.80
  14 -13  11    0.91    2.54
   0 -12   8   94.47    3.04
   0 -11   9   11.72    2.45
   0  -8  10    7.24    1.76
   1 -13   9   92.78    3.49
   1 -12  10  137.72    3.66
   3 -14  11   20.30    3.19
   3 -13  12   87.74    3.85
   4 -11  14   37.25    3.53
   4  -8  14   17.70    2.24
   5 -14  13  211.78    5.18
   5  -5  13    2.47    1.64
   6 -10  15  129.22    4.22
   7 -15  13   20.09    3.35
   7 -11  15    3.98    3.41
   7 -10  15   -1.74    3.43
   7  -5  13   12.86    1.88
   8 -14  14   -0.81    3.26
   8 -11  15   17.18    3.49
   9 -14  14   -0.38    3.28
  10 -15  13    2.95    2.98
  11 -16  12   -2.34    2.44
  11 -11  14   42.86    3.78
  12 -13  13    4.61    3.07
   0  -9  10  119.93    2.88
   1 -11  11  486.84    5.67
   2 -13  11    6.73    2.80
   4 -16  10   26.87    3.30
   4  -7  14    0.91    2.08
   5 -16  11   45.11    3.54
   6  -9  15   17.28    2.96
   6  -6  14   55.23    2.53
   7 -12  15   15.86    3.50
   8 -18  10    5.18    2.84
   8 -12  15   42.97    3.98
   8  -9  15   -0.49    3.04
   9 -10  15   35.00    3.39
   9  -7  14    0.69    2.37
  10  -8  14   28.03    2.95
  11 -12  14   -1.16    2.88
  11 -10  14   68.42    3.67
   2 -14  10    0.44    2.61
   2 -12  12  108.44    3.75
   2  -9  13   34.59    2.67
   2  -8  13   74.98    2.84
   5 -10  15   24.97    3.16
   5  -9  15   23.33    2.94
   6 -15  13    6.91    3.19
   6 -12  15   68.95    4.04
   6  -8  15  210.25    4.36
   7  -8  15   69.17    3.50
   7  -6  14    4.72    2.17
   8  -5  13   34.92    2.33
   9 -12  15   72.52    4.14
   9  -9  15    5.98    3.01
  11 -13  14   10.38    3.24
  12 -14  13    0.07    2.90
  12  -9  13   -0.91    2.79
   0 -10  10    5.19    1.98
   2 -15   9    2.65    2.97
   3 -16   9    0.75    2.83
   3 -10  14    1.46    2.79
   3  -9  14  206.52    4.28
   3  -8  14   11.31    2.41
   4 -12  14   21.47    3.04
   5 -18   8    6.03    2.71
   5 -17  10    3.04    2.84
   5 -11  15  127.30    4.36
   5  -8  15   38.71    2.83
   6 -18   9   39.25    2.94
   6 -14  14   13.30    3.48
   7 -13  15   30.77    3.61
   8 -16  13   86.41    3.94
   8  -8  15   57.50    3.30
   8  -6  14   64.93    2.79
   9 -17  12    4.44    2.59
   9 -16  13   16.22    3.19
   9 -13  15   -1.76    3.41
  10 -11  15    0.68    2.98
  11  -9  14   46.78    3.36
  -1 -10   8  168.03    3.08
   1 -13  10  134.24    4.08
   1 -10  12   48.15    2.75
   2  -7  13   18.09    2.13
   3 -14  12    4.02    3.02
   4 -17   9  102.07    3.85
   4 -15  12   33.68    3.41
   4 -14  13   16.18    3.29
   4  -6  14  258.09    3.81
   6 -17  11   30.97    3.24
   7 -18  10    2.51    2.59
   7  -7  15  143.01    3.73
   8 -17  12   53.52    3.45
   8 -15  14   14.92    3.23
   9 -15  14   18.36    3.11
  10 -17  12   16.90    2.77
  10 -16  13   23.02    2.97
  10 -12  15   88.70    4.09
  10 -10  15   72.55    3.72
  13 -12  13   21.10    3.06
  13 -11  13    8.12    3.00
   0 -12   9   13.51    2.41
   0 -11  10   56.26    2.94
   1 -12  11  106.51    3.49
   2 -11  13   29.69    3.07
   3 -15  11  122.69    4.12
   3 -13  13    9.63    3.16
   3 -11  14   97.31    3.89
   3  -7  14    8.30    2.16
   4  -9  15   44.06    3.13
   5 -16  12   16.28    3.58
   5 -14  14   23.03    3.61
   5 -12  15   18.48    3.44
   6 -13  15   23.99    3.53
   7 -16  13  118.95    4.18
   7 -15  14   42.48    3.53
   9  -8  15    9.36    2.79
  10 -15  14    1.05    2.95
  10  -9  15    1.18    2.77
  10  -7  14   44.24    3.00
  12 -15  13    0.28    2.48
  12 -12  14    8.05    3.01
  12 -11  14    2.20    2.88
   0  -9  11  239.19    3.75
   0  -8  11  237.17    3.54
   1 -14   9   90.52    3.46
   2 -14  11    0.40    2.63
   2 -13  12   56.39    3.43
   2  -6  13   20.61    1.96
   4 -16  11   10.25    3.04
   4 -11  15  152.76    4.52
   4  -8  15    1.46    2.45
   5  -7  15   94.93    2.93
   6 -10  16   30.17    3.41
   6  -5  14    2.61    1.81
   6  -4  13  138.78    2.71
   7 -14  15   10.57    3.29
   7 -11  16   33.72    3.79
   7 -10  16    9.19    3.60
   8 -14  15    4.20    3.39
   8 -11  16   16.14    3.46
   8  -7  15    8.96    2.57
   9 -14  15    4.84    3.12
   9  -6  14    5.30    2.39
  11 -16  13    9.29    2.61
  11  -8  14   25.23    2.99
  12 -13  14   13.40    2.89
  12 -10  14    0.85    2.75
  -1  -9   9  257.13    3.52
   1 -11  12   13.16    2.63
   3 -16  10    5.32    3.15
   5 -18   9   -2.67    2.61
   5 -13  15   -0.09    3.24
   5  -5  14  101.15    2.63
   6 -18  10   27.98    2.81
   6 -15  14  161.52    4.65
   6 -11  16    0.20    3.21
   6  -9  16   17.44    3.04
   7 -12  16  100.60    4.42
   7  -4  13  494.45    4.65
   8 -12  16    6.51    3.57
   8  -9  16  129.88    4.32
   9 -11  16  100.09    4.17
   9 -10  16   14.56    3.64
  10 -14  15    3.54    3.14
  11 -15  14   15.76    2.97
  11 -12  15   24.88    3.22
  11 -11  15   24.30    3.18
  11 -10  15   14.14    3.36
  13 -14  13    1.80    2.32
   0 -10  11  104.84    3.05
   2 -15  10    9.06    2.91
   2 -12  13    2.59    2.97
   2  -9  14  101.89    3.43
   2  -8  14    1.56    2.27
   3  -6  14  185.43    3.38
   4 -17  10   17.64    3.09
   4 -12  15   11.10    3.33
   4  -7  15  531.61    5.59
   5 -10  16   40.65    3.39
   5  -9  16    5.03    2.81
   6 -17  12   44.23    3.33
   6 -14  15   26.97    3.47
   6 -12  16  277.77    5.65
   6  -6  15    8.47    2.16
   7 -18  11   25.64    2.86
   7  -8  16    2.29    2.85
   7  -6  15  329.26    4.85
   8 -16  14   11.28    3.12
   8 -13  16    1.10    3.47
   9 -17  13   56.66    3.19
   9 -16  14   48.76    3.34
   9  -7  15   29.07    2.81
  10  -8  15   35.43    3.21
  11 -13  15    4.73    2.99
  12 -14  14    0.85    2.61
   0 -12  10    9.90    2.66
   1 -13  11   63.93    3.26
   1  -8  13  212.15    3.77
   2 -10  14   67.23    3.36
   3 -14  13   10.01    3.14
   3 -10  15  502.48    6.40
   3  -9  15   26.35    2.98
   3  -8  15   53.11    2.96
   4 -15  13    1.34    2.94
   7 -16  14    5.45    3.28
   7 -13  16   47.77    3.79
   8 -17  13    7.16    2.74
   8 -15  15  123.68    4.28
   8  -5  14    1.46    2.08
   9 -15  15   78.42    3.83
   9 -13  16   15.60    3.35
   9  -9  16   27.15    3.29
  10 -16  14    3.31    2.77
  10 -11  16  208.85    4.99
  11  -9  15   15.64    3.30
   0 -11  11   -0.94    2.14
   1 -14  10   61.83    3.25
   1 -12  12  154.76    3.99
   1 -10  13   -0.53    2.42
   1  -7  13   21.73    2.10
   2  -7  14  153.56    3.36
   3 -15  12   43.34    3.43
   3 -13  14   74.02    3.84
   3 -11  15   42.05    3.46
   4 -16  12   10.04    3.06
   5 -16  13   10.35    3.02
   5 -12  16   70.93    4.01
   6 -13  16  109.97    4.35
   7 -15  15   66.92    3.70
  10 -15  15   16.22    3.03
  10 -12  16    1.42    3.00
  10 -10  16   14.78    3.06
  11 -14  15   18.93    3.07
  13 -12  14   47.85    3.13
   0  -8  12  149.68    3.11
   2 -14  12   -1.66    2.71
   2 -13  13   19.88    3.11
   3  -7  15  208.38    3.89
   4 -13  15   -2.64    3.19
   4 -10  16  105.32    4.02
   4  -9  16   29.27    3.10
   4  -6  15    6.06    2.03
   5 -14  15  133.92    4.64
   6 -18  11   35.95    2.78
   7  -7  16   95.86    3.42
   8 -14  16   93.69    4.13
   9  -8  16    2.90    2.73
  12 -12  15    6.02    2.91
  12 -11  15   11.65    3.05
  13 -13  14    4.58    2.51
  -1 -11   9    2.57    2.06
   0  -9  12    0.25    1.94
   1 -11  13   37.54    2.92
   2 -15  11    0.62    2.78
   3 -16  11   -2.76    2.76
   3  -5  14   29.88    1.99
   4 -11  16   57.43    3.92
   4  -8  16   97.49    3.46
   5 -17  12    2.29    2.82
   5  -7  16  167.05    3.79
   6 -10  17   25.97    3.41
   7 -14  16   74.41    4.00
   7 -11  17    9.32    3.55
   8 -11  17    5.26    3.36
   8  -7  16    4.62    2.55
  10  -9  16   13.28    3.01
  12 -13  15   29.43    2.90
  -1 -10  10    6.04    2.16
   0 -10  12   30.18    2.51
   1  -6  13  223.06    3.44
   2 -12  14  440.74    6.20
   2  -6  14    6.86    1.53
   4 -17  11    9.37    2.83
   4 -12  16   84.18    4.10
   5 -13  16    6.17    2.95
   5  -4  14   19.58    1.82
   6 -17  13    7.11    2.94
   6 -14  16    7.12    3.19
   6  -9  17   18.71    3.14
   6  -5  15   96.43    2.80
   6  -4  14   28.48    1.90
   7 -12  17    4.04    3.59
   8 -16  15    5.11    2.79
   9 -16  15    9.41    2.66
   9 -11  17    2.49    3.09
   9  -6  15   71.87    3.06
  10 -14  16    5.48    3.20
  12 -14  15    7.49    2.76
  12 -10  15   10.71    2.79
   0 -13  10  343.94    5.18
   0 -12  11   39.65    2.85
   1 -14  11   97.57    3.80
   1 -13  12   -2.78    2.53
   2 -10  15  263.22    4.93
   2  -9  15  160.55    4.11
   2  -8  15   67.54    3.05
   3 -15  13    4.64    3.40
   3 -14  14  140.98    4.37
   3  -9  16   14.47    3.08
   3  -6  15    0.80    1.99
   4 -15  14    3.24    2.96
   4  -7  16   67.42    2.99
   5 -11  17    7.02    3.29
   5 -10  17    0.10    3.05
   5  -9  17  100.12    3.81
   5  -5  15   16.97    1.98
   6 -12  17  160.59    4.88
   7 -13  17   18.06    3.54
   7  -8  17   84.41    4.11
   7  -5  15  128.63    3.09
   7  -4  14   24.27    2.22
   8 -15  16    2.30    2.95
   8 -13  17  103.25    4.35
   9 -10  17   88.48    3.91
  10 -16  15    1.67    2.52
  11 -13  16   82.29    3.70
  11 -10  16   17.88    3.09
   0 -11  12   17.01    2.48
   1 -10  14  383.30    5.38
   1  -8  14    6.78    2.22
   3 -10  16   57.22    3.30
   3  -8  16  198.02    4.23
   4 -16  13   -2.38    2.90
   4  -4  14   17.81    1.73
   5 -16  14   17.16    3.11
   6  -6  16    4.13    2.26
   7 -16  15   11.29    2.87
   7  -6  16  195.48    3.94
   9 -15  16    4.66    2.81
   9 -13  17   46.74    3.59
   9  -9  17    2.02    3.00
  10  -8  16    2.44    2.83
  11 -14  16    1.14    2.87
  -1 -11  10   99.39    3.16
  -1  -8  11   -0.27    1.65
   1  -7  14  101.35    2.93
   2 -13  14   -2.12    2.89
   2  -7  15    2.93    2.20
   3 -11  16  279.03    5.52
   4 -10  17  184.39    4.81
   5 -18  11   11.33    2.43
   5 -12  17   24.40    3.67
   5  -8  17  302.89    5.02
   6 -18  12   55.58    2.92
   6 -13  17   15.04    3.47
   8  -8  17  106.02    3.92
  10 -15  16   97.62    3.69
  10 -12  17   24.03    3.20
  10 -10  17    5.96    3.36
  11  -9  16    7.42    3.04
  -1  -9  11   20.71    1.98
   0  -9  13  106.55    3.09
   0  -8  13  171.13    3.40
   1 -11  14   10.03    2.77
   2 -15  12   52.04    3.39
   2  -5  14   96.75    2.61
   3  -7  16  107.44    3.31
   4 -17  12    0.47    2.61
   4 -11  17   20.81    3.48
   4  -9  17  154.73    4.26
   4  -6  16  198.51    3.70
   5 -17  13   12.94    2.80
   6 -15  16   28.74    3.24
   6  -7  17  145.86    3.93
   7 -14  17   52.72    3.61
   8 -14  17   15.05    3.30
   8  -6  16   10.38    2.43
   9 -14  17   13.72    3.21
  12 -12  16   45.23    3.32
  13 -12  15    1.64    2.45
  -1 -10  11  195.46    3.55
   0 -10  13    7.11    2.38
   1 -13  13   16.31    3.24
   2 -12  15   19.03    3.26
   3 -12  16    3.34    2.91
   4  -8  17   -0.48    2.67
   5 -13  17   -1.35    3.20
   5  -7  17  314.71    4.87
   6 -17  14   16.86    2.84
   6 -14  17   29.41    3.49
   6 -11  18   98.08    4.25
   6 -10  18   10.31    3.30
   7 -11  18   22.27    3.77
   7  -7  17   46.95    3.07
   8 -12  18   40.26    3.86
   8 -10  18    9.89    3.23
  10  -9  17    5.99    3.27
  12 -13  16   11.95    2.64
  12 -11  16   22.91    2.85
   0 -13  11   14.75    2.66
   0 -12  12  342.40    5.03
   1 -12  14   -3.02    3.21
   1  -6  14   19.75    2.04
   2 -10  16  210.71    4.79
   2  -9  16  125.11    3.91
   2  -6  15  247.55    3.87
   3 -17  11    2.23    2.71
   3  -5  15   17.18    1.79
   4 -15  15    8.24    2.99
   6 -12  18    4.39    3.29
   6  -9  18    3.98    3.10
   8 -16  16    1.92    2.58
   8  -7  17    9.57    2.62
   9 -16  16    7.24    2.56
   9 -11  18   24.66    3.27
  10  -7  16   80.00    3.43
  11 -12  17   44.31    3.30
  11 -11  17    4.99    2.80
  -2  -9   9    7.73    1.70
   0 -11  13  102.32    3.39
   1  -8  15   29.44    2.62
   2 -14  14   53.53    3.43
   2  -8  16    2.76    2.55
   3 -16  13    3.43    3.10
   3 -10  17   22.91    3.32
   3  -9  17    0.58    2.91
   4  -7  17    7.60    2.51
   5 -18  12    6.69    2.43
   5 -16  15   15.10    3.11
   5 -11  18  194.95    5.01
   5 -10  18   13.25    3.39
   5  -9  18  112.77    4.02
   5  -4  15  135.60    2.86
   6  -5  16   27.91    2.31
   7 -16  16    8.66    2.72
   7 -15  17   11.95    3.02
   7 -13  18   72.73    3.93
   8 -15  17    5.75    2.94
   8 -13  18    3.61    3.21
   8  -9  18  175.42    4.67
   9 -15  17   21.42    2.96
   9 -10  18    0.84    2.99
   9  -6  16    1.82    2.64
  11 -13  17   20.75    2.90
  11 -10  17    3.08    3.03
  -1 -11  11   38.56    2.60
  -1  -9  12  198.04    3.67
   2 -15  13    1.70    2.90
   2 -13  15   36.98    3.41
   3 -11  17    4.95    3.23
   3  -8  17    0.79    2.70
   4 -13  17    8.59    3.34
   5 -17  14   51.67    3.15
   5 -14  17    1.52    3.08
   5 -12  18   10.12    3.37
   6 -13  18   10.57    3.23
   6  -6  17   72.14    3.01
   7  -8  18    4.77    2.95
   7  -5  16  114.79    3.09
   7  -4  15  138.87    3.15
   9 -13  18   16.68    3.15
  10 -15  17   31.27    3.19
  10  -8  17    7.93    3.09
  -1  -7  12    1.56    1.67
   0  -9  14   10.34    2.35
   1 -11  15  471.62    6.16
   1  -7  15   18.49    2.34
   4 -17  13   -1.83    2.51
   4 -10  18   73.54    3.88
   4  -9  18  101.22    3.99
   5  -6  17   76.51    3.03
   6 -17  15    2.94    2.86
   6  -3  14   10.06    1.67
   7 -14  18    4.52    3.09
   7  -6  17  217.94    4.18
   8 -14  18   57.79    3.68
   8  -8  18   17.40    3.08
   9  -9  18   93.28    3.91
   9  -7  17    1.28    2.75
  10 -12  18   -0.43    2.94
  10 -11  18  107.46    4.05
  -1 -10  12    7.18    2.08
   0 -13  12  118.64    3.64
   0 -12  13   -3.07    2.43
   0 -10  14   32.99    2.76
   1 -13  14   29.93    3.05
   1  -5  14   52.44    2.19
   2 -16  12   -2.23    2.81
   2 -12  16  258.15    5.27
   2  -5  15    5.07    1.85
   3 -12  17    1.52    3.24
   3  -7  17    9.44    2.56
   4 -11  18    4.04    3.44
   5 -13  18    0.53    3.15
   7 -11  19   87.60    4.35
  10 -13  18    4.22    2.85
  11  -9  17   37.99    3.09
  -2  -9  10  166.13    3.13
   0  -7  14   -1.11    1.74
   1 -12  15   25.91    3.10
   1  -6  15    2.72    1.95
   3 -17  12    4.25    2.60
   3 -15  15  108.77    4.10
   3 -14  16   10.64    3.10
   4 -16  15    2.30    2.83
   4 -15  16   95.11    3.87
   4 -12  18    5.29    3.33
   4  -6  17   30.98    2.31
   6 -14  18   17.08    3.10
   6 -11  19   31.08    3.57
   6  -7  18    5.75    2.73
   7  -7  18   79.98    3.47
   8 -16  17   18.14    2.76
   8 -12  19   -0.77    3.11
   8 -10  19    3.29    3.24
   8  -6  17  192.96    4.06
   9  -8  18    9.63    3.19
  12 -12  17    0.71    2.35
  -1 -11  12    3.04    2.55
   1  -9  16  134.24    3.88
   2 -14  15   41.16    3.30
   2 -10  17   78.46    3.77
   2  -9  17   39.75    3.28
   2  -6  16   33.37    2.24
   3 -16  14   60.48    3.44
   3  -5  16   54.66    2.46
   5 -16  16  100.68    3.79
   6 -12  19   42.81    3.65
   6  -9  19   13.61    3.27
   7 -16  17    8.76    2.66
   7  -9  19    7.00    3.26
   8 -15  18    3.78    2.74
   9 -11  19   10.25    3.04
  10  -9  18    9.20    3.00
  11 -12  18    2.07    2.55
  -1  -9  13   15.54    2.20
  -1  -8  13  424.14    4.71
   0  -6  14   57.90    2.33
   1  -8  16  116.23    3.35
   2 -15  14   37.59    3.18
   2 -13  16    2.78    2.98
   2  -8  17   40.69    2.85
   3  -9  18   45.86    3.46
   3  -6  17    3.65    2.26
   4 -17  14   66.64    3.18
   4 -13  18    2.59    3.21
   4  -7  18   64.96    3.16
   5 -17  15    7.46    2.64
   5 -14  18   47.49    3.50
   5 -11  19    0.17    3.36
   7 -15  18   -0.90    2.78
   7 -13  19   35.56    3.56
   8 -13  19   97.15    4.14
   8  -9  19  116.24    4.22
   8  -7  18    5.00    2.61
   9 -15  18   28.10    2.83
   9 -12  19   18.60    3.19
   9 -10  19   50.53    3.49
  11 -13  18   11.44    2.65
  11 -11  18    1.36    2.67
  -1  -7  13  631.97    5.33
   0 -13  13    0.33    2.83
   0  -9  15  549.92    6.00
   1 -11  16   16.02    3.06
   1  -7  16   52.91    2.77
   2  -7  17    0.80    2.41
   3  -8  18   13.76    2.93
   5  -5  17  186.56    3.62
   5  -4  16  183.07    3.28
   6 -17  16    7.25    2.80
   6 -16  17    4.77    2.71
   6 -13  19   31.46    3.47
   6  -5  17    2.62    2.16
   6  -4  16   38.92    2.17
   7  -8  19    5.27    2.91
   9  -6  17    1.55    2.78
  11 -10  18    3.72    2.71
  -2  -8  11    1.09    1.58
   0 -12  14    0.46    2.50
   0 -10  15    5.69    2.55
   1 -14  14   12.46    2.98
   1 -13  15   -1.23    2.77
   1  -5  15    4.84    1.80
   2 -16  13   -2.26    2.64
   3 -17  13    9.04    2.51
   3 -12  18    3.79    3.23
   4 -11  19   -1.93    3.21
   5  -8  19   16.72    3.01
   5  -6  18   58.76    3.00
   5  -3  15    1.95    1.80
   6  -6  18   55.95    2.96
   7 -14  19    4.79    3.01
   7  -4  16    9.39    2.26
   8 -14  19   35.85    3.27
   8  -8  19   18.79    3.55
   9  -9  19   42.93    3.47
   9  -7  18   -1.72    2.89
  10 -12  19    7.77    2.94
  10 -11  19   15.77    3.03
  10  -8  18    1.47    2.97
  -2  -9  11   20.78    2.00
  -1 -12  12   15.70    2.58
   0  -7  15   37.66    2.44
   1 -12  16    0.00    2.87
   2  -4  15    1.03    1.37
   3 -15  16    1.57    2.90
   3 -14  17  117.11    4.15
   3  -7  18  238.46    4.51
   4 -16  16    2.23    2.83
   4 -15  17  114.69    4.04
   4 -12  19   10.89    3.48
   5 -13  19    3.27    3.20
   6 -14  19    4.58    2.82
   6  -3  15   12.52    1.77
   7 -11  20   28.15    3.51
   9 -14  19   25.94    2.87
  10 -13  19  128.02    3.97
  10 -10  19   14.51    2.86
  -1 -11  13  135.77    3.51
   0  -5  14    7.89    1.78
   1  -6  16   -0.74    1.95
   2 -15  15    8.56    2.85
   2 -14  16   -3.52    2.91
   2 -10  18   33.58    3.41
   2  -9  18   27.18    3.23
   2  -6  17  205.50    3.92
   3 -16  15   10.78    2.81
   4  -8  19    3.43    2.54
   4  -6  18    3.22    2.12
   4  -3  15   11.21    1.41
   5 -16  17   51.29    3.19
   5 -15  18    6.72    3.11
   6 -11  20    2.87    3.22
   6 -10  20   35.45    3.61
   6  -7  19   65.44    3.40
   7 -16  18    3.72    2.48
   7 -12  20   17.28    3.58
   7  -7  19  182.51    4.34
   8  -6  18   48.54    3.30
   8  -5  17  144.59    3.50
  11  -9  18    0.05    2.57
  -1  -9  14  138.30    3.40
  -1  -8  14  263.58    4.00
   0  -6  15   67.77    2.56
   1  -8  17  159.21    4.00
   2 -13  17  105.46    4.07
   2 -11  18   -0.71    3.13
   2  -8  18  155.24    4.20
   3 -10  19   14.37    3.33
   3  -5  17   49.12    2.50
   4 -17  15   10.75    2.58
   5 -17  16   29.21    2.74
   5 -14  19    2.13    2.99
   5 -11  20    7.67    3.23
   5 -10  20    8.07    3.18
   6 -12  20    2.84    2.77
   6  -9  20    7.19    3.29
   7 -15  19    1.87    2.66
   7 -13  20    2.70    3.02
   7  -9  20   30.27    3.42
   8 -15  19   -0.99    2.56
   8 -13  20    2.64    2.93
   8 -10  20   17.36    3.29
   9  -8  19   53.99    3.46
  10  -9  19   24.03    3.24
  12 -11  18    0.58    2.33
  -1 -10  14   55.23    2.84
  -1  -7  14    8.97    1.94
   0 -13  14    1.04    2.71
   0 -12  15   19.25    2.78
   0  -9  16  392.16    5.40
   1 -14  15   86.56    3.90
   1 -13  16   -2.04    3.29
   1  -7  17    2.94    2.41
   2 -16  14  131.17    3.99
   3 -17  14   -0.08    2.61
   3 -11  19   99.82    4.34
   3  -6  18    3.08    2.38
   3  -3  15    1.68    1.54
   4 -13  19   30.78    3.56
   4  -7  19  104.80    3.60
   5 -12  20   34.20    3.50
   5  -9  20   29.27    3.31
   6 -16  18    7.44    2.60
   6 -13  20    6.33    2.95
   8  -9  20    8.06    3.06
   8  -7  19   15.91    2.71
   9 -12  20   30.01    3.10
   9 -11  20   27.11    3.16
   9 -10  20    6.08    3.30
  11 -12  19    9.48    2.51
  11 -11  19   25.31    2.73
  -2  -9  12   37.56    2.19
  -2  -8  12  120.35    2.72
  -2  -7  12   77.46    2.51
   0 -10  16  194.66    4.38
   2  -7  18   82.10    3.38
   3 -15  17   -2.43    3.15
   3 -12  19   60.33    3.85
   4 -10  20   10.00    3.23
   5  -5  18    1.11    2.17
   6 -15  19    7.50    2.76
   6  -5  18  201.33    3.90
   6  -4  17    9.76    2.28
   7  -8  20   55.82    3.45
   8 -14  20   20.92    2.84
   0 -11  16  291.71    5.09
   0  -7  16   21.38    2.40
   1 -15  14    6.55    2.70
   1  -5  16  590.75    5.42
   1  -4  15   16.83    1.54
   2  -5  17    4.02    2.09
   2  -4  16   85.97    2.56
   3 -16  16   11.88    2.97
   3 -14  18   50.54    3.46
   4 -16  17   12.45    2.84
   4 -15  18   11.33    2.90
   4  -9  20  199.41    4.81
   4  -4  17  104.30    2.78
   5 -13  20    5.30    2.98
   5  -8  20  353.31    5.47
   6  -6  19  580.53    6.34
   7 -14  20   10.25    2.85
   7  -5  18  292.90    4.52
   9 -14  20   17.43    2.68
   9  -9  20   88.33    4.03
  10 -12  20   18.61    2.80
  10 -11  20   -1.47    2.79
  11 -10  19   57.22    3.16
  -2 -10  12  179.73    3.50
   0  -5  15    2.21    1.79
   1  -9  18   76.31    3.60
   1  -6  17   28.54    2.50
   2 -15  16   30.17    3.12
   2 -14  17   10.01    3.05
   2 -10  19   12.19    3.25
   2  -9  19   80.54    3.85
   4 -12  20   40.52    3.61
   5 -16  18   10.45    2.59
   5 -15  19    3.35    2.82
   5  -3  16   24.45    1.84
   6 -14  20   47.45    3.25
   7 -11  21   34.86    3.44
   7  -6  19   56.06    3.05
   7  -4  17  110.13    3.08
   8  -8  20    3.08    2.83
   9  -7  19    0.34    2.68
  10 -13  20   59.83    3.18
  10  -8  19    0.77    2.79
  -1 -10  15   79.61    3.48
  -1  -9  15   45.78    2.79
   0 -13  15   51.88    3.31
   0  -6  16   31.30    2.36
   1  -8  18   -0.78    2.71
   2 -11  19  103.41    4.21
   2  -8  19  418.89    5.97
   2  -6  18    7.35    2.45
   3  -5  18   21.01    2.36
   4  -3  16   62.31    2.26
   6 -12  21    4.37    3.01
   6 -10  21    6.23    3.33
   6  -7  20   10.40    2.89
   6  -3  16   38.30    2.11
   7 -12  21    2.31    3.28
   8 -11  21   14.32    3.13
  10 -10  20    7.17    2.88
  -2  -9  13  437.09    4.83
  -2  -8  13   39.78    2.20
  -1 -12  14    2.62    2.76
   0 -14  14   11.60    2.90
   0 -12  16    3.88    2.73
   0 -10  17   42.67    3.21
   1 -14  16   44.58    3.37
   1 -13  17   60.15    3.49
   3 -17  15   -1.48    2.26
   3 -11  20    2.29    3.27
   3  -9  20   -0.04    3.19
   4 -13  20    5.50    3.06
   5 -14  20    1.75    2.81
   5 -11  21   14.15    3.26
   5 -10  21   22.00    3.33
   7 -15  20    3.09    2.57
   7  -9  21    0.01    3.05
   7  -7  20    2.05    2.77
   8 -13  21   46.07    3.36
   8 -10  21    1.03    2.85
   8  -6  19  182.43    4.19
   8  -5  18  124.38    3.48
   9  -8  20   80.40    3.87
  -2  -7  13  412.32    4.38
  -1 -11  15    8.14    2.93
  -1  -5  14  444.32    4.36
   1 -15  15    0.36    2.55
   1  -7  18  402.62    5.45
   2  -7  19  120.18    3.84
   3 -15  18    9.39    2.97
   3 -12  20    1.95    3.20
   3  -8  20   16.21    3.14
   3  -6  19  159.99    3.87
   3  -3  16   12.29    1.74
   4  -7  20   10.32    2.82
   5 -12  21   41.63    3.60
   5  -9  21   39.89    3.55
   6 -15  20   43.14    3.00
   6 -13  21    6.51    2.81
   8  -9  21   78.59    3.86
   9 -12  21   47.43    3.23
   9 -11  21    0.57    2.82
  10  -9  20   -0.80    2.64
  11 -12  20    6.07    2.38
  -2 -10  13   -0.93    2.18
   0 -11  17   21.13    3.05
   1 -12  18  208.45    4.83
   1  -5  17    1.45    2.09
   1  -4  16    2.18    1.71
   2 -15  17   26.49    3.20
   2 -14  18   49.98    3.47
   3 -16  17    9.98    2.68
   3 -14  19    0.78    2.96
   4 -15  19    1.64    2.80
   4 -11  21   48.46    3.69
   4 -10  21   26.99    3.41
   4  -9  21  126.69    4.27
   5 -13  21   47.06    3.46
   5  -8  21   -1.61    2.95
   5  -5  19   58.47    2.87
   5  -4  18  117.12    3.09
   6  -8  21   23.00    3.25
   6  -5  19   17.89    2.49
   7 -14  21   -0.16    2.71
   8 -14  21    2.40    2.54
   8  -7  20    3.32    2.73
   9 -10  21   22.66    3.07
  11 -11  20    4.50    2.41
  -2  -6  13   -0.19    1.61
  -1  -9  16    0.47    2.38
  -1  -8  16   98.75    3.23
   0 -13  16   56.43    3.63
   0  -5  16   19.90    2.12
   0  -4  15   55.49    2.19
   1  -9  19    5.23    3.03
   1  -6  18   44.36    2.84
   2 -10  20   59.05    3.95
   2  -5  18   28.84    2.52
   2  -4  17  382.97    4.48
   3  -7  20  206.14    4.54
   4 -14  20    2.64    2.88
   4 -12  21   10.03    3.22
   4  -5  19   61.40    2.93
   4  -4  18   34.76    2.32
   5 -15  20    0.05    2.80
   5  -6  20  216.86    4.47
   6 -14  21   -2.47    2.64
   6  -6  20  615.27    6.63
  11 -10  20    6.88    2.68
  -2 -11  13  203.15    4.10
  -2  -9  14   50.13    2.55
  -2  -8  14   67.15    2.62
  -1 -10  16   34.97    2.90
   0 -14  15   31.79    2.96
   0  -6  17   69.34    2.86
   1 -14  17    6.65    3.11
   1 -10  19   81.28    3.64
   1  -8  19   53.36    3.42
   2 -16  16   15.32    2.59
   2 -13  19   -1.49    3.04
   2  -9  20   87.98    3.76
   2  -6  19   16.00    2.70
   2  -3  16  169.12    3.01
   4  -8  21   83.88    3.77
   5  -3  17    1.57    1.71
   7  -6  20   53.03    3.06
   7  -5  19   24.29    2.61
   8  -8  21   -0.15    3.02
   9  -9  21    9.46    3.08
  10 -11  21   40.20    3.02
  -3  -8  11   20.63    1.79
  -2  -7  14  295.15    3.97
  -1 -12  15    7.26    2.68
   0 -10  18   18.60    3.07
   0  -8  18   25.33    2.93
   1 -15  16    8.82    2.89
   1 -13  18   83.93    3.73
   2  -8  20    2.91    2.69
   3 -11  21   12.54    3.35
   3 -10  21    7.81    3.30
   3  -5  19  216.93    4.06
   4 -13  21    5.23    2.95
   4  -3  17   42.41    2.16
   5 -14  21   58.20    3.39
   5 -11  22   -2.24    3.14
   5 -10  22    7.77    3.25
   6 -12  22   -1.51    2.88
   6 -10  22    5.91    3.54
   6  -7  21   37.76    3.16
   6  -3  17    2.20    1.88
   7  -4  18   60.23    2.74
   8 -11  22    6.96    3.01
   9  -7  20  132.33    3.87
  10 -10  21    1.90    2.73
  -2 -10  14   52.99    2.76
  -1 -11  16    3.41    2.52
  -1  -5  15   31.33    2.07
   1  -7  19   53.41    3.27
   3 -15  19  117.62    3.88
   3  -6  20   55.97    3.13
   4  -7  21   59.97    3.38
   5 -12  22    7.33    2.96
   5  -9  22   -0.51    3.02
   6 -13  22    4.43    2.72
   7  -9  22   12.51    3.14
   8 -13  22    2.69    2.63
   8 -10  22    6.40    3.10
   0 -11  18   16.77    3.16
   0  -7  18    1.85    2.52
   1 -12  19   21.70    3.20
   1  -5  18   51.23    2.72
   1  -4  17  323.72    4.20
   2 -15  18    0.06    2.66
   2 -14  19   33.35    3.25
   2  -7  20  450.22    5.90
   3 -16  18   11.60    2.56
   3 -14  20    9.45    3.18
   3 -12  21   21.84    3.48
   3  -3  17  143.64    2.82
   4 -16  19    5.29    2.52
   4 -11  22    2.98    3.25
   6 -15  21   11.58    2.52
   8  -6  20    5.09    2.67
   9 -12  22    3.26    2.64
   9 -11  22    8.66    2.71
   9  -8  21   39.74    3.18
  -2 -11  14   70.06    3.05
  -2  -9  15   -1.11    2.24
  -2  -8  15   73.63    2.81
  -1  -8  17   27.18    2.78
   0 -14  16    3.58    2.84
   0 -13  17    6.62    2.92
   0  -4  16   -1.50    1.73
   1  -9  20    9.30    3.16
   4 -14  21   -1.03    2.79
   4  -9  22   -0.66    3.04
   4  -2  16   32.49    1.85
   5 -13  22    2.76    2.85
   5  -5  20   10.80    2.55
   5  -4  19    1.24    2.13
   6  -8  22   25.76    3.28
   7 -14  22    6.06    2.66
   8  -9  22   22.54    3.17
   8  -7  21   24.97    3.12
   9 -10  22   30.43    2.97
  10  -9  21   27.14    2.91
  -3  -8  12  103.72    2.62
  -3  -7  12   -0.33    1.50
  -2  -7  15  492.21    5.07
   0 -12  18   54.45    3.40
   0  -6  18   65.31    3.00
   1 -14  18    9.56    2.91
   1 -10  20    2.24    2.79
   1  -3  16   18.56    1.59
   2 -13  20    0.89    3.01
   2 -11  21   44.62    3.68
   2 -10  21  178.71    4.99
   2  -9  21   69.87    3.91
   3 -13  21    7.51    2.96
   3  -7  21  282.09    5.23
   4  -5  20   68.64    3.13
   4  -4  19    6.56    2.17
   5 -15  21    2.86    2.47
   5  -6  21   37.42    3.10
   6 -14  22    4.82    2.55
   7  -8  22   -2.16    2.89
  -2 -10  15    5.72    2.35
  -1 -11  17   36.50    2.98
  -1  -5  16   -0.49    1.87
   0  -8  19  149.88    4.16
   1 -15  17   -1.96    2.53
   1 -13  19   46.75    3.37
   2  -8  21    0.92    3.05
   2  -6  20  144.18    3.76
   3 -10  22    6.75    3.24
   3  -2  16    3.50    1.57
   5  -3  18  145.41    3.09
   6 -11  23   40.08    3.50
   6 -10  23    6.42    3.44
   7 -12  23   11.40    3.26
   7  -6  21   88.80    3.71
   7  -5  20   55.37    3.12
   8  -8  22   13.84    3.26
   9  -9  22   27.39    3.29
  10 -11  22   28.77    2.83
  -2  -6  15    6.77    1.90
  -1  -4  15   24.61    1.61
   0 -11  19   89.92    3.77
   0  -7  19   58.22    3.35
   1  -7  20   39.06    3.26
   3 -15  20    1.34    2.56
   3 -11  22   39.59    3.29
   3  -9  22    2.01    2.82
   3  -5  20  165.57    3.88
   4 -13  22   11.60    2.97
   4  -3  18   53.14    2.40
   5 -14  22   19.31    2.78
   5 -11  23   14.91    3.08
   5  -7  22    7.90    3.00
   6  -7  22    2.92    2.91
   6  -3  18   30.96    2.47
   7 -10  23    4.82    2.96
   7  -4  19   35.17    2.57
   8 -11  23    0.15    2.71
   9  -7  21    1.20    3.03
  -3  -8  13   -0.82    1.77
  -2 -11  15    4.03    2.43
  -2  -9  16   36.80    3.06
  -2  -8  16   81.27    3.04
  -1  -9  18   -4.63    2.61
   0 -13  18   41.22    3.43
   1  -5  19   16.38    2.54
   1  -4  18  166.33    3.46
   2 -15  19   17.91    2.77
   2 -14  20   58.38    3.48
   2  -7  21   35.94    3.28
   3 -16  19   25.17    2.68
   3 -12  22    5.16    3.07
   3  -8  22   14.15    3.18
   3  -6  21  198.51    4.36
   3  -3  18   29.82    2.12
   5 -12  23    3.51    2.86
   5  -9  23    3.17    3.05
   6 -13  23   -1.33    2.58
   7  -9  23   59.62    3.55
   8 -10  23    9.56    2.93
  10 -10  22    3.84    2.29
  -3  -7  13   -0.35    1.58
  -2  -7  16    1.78    2.08
  -1 -13  16  107.69    3.64
  -1 -12  17   13.71    2.93
  -1 -10  18  188.47    4.39
   0 -14  17   14.37    2.72
   0  -5  18  299.15    4.43
   0  -4  17   67.20    2.53
   1  -9  21    2.09    3.16
   2 -16  18    9.59    2.58
   2  -4  19   10.32    2.26
   2  -2  16   22.66    1.75
   4 -14  22   24.70    3.12
   4 -10  23    8.47    3.10
   8  -6  21   61.14    3.12
  -2 -10  16    1.03    2.34
  -1 -11  18  117.75    4.20
  -1  -7  18    8.16    2.31
   0  -6  19   64.06    3.17
   0  -3  16   35.02    1.98
   1 -14  19   79.27    3.51
   1 -13  20   50.73    3.77
   1  -8  21   13.20    3.21
   1  -6  20   -0.18    2.38
   1  -3  17   40.08    1.94
   2 -11  22    0.63    3.25
   2 -10  22   74.04    3.98
   2  -9  22   33.39    3.56
   2  -5  20  107.66    3.27
   3 -13  22    3.44    2.96
   4 -12  23   -0.75    2.76
   4  -9  23   25.22    2.96
   4  -2  17  200.45    3.17
   5 -13  23   38.74    2.98
   5  -5  21   14.76    2.66
   5  -4  20   68.09    2.90
   5  -2  17   28.60    1.98
   6  -8  23    2.15    2.95
   8  -9  23    6.80    2.89
   8  -7  22    1.72    3.01
   9 -11  23    8.33    2.41
   9  -8  22    6.83    2.75
  -3  -6  13  296.71    3.61
  -2  -6  16  122.51    3.12
   0  -8  20   22.92    3.12
   2  -6  21  336.78    5.31
   3 -10  23   -1.07    3.20
   4  -8  23   -1.69    2.87
   4  -4  20   59.91    2.84
   5  -6  22  123.80    3.86
   6  -6  22   83.00    3.54
   6  -5  21   37.21    2.81
   6  -4  20    5.46    2.29
   7  -8  23   44.98    3.42
   9 -10  23  132.16    3.82
  10  -9  22    5.92    2.37
  -3  -9  14   91.72    2.92
  -2  -8  17   17.57    2.57
   0 -11  20   20.52    3.11
   0  -7  20    4.13    2.83
   1 -12  21    3.19    2.95
   1  -7  21   15.81    3.12
   3 -15  21   38.92    3.02
   3 -11  23   -0.38    2.99
   3  -9  23   29.89    3.40
   4  -3  19  211.21    3.70
   5 -14  23   13.13    2.54
   5  -3  19   52.10    2.47
   6 -11  24   17.03    3.27
  -2  -9  17   37.82    2.83
  -1 -13  17   53.85    3.13
  -1 -12  18    5.13    3.08
  -1 -10  19   24.03    3.06
  -1  -9  19  103.11    3.85
  -1  -3  15   44.35    2.03
   0 -14  18    1.66    2.65
   0 -13  19   15.76    2.97
   1  -4  19   31.90    2.51
   1  -2  16  252.23    3.36
   2 -15  20   20.59    2.66
   2 -14  21    1.86    2.71
   2  -7  22   10.49    3.09
   3 -12  23    7.18    2.92
   3  -8  23   70.22    3.73
   3  -6  22  447.61    5.96
   3  -3  19   92.62    2.82
   5 -11  24    1.73    2.77
   5  -7  23  191.13    4.60
   6  -3  19  111.03    3.22
   7 -10  24   17.17    3.13
   7  -6  22   14.57    2.95
   8  -8  23    0.13    2.81
   9  -9  23    5.72    2.55
  -3  -6  14   53.03    2.20
  -2 -10  17  204.23    4.19
  -1  -7  19   -0.52    2.57
   0  -5  19   81.89    2.96
   0  -4  18  109.52    2.83
   1 -14  20   33.51    3.21
   1 -10  22   33.38    3.64
   1  -9  22   11.98    3.30
   2  -2  17   74.81    2.32
   4 -10  24   24.17    3.27
   5 -12  24   32.76    3.00
   5  -9  24    7.15    3.04
   6 -13  24   -0.06    2.53
   6  -9  24   20.93    3.22
   7  -9  24   76.31    3.98
   7  -7  23   16.24    3.25
   8 -11  24    3.64    2.48
  -3  -8  15   52.19    2.48
  -2  -4  15    1.68    1.62
  -1 -11  19    5.84    2.82
  -1  -4  17   20.28    2.09
   0  -6  20   -0.07    2.66
   0  -3  17  120.38    2.83
   1 -15  19    4.32    2.42
   1 -13  21   21.50    3.06
   1  -6  21    5.72    2.52
   1  -3  18   14.92    1.85
   2 -13  22   12.38    2.98
   2 -10  23   30.70    3.48
   2  -5  21  173.52    4.07
   2  -4  20  150.00    3.66
   3 -13  23    4.26    2.69
   4  -9  24   44.17    3.40
   4  -2  18    2.00    1.94
   5 -13  24    6.88    2.44
   8 -10  24   14.73    2.73
  10 -10  23    8.34    2.26
  -3  -7  15   84.19    2.71
  -2 -11  17   85.64    3.42
  -1  -6  19    6.03    2.52
   0  -8  21   29.71    3.00
   2 -11  23   -0.19    3.16
   2  -8  23   58.88    3.71
   2  -6  22   23.35    3.08
   3  -7  23   35.51    2.98
   3  -2  18   77.92    2.48
   4 -12  24   -2.81    2.64
   4  -5  22  149.54    3.98
   4  -4  21  183.32    3.91
   4  -1  16   56.47    2.03
   5  -5  22    6.01    2.64
   5  -4  21  121.56    3.43
   5  -2  18    0.36    1.82
   6  -8  24   67.89    3.52
   8  -9  24   44.38    3.35
   8  -6  22    2.52    2.63
   9  -8  23    4.07    2.85
  -3 -10  15  106.68    3.46
  -3  -5  14    4.10    1.67
  -2  -9  18  209.23    4.34
  -2  -8  18    2.84    2.46
  -1  -9  20   10.14    2.92
  -1  -3  16  220.46    3.32
   0 -14  19   19.36    2.86
   0 -13  20  179.59    4.53
   0 -11  21   14.88    3.17
   0  -7  21    9.19    3.02
   1 -12  22   53.55    3.44
   1  -7  22   62.01    3.63
   1  -2  17    4.85    1.73
   2 -12  23   11.16    2.92
   3 -11  24   15.11    3.04
   3 -10  24    0.83    2.95
   3  -9  24   58.79    3.62
   3  -4  21   44.35    2.98
   4  -8  24   32.93    3.24
   5  -6  23    9.02    2.77
   6  -6  23   48.85    3.16
   6  -5  22  130.88    3.69
   7  -8  24   -2.50    2.84
   8  -7  23    1.68    2.69
   9 -10  24   -1.85    2.49
  -3  -6  15   17.58    2.00
  -2  -7  18   68.80    3.10
  -1 -12  19  139.93    4.01
  -1 -10  20  336.92    5.49
   0  -5  20  259.52    4.59
   0  -2  16   17.28    1.76
   1  -5  21  165.21    4.09
   1  -4  20    1.03    2.36
   2 -15  21   23.61    2.60
   4 -13  24    8.99    2.51
   5  -3  20  181.31    3.57
   6 -11  25   31.67    3.18
  -4  -7  12    2.86    1.75
  -3  -9  16   -2.30    2.19
  -3  -8  16   36.27    2.50
  -3  -7  16  323.44    4.40
  -2  -5  17    2.75    2.05
  -2  -4  16    4.52    1.79
  -1 -11  20  117.42    3.92
   0 -12  21   50.57    3.52
   0  -6  21   33.71    3.13
   0  -3  18  208.85    3.58
   1 -14  21   96.57    3.46
   1 -10  23    2.96    3.26
   1  -3  19   32.97    2.38
   2  -2  18    1.84    1.76
   3 -12  24    6.76    2.85
   3  -8  24    3.58    3.12
   3  -6  23    0.49    2.79
   3  -3  20   91.90    2.98
   5 -11  25    3.20    2.71
   5 -10  25    0.18    2.77
   5  -7  24   27.96    3.13
   6 -12  25    2.07    2.71
   6  -7  24   -3.68    2.70
   6  -3  20  408.72    5.02
   7 -10  25    6.69    2.74
   7  -6  23  192.32    4.40
   7  -5  22  246.40    4.52
   8  -8  24   22.51    3.10
  -2 -11  18   17.77    2.88
  -1  -5  19   90.06    3.00
  -1  -4  18   13.59    1.98
   0  -9  22   47.18    3.57
   0  -8  22    5.77    3.10
   1 -15  20   -1.01    2.24
   1 -13  22   15.87    2.95
   1 -11  23    4.07    3.14
   1  -8  23    8.88    3.23
   1  -6  22   48.19    3.11
   2  -9  24   67.14    3.90
   2  -5  22   30.66    2.98
   2  -4  21   57.79    3.03
   4 -11  25   -2.98    2.77
   4 -10  25   45.66    3.24
   6  -9  25   13.70    3.04
   9  -9  24  115.60    3.43
  -3 -10  16    0.78    2.34
  -3  -6  16  203.63    3.54
  -3  -5  15  226.76    3.40
  -2  -9  19   58.72    3.28
  -2  -8  19    2.07    2.59
  -2  -3  15    0.76    1.56
  -1  -9  21  238.97    5.08
  -1  -3  17  151.73    3.03
   0 -11  22   63.70    3.57
   2 -11  24   17.46    3.08
   2  -6  23    8.51    2.96
   3 -13  24    1.06    2.55
   3  -7  24   -0.86    2.84
   3  -1  17    6.16    1.83
   4 -12  25   -0.28    2.54
   4  -9  25   22.52    3.07
   4  -1  17    2.39    1.64
   7  -9  25   13.50    2.97
   7  -7  24   81.04    3.51
   8 -10  25   13.21    2.50
  -4  -7  13    5.25    1.72
  -3  -8  17   74.31    2.98
  -3  -4  14   24.94    1.74
  -2 -10  19  318.51    5.16
  -2  -7  19    5.89    2.59
  -1 -12  20    3.10    2.81
  -1 -10  21   19.13    3.06
   0 -14  20   -0.22    2.43
   0 -13  21    6.72    2.84
   0  -7  22    6.19    3.08
   0  -2  17   11.05    1.81
   1 -12  23    7.04    2.95
   1  -7  23   -2.50    3.01
   2 -12  24    5.59    2.83
   2  -8  24    1.40    2.72
   3 -10  25   34.18    3.21
   4  -8  25   19.40    3.14
   4  -5  23   -2.05    2.59
   4  -4  22    9.49    2.56
   5  -5  23   42.02    3.04
   5  -4  22  158.37    3.79
   5  -2  19   -1.55    1.95
   6  -8  25   37.60    3.35
   8  -6  23    1.83    2.57
  -3  -9  17    7.63    2.40
  -3  -7  17   22.59    2.45
  -2 -12  18   -0.04    2.55
  -2  -5  18    0.91    1.90
  -2  -4  17   66.44    2.53
  -1  -7  21   26.02    3.10
   0 -12  22    7.08    3.27
   0  -5  21   57.78    3.23
   0  -4  20   53.73    2.71
   1  -4  21   18.00    2.69
   2 -14  23    7.96    2.71
   2  -7  24   28.27    3.42
   2  -1  17   36.01    1.94
   3 -11  25    0.44    2.75
   3  -9  25   37.04    3.29
   3  -4  22  383.98    5.29
   4 -13  25   35.11    2.72
   4  -6  24  287.79    5.19
   5  -6  24  206.27    4.66
   6  -6  24   63.63    3.37
   6  -5  23   45.24    3.05
   6  -4  22    1.52    2.71
   7  -8  25    0.93    2.90
   8  -9  25    1.67    2.47
  -4  -8  14    5.11    2.21
  -4  -6  13   17.44    1.69
  -3 -10  17   81.54    3.15
  -3  -5  16   44.96    2.29
  -2 -11  19    4.20    2.81
  -1  -5  20   12.94    2.66
  -1  -4  19   29.51    2.54
  -1  -2  16  175.08    2.95
   0  -9  23   10.11    3.32
   0  -6  22   43.94    3.35
   0  -3  19  102.81    3.02
   1 -14  22    2.92    2.35
   1 -10  24   62.07    3.83
   1  -9  24   17.32    3.47
   1  -3  20   24.61    2.46
   2  -2  19   26.75    1.89
   3  -6  24   -1.55    2.84
   3  -3  21  608.17    6.02
   5  -3  21    4.99    2.25
   8  -7  24   69.32    3.20
  -4  -7  14   21.71    2.04
  -3  -6  17    4.17    2.09
  -2  -9  20    5.62    2.80
  -2  -3  16    1.30    1.49
  -1  -6  21    1.00    2.78
  -1  -3  18    1.25    1.92
   0  -8  23    0.33    3.12
   1 -13  23   16.68    2.81
   1 -11  24   11.97    3.09
   1  -8  24   24.14    3.40
   1  -6  23   44.76    3.16
   2 -10  25    7.14    3.11
   5 -12  26    3.96    2.43
   5 -11  26    2.28    2.53
   5 -10  26   -1.89    2.86
   5  -7  25   74.97    3.63
   6  -7  25   11.03    2.87
   6  -3  21   48.43    2.93
   7  -6  24   15.83    3.04
   7  -5  23   15.99    2.69
  -4  -6  14   13.27    1.74
  -3  -9  18  126.03    3.56
  -2 -10  20  348.42    5.42
  -1 -13  20   35.55    2.93
  -1  -8  22  106.11    4.07
   0 -11  23   46.03    3.35
   0  -7  23   95.24    4.15
   0  -2  18   90.51    2.65
   2 -11  25   19.11    3.08
   2  -6  24   93.02    3.81
   3 -13  25    9.57    2.43
   3  -7  25   18.35    3.07
   3  -1  18   94.50    2.49
   4 -10  26    0.04    2.68
   4  -2  20    6.35    2.00
   4  -1  18    9.35    1.75
   6  -9  26   -1.24    2.90
   7 -10  26    5.42    2.45
   8  -8  25    1.35    2.39
  -4  -8  15    2.54    2.25
  -4  -5  13   28.98    1.74
  -3  -7  18   45.22    2.80
  -2 -12  19    1.61    2.52
  -2  -5  19   -0.63    2.07
  -2  -4  18    6.68    2.14
  -1 -10  22   34.03    3.33
  -1  -7  22    6.56    3.00
   0 -14  21   34.27    2.65
   0 -13  22   51.65    3.15
   0  -5  22   11.24    2.90
   0  -4  21 1034.35    8.05
   0  -1  16   28.90    1.80
   2  -8  25   11.38    3.12
   3  -2  20   80.72    2.78
   4 -12  26   -1.31    2.41
   4  -9  26   15.02    2.94
   4  -5  24   13.31    2.77
   4  -4  23   24.64    2.81
   5  -5  24    2.55    3.10
   5  -2  20   14.05    2.21
   7  -9  26    4.89    2.55
   7  -7  25   14.64    2.94
  -4  -7  15   38.61    2.24
  -3 -10  18   49.00    3.03
  -3  -6  18    3.41    2.29
  -3  -5  17   -0.15    1.77
  -2  -6  20   43.00    3.04
  -2  -3  17   98.97    2.71
  -1  -4  20   49.26    2.90
  -1  -2  17   21.43    1.84
   0 -12  23   23.94    3.07
   1  -5  23    6.15    2.91
   1  -4  22  696.18    6.88
   2  -2  20   69.37    2.69
   2  -1  18   64.28    2.31
   3 -11  26   38.74    3.11
   3 -10  26   -1.61    2.70
   3  -9  26   54.17    3.33
   3  -4  23  291.58    4.89
   4  -8  26   10.47    2.86
   4  -6  25    2.15    2.92
   5  -8  26   -0.58    2.84
   5  -6  25   79.43    3.67
   5  -4  23   -0.41    2.35
   6  -8  26    7.31    2.90
  -4  -6  15    1.03    1.76
  -4  -5  14  122.52    2.62
  -2  -9  21  126.69    4.04
  -2  -8  21    1.00    2.80
  -1  -3  19    7.06    2.18
   0  -9  24   34.51    3.47
   0  -6  23    1.71    3.01
   1 -14  23   18.54    2.39
   1  -9  25   17.66    3.37
   1  -6  24    9.55    3.23
   2  -7  25    0.64    2.95
   3  -3  22   83.51    3.15
   4  -3  22  238.15    4.23
   6  -6  25   98.15    3.87
   6  -5  24  188.35    4.31
   6  -4  23  311.55    4.98
  -4  -8  16   49.68    2.84
  -3 -11  18    0.33    2.72
  -3  -9  19   96.88    3.41
  -3  -8  19   10.15    2.64
  -3  -7  19    3.65    2.45
  -3  -3  15   48.66    2.05
  -2 -10  21   19.22    2.92
  -2  -4  19   11.94    2.43
  -1 -13  21    0.22    2.68
  -1  -6  22   -0.15    2.57
   0  -8  24  163.32    4.65
   0  -2  19   62.46    2.64
   1 -13  24    1.59    2.46
   1 -11  25   44.54    3.61
   1 -10  25   15.54    2.79
   2  -5  24   39.72    3.23
   3 -12  26   -0.59    2.43
   5  -7  26   15.92    3.35
   7  -8  26   15.97    2.84
   8  -9  26    9.53    2.38
   8  -7  25   36.29    2.99
  -4  -7  16    2.94    1.97
  -3 -10  19    8.93    2.97
  -2 -12  20   39.15    2.94
  -2  -2  16  235.13    3.33
  -1 -12  22    0.63    2.79
  -1  -8  23   87.40    3.93
   0 -14  22    0.22    2.49
   0 -11  24   37.72    3.38
   0  -7  24   68.26    3.83
   0  -1  17   33.51    1.96
   1  -1  18   29.38    2.01
   2 -10  26    1.46    2.73
   2  -3  22    9.69    2.50
   3  -1  19    0.87    1.75
   4  -1  19    4.78    1.85
   6 -10  27    2.61    2.44
   6  -7  26   41.24    3.33
   6  -3  22   80.82    3.29
   7  -5  24   37.14    3.13
  -4  -6  16  149.95    3.23
  -4  -5  15   69.01    2.37
  -2 -11  21    5.84    2.84
  -2  -6  21    1.94    2.75
  -2  -3  18    1.64    1.99
  -1  -7  23  220.15    4.95
  -1  -4  21    9.88    2.68
  -1  -2  18   31.56    2.17
   0 -13  23    4.56    2.44
   0  -5  23   51.20    3.43
   0  -4  22  194.26    4.40
   0  -3  21   99.06    3.42
   2 -11  26    2.17    2.64
   2  -8  26   21.05    3.15
   2  -6  25    1.33    2.55
   2  -1  19  129.72    2.99
   3  -7  26   33.89    3.14
   3  -2  21    3.63    2.18
   4 -11  27    1.06    2.46
   4 -10  27    2.62    2.53
   4  -9  27   13.25    2.88
   4  -2  21   18.53    2.23
   7  -6  25   58.13    3.12
  -4  -8  17   72.90    3.22
  -4  -4  14  859.52    5.65
  -3  -8  20    4.07    2.66
  -3  -3  16   34.99    2.06
  -2  -8  22    1.55    2.89
  -1 -11  23    6.78    2.88
  -1  -5  22   -1.32    2.49
  -1  -3  20    5.70    2.35
  -1  -1  16   31.72    1.72
   0 -12  24   56.91    3.27
   1  -5  24   17.52    3.08
   1  -4  23   26.44    2.72
   1  -3  22   14.17    2.65
   2 -12  26    6.76    2.50
   2  -2  21   33.85    2.53
   3 -10  27   71.16    3.31
   3  -4  24   43.66    3.08
   3   0  17   42.20    2.08
   4  -4  24   12.37    2.73
   5  -5  25  282.55    5.00
   5  -4  24    2.81    2.82
   5  -2  21  586.66    5.69
   7  -7  26   19.98    2.90
   8  -8  26    2.51    2.37
  -4  -9  17   49.44    2.95
  -4  -7  17   11.40    2.24
  -3 -11  19    9.90    2.64
  -3  -9  20  144.77    3.93
  -2 -10  22   40.15    3.16
  -2  -4  20   26.34    2.68
   0 -10  25    0.57    3.36
   0  -6  24    6.77    2.78
   2  -7  26   70.46    3.62
   3  -9  27    6.06    2.75
   3  -5  25   15.66    3.02
   3  -3  23    4.73    2.46
   4  -6  26  103.84    3.79
   4  -3  23    4.37    2.39
   4   0  17    5.15    1.58
   5  -6  26   98.74    3.72
   6  -8  27   36.95    3.19
   7  -9  27   20.87    2.53
  -4  -6  17   24.66    2.35
  -3 -10  20   14.94    2.76
  -3  -4  18    1.34    2.09
  -2 -12  21  108.95    3.70
  -2  -5  21    4.64    2.40
  -2  -3  19  124.51    3.24
  -2  -2  17    9.08    1.55
  -1 -13  22   63.78    3.04
  -1 -12  23   55.89    3.34
  -1  -8  24   21.50    3.28
   0  -2  20   52.58    2.67
   0  -1  18   20.21    1.81
   1 -10  26  158.72    4.32
   1  -9  26    9.24    3.12
   1  -8  26    5.31    3.16
   1  -1  19   13.48    2.01
   2  -5  25   10.18    2.93
   2   0  17    0.33    1.50
   3  -8  27   49.18    3.19
   5  -3  23   59.47    3.06
   6  -5  25   67.31    3.32
   6  -4  24   14.52    2.86
  -4  -4  15   19.27    1.83
  -3  -6  20    9.77    2.72
  -3  -3  17   13.59    1.98
  -1 -10  24   -1.60    2.77
  -1  -7  24    3.51    3.23
  -1  -4  22   -2.07    2.67
  -1  -2  19    6.07    1.86
  -1  -1  17   40.97    2.05
   0 -11  25   96.31    3.80
   0  -7  25   20.08    3.33
   0  -4  23  184.64    4.40
   1 -11  26    0.59    2.73
   2 -10  27   11.40    2.84
   3  -1  20   -0.05    1.90
   4  -7  27    0.61    2.85
   4  -1  20  129.37    3.22
   5  -7  27    1.29    3.02
   6  -6  26   20.82    2.80
   7  -8  27    5.32    2.62
  -4  -9  18   35.57    2.95
  -4  -7  18  307.78    4.59
  -4  -5  17    2.94    1.96
  -3  -2  15  156.43    2.76
  -1 -11  24   51.10    3.58
  -1  -5  23   54.23    3.48
  -1  -3  21    2.85    2.50
   0 -13  24   23.45    2.46
   0  -5  24   32.82    3.33
   0  -3  22  460.85    5.72
   1  -7  26   97.40    4.00
   1  -4  24   52.95    3.30
   1   0  17   13.84    1.69
   2 -11  27   24.36    2.86
   2  -8  27   48.46    3.39
   2  -6  26    0.68    2.85
   2  -1  20   72.08    2.66
   3  -7  27   -1.47    2.77
   3  -2  22    0.46    2.26
   4  -2  22   23.71    2.43
  -5  -6  13    1.85    1.58
  -4  -4  16   -1.19    1.71
  -4  -3  14   -1.39    1.45
  -3 -11  20   21.64    2.74
  -3  -9  21    6.75    2.73
  -3  -7  21    1.19    2.72
  -3  -4  19   40.08    2.65
  -2  -7  23   35.53    3.37
  -2  -4  21    0.34    2.56
  -2  -2  18   13.87    2.03
  -1  -6  24   24.19    3.34
   0 -12  25   -0.39    2.45
   0  -6  25   12.46    3.24
   0  -1  19   23.05    2.16
   1  -5  25   12.55    3.04
   1  -3  23   78.65    3.38
   2  -2  22  163.81    3.71
   4 -10  28    5.13    2.46
   4  -9  28    6.51    2.64
   4  -4  25   69.33    3.31
   5  -9  28    4.42    2.66
   5  -2  22    2.38    2.54
   6  -7  27    2.31    2.56
  -3 -10  21    3.61    2.78
  -3  -3  18   92.91    2.84
  -2 -12  22   72.01    3.29
  -2 -10  23   31.28    3.15
  -2  -5  22   13.49    2.63
  -2  -3  20  151.58    3.62
  -2  -1  16   20.23    1.74
  -1  -2  20    2.40    2.21
  -1  -1  18    0.65    1.79
   0  -2  21  159.76    3.68
   1  -6  26   33.02    3.45
   1  -1  20   14.27    2.14
   3 -10  28    1.53    2.50
   3  -5  26   50.71    3.28
   3  -4  25   13.43    2.78
   3  -3  24   40.54    3.35
   4  -3  24   98.02    3.66
   5  -5  26  190.68    4.30
   5  -4  25   32.43    2.91
  -5  -6  14   -0.09    1.67
  -5  -5  13    3.79    1.72
  -4  -8  19  246.67    4.39
  -4  -7  19   84.57    3.20
  -4  -5  18   15.13    2.28
  -3  -2  16  981.54    6.15
  -2  -6  23    2.33    2.92
  -1 -12  24   21.86    2.64
  -1  -8  25   22.80    3.29
   0  -8  26   32.65    3.49
   1  -9  27  123.95    3.98
   3  -9  28   55.90    3.08
   4  -6  27    8.41    2.80
   5  -6  27   98.93    3.57
   7  -7  27   -2.31    2.45
  -5  -7  15    7.59    2.03
  -4  -9  19  122.92    3.62
  -4  -3  15  446.87    4.22
  -3  -8  22   46.41    3.25
  -2 -11  23   13.40    2.78
  -2  -2  19   15.59    2.19
  -1  -7  25    0.38    3.08
  -1  -3  22   36.32    2.98
   0  -7  26    8.03    3.12
   0  -5  25   32.62    3.35
   0  -4  24  163.70    4.35
   0  -3  23    7.54    2.74
   1 -11  27   10.40    2.59
   1  -8  27    3.13    2.97
   1   0  18   53.54    2.14
   2  -3  24   34.92    3.09
   2  -1  21   26.91    2.41
   3  -8  28    0.37    2.72
   3  -1  21   75.84    2.73
   4  -1  21   38.16    2.64
   5  -3  24    1.74    2.49
   6  -8  28   26.98    2.70
  -5  -5  14  108.09    2.51
  -3 -11  21   46.15    2.94
  -3  -9  22   49.45    3.18
  -3  -5  21    5.91    2.73
  -3  -4  20   20.39    2.40
  -3  -2  17   43.23    2.21
  -2  -9  24    3.56    2.80
  -2  -7  24   25.86    3.37
  -2  -4  22   -2.21    2.68
  -2  -1  17   20.11    1.87
  -1 -11  25   64.35    3.33
  -1   0  16  443.92    4.10
   1  -7  27    1.81    2.88
   1  -4  25    1.27    2.83
   2 -10  28   17.53    2.69
   2  -6  27   72.26    3.50
   3  -2  23    1.46    2.33
   3   0  19   36.91    2.04
   4  -2  23  213.81    4.04
   6  -6  27   79.77    3.36
  -5  -7  16    3.28    2.06
  -4  -8  20   37.24    2.81
  -4  -7  20   24.62    2.78
  -4  -5  19   25.25    2.56
  -3 -10  22    7.90    2.82
  -3  -3  19   38.70    2.35
  -2 -10  24   25.22    3.13
  -2  -5  23    4.88    2.62
  -2  -3  21  120.95    3.58
  -1  -6  25   -0.42    3.07
  -1  -1  19   19.83    2.14
   0 -12  26    5.12    2.37
   0  -6  26    1.44    3.05
   0  -2  22    0.27    2.42
   1  -5  26   28.91    3.17
   1  -1  21   77.51    2.89
   2  -8  28   -0.18    2.65
   2  -2  23   89.14    3.32
   2   0  19   83.93    2.53
   5  -7  28    7.59    2.60
  -5  -6  16    2.28    1.91
  -5  -5  15   17.08    1.84
  -5  -4  13   16.50    1.55
  -4  -9  20  175.66    4.11
  -4  -6  20   56.11    3.00
  -4  -4  18    5.86    2.17
  -2 -12  23   28.28    2.67
  -2  -6  24   33.08    3.33
   0  -9  27   54.99    3.44
   3  -5  27    6.13    2.84
   3  -4  26    6.69    2.69
   4  -4  26  101.64    3.63
   5  -2  23   62.82    2.92
   6  -7  28    8.45    2.43
  -5  -7  17    1.82    2.41
  -3  -9  23   31.28    3.43
  -3  -8  23  108.65    3.81
  -3  -7  23    3.61    2.95
  -3  -5  22    1.05    2.75
  -3  -4  21    2.48    2.55
  -3  -2  18   32.73    2.27
  -2 -11  24   77.95    3.41
  -2  -2  20   76.93    2.95
  -2  -1  18  152.65    3.08
  -1 -12  25   32.06    2.71
  -1 -10  26    6.59    2.86
  -1  -8  26   30.89    3.38
  -1  -4  24    3.63    2.94
  -1  -3  23   49.65    3.23
  -1   0  17   41.21    2.01
   0 -10  27    1.68    2.62
   0  -8  27   11.52    2.67
   0  -4  25    7.44    2.98
   1 -10  28    8.06    2.51
   1  -9  28   -0.73    2.67
   1  -6  27  112.21    3.77
   1   0  19   16.45    1.89
   2  -7  28    8.24    2.67
   2  -3  25  194.22    4.63
   3  -9  29    1.27    2.69
   3  -3  25  119.92    3.72
   3  -1  22    1.91    2.46
   4  -3  25   91.65    3.38
   5  -5  27  183.35    4.23
   5  -4  26  152.39    3.96
  -5  -6  17    1.60    2.06
  -5  -5  16  277.20    3.88
  -5  -4  14  227.35    3.19
  -4 -10  20    5.62    2.61
  -4  -8  21  220.96    4.71
  -3 -11  22    3.67    2.48
  -3  -3  20    2.96    2.37
  -2  -9  25   11.62    2.85
  -2  -4  23  129.56    4.05
  -1  -7  26    0.23    3.15
  -1  -5  25   11.26    3.28
  -1  -1  20   22.32    2.35
   0  -7  27   48.57    3.48
   0  -3  24    3.21    2.90
   1  -8  28   74.54    3.52
   2  -1  22    6.66    2.29
   3  -6  28    6.03    2.82
   4  -8  29   54.79    3.16
   4  -6  28   47.60    3.19
   4  -1  22    7.08    2.41
   5  -8  29   12.10    2.54
   5  -3  25   34.00    3.03
  -5  -4  15  181.86    3.09
  -4  -9  21   56.24    3.39
  -4  -7  21   41.08    3.06
  -4  -5  20    2.27    2.19
  -3 -10  23   26.28    2.99
  -3  -1  16  125.21    2.64
  -2 -10  25   14.38    3.11
  -2  -7  25   28.76    3.30
  -2  -5  24   20.21    3.31
  -2  -3  22   92.49    3.29
  -1 -11  26   15.63    2.75
  -1  -6  26   10.14    3.29
  -1  -2  22  176.75    4.01
   0  -2  23   31.40    2.88
   1  -7  28   11.95    2.83
   1  -4  26    5.20    2.86
   2  -6  28   -3.11    2.66
   2  -2  24   60.83    3.07
   2   0  20  110.10    2.87
   2   1  17   92.77    2.24
   3  -8  29   43.07    2.92
   3  -2  24   53.71    2.93
   3   0  20    7.50    1.87
   3   1  17   32.88    1.90
   6  -5  27    0.47    2.65
  -5  -7  18   85.83    3.09
  -5  -5  17   -0.82    2.01
  -4  -6  21    3.65    2.60
  -3  -2  19  277.13    4.14
  -2  -6  25   26.61    3.28
  -2  -2  21  267.86    4.46
  -2  -1  19   30.90    2.31
  -2   0  16   10.25    1.65
  -1   0  18   11.37    1.86
   1  -5  27   18.84    3.03
   1  -1  22   88.67    2.92
   1   0  20   28.54    2.15
   2  -9  29   17.14    2.55
   2  -8  29   20.04    2.93
   4  -7  29    2.23    2.46
  -5  -6  18   17.90    2.33
  -5  -4  16   17.62    1.97
  -4 -10  21   46.52    3.14
  -4  -2  16  679.82    5.24
  -3  -8  24   21.78    2.97
  -3  -7  24    6.43    3.07
  -3  -5  23   -1.55    2.81
  -3  -4  22   42.44    2.86
  -3  -3  21  127.35    3.64
  -3  -1  17  398.10    4.27
  -1  -8  27    7.45    2.99
  -1  -4  25    2.61    2.98
  -1  -3  24   30.43    3.25
   0  -9  28    4.90    2.75
   1  -2  24   99.81    3.51
   1   1  17    3.03    1.52
   3  -4  27  193.10    4.36
   5  -7  29    6.96    2.42
  -5  -3  14  402.07    3.98
  -4  -8  22   62.63    3.25
  -4  -5  21    8.57    2.64
  -3 -11  23   66.34    3.08
  -3  -9  24   47.04    3.22
  -2 -11  25   21.34    2.58
  -2  -3  23    3.00    2.77
  -1 -10  27   84.00    3.45
  -1  -7  27   99.02    3.95
  -1  -5  26    4.67    3.09
  -1  -1  21   17.79    2.49
   0 -10  28  134.04    3.76
   0  -8  28   90.91    3.71
   0  -4  26    1.28    2.90
   0  -3  25   41.20    3.21
   1  -6  28    1.13    2.86
   2  -7  29   -1.62    2.55
   2  -4  27   33.25    3.03
   2  -3  26    7.51    2.81
   3  -3  26   47.99    3.06
   4  -5  28   -1.35    2.58
   4  -3  26    4.78    2.86
  -5  -8  19   11.96    2.49
  -5  -7  19  124.86    3.56
  -5  -6  19  159.65    3.94
  -5  -5  18   89.63    2.98
  -5  -4  17   41.09    2.38
  -4  -9  22  183.60    4.24
  -4  -6  22    3.13    2.68
  -4  -3  19    5.58    2.04
  -4  -2  17    3.24    1.84
  -3 -10  24   65.99    3.27
  -2  -9  26   43.55    3.18
  -2  -7  26   77.37    3.76
  -2  -5  25   48.41    3.53
  -2   0  17  419.54    4.14
  -1  -2  23   78.26    3.37
  -1   0  19   39.03    2.27
   1  -9  29    8.49    2.48
   1  -8  29   32.59    2.94
   2   0  21    6.72    2.08
   2   1  18  100.53    2.42
   3   1  18   33.25    1.88
   4  -1  23   28.81    2.70
   5  -5  28   -0.19    2.68
   5  -4  27   16.33    2.64
  -5  -3  15  421.74    4.15
  -3  -4  23   47.07    3.29
  -3  -1  18  131.68    2.98
  -2  -2  22    9.41    2.65
  -1 -11  27    8.59    2.41
  -1  -6  27    0.59    2.98
   0   1  17    1.61    1.28
   1  -4  27   75.83    3.56
   1  -1  23   37.53    2.75
   1   0  21   85.87    2.86
   1   1  18  139.44    2.78
   2  -2  25  114.91    3.63
   3  -6  29    3.65    2.63
   3  -2  25    3.53    2.44
   5  -3  26  101.82    3.55
  -5  -5  19   53.66    2.83
  -5  -4  18   26.41    2.33
  -5  -3  16   31.45    2.01
  -4 -10  22    6.62    2.50
  -4  -2  18    2.18    1.97
  -4  -1  15   23.64    1.74
  -3  -8  25    3.96    2.72
  -3  -5  24    1.24    2.91
  -3  -3  22   63.61    3.04
  -2  -6  26   10.93    3.24
  -2   0  18   -0.94    1.77
  -1   1  16   28.59    1.77
   0  -6  28   16.15    3.00
   1  -7  29    4.29    2.63
   1  -5  28   71.26    3.46
   1  -2  25   10.87    2.70
   4  -2  25   37.03    2.86
   5  -6  29   67.53    3.07
  -5  -8  20  150.77    3.77
  -5  -7  20  346.50    4.98
  -5  -6  20    0.43    2.39
  -4  -8  23  133.89    3.94
  -4  -7  23   -0.58    2.69
  -3 -11  24   38.52    2.70
  -3  -9  25    2.99    2.78
  -3  -1  19   19.02    2.22
  -2 -11  26  141.00    3.71
  -2  -4  25   24.31    3.27
  -2  -3  24  106.87    3.88
  -1  -9  28   30.47    2.98
  -1  -8  28    4.71    2.88
  -1  -4  26    6.22    3.18
  -1  -3  25   25.86    3.28
  -1  -1  22   45.00    2.66
  -1   0  20    1.32    2.04
   0   0  21   23.98    2.51
   0   1  18   28.46    1.92
   2  -8  30    5.64    2.33
   2   1  19  113.92    2.86
  -5  -3  17    7.63    1.92
  -4  -9  23   20.24    2.86
  -4  -6  23   19.86    3.05
  -4  -1  16  103.37    2.54
  -3  -6  25    7.96    3.02
  -3   0  16   54.99    2.06
  -2  -5  26    7.37    3.11
  -2  -2  23   14.04    2.83
  -2  -1  21  184.45    3.71
  -1  -7  28    4.01    2.79
  -1  -5  27  201.01    4.90
  -1  -2  24   -3.26    2.69
   0  -9  29   81.89    3.24
   0  -8  29    6.06    2.73
   0  -4  27    5.32    3.02
   0  -3  26   15.47    2.71
   1   1  19   64.85    2.36
   2  -1  24    9.20    2.47
   2   0  22  194.88    3.71
   3  -4  28    3.06    2.73
   3  -3  27   40.21    3.05
   3  -1  24   57.45    2.86
   3   0  22   17.16    2.53
   3   1  19    6.85    1.72
   4  -7  30    0.66    2.27
   4  -4  28    9.67    2.86
  -6  -5  14   11.21    1.73
  -5  -7  21   53.55    3.32
  -5  -5  20   16.23    2.58
  -5  -4  19    2.24    2.23
  -5  -2  14  438.18    4.05
  -4  -4  22   26.17    3.00
  -4  -2  19   28.82    2.22
  -3  -4  24   10.21    3.02
  -3  -3  23    2.68    2.82
  -2  -7  27   66.42    3.55
  -2   0  19   55.12    2.48
   0  -7  29    6.95    2.83
   0  -5  28   51.20    3.46
   1  -1  24   20.85    2.66
   1   0  22    2.73    2.22
   2  -7  30   34.33    2.80
   2  -3  27   83.21    3.51
   3  -5  29   80.29    3.43
   4  -5  29   49.61    2.99
   4  -3  27   -3.61    2.60
   4  -1  24   28.92    2.75
  -6  -6  16   16.00    2.19
  -5  -8  21   21.21    2.81
  -5  -6  21   99.41    3.47
  -5  -2  15  117.42    2.56
  -4 -10  23    8.06    2.54
  -4  -8  24   -3.04    2.96
  -4  -7  24   29.93    3.07
  -4  -1  17  362.06    4.18
  -3  -8  26   24.30    3.32
  -3  -5  25  117.33    4.09
  -3  -2  22  256.28    4.63
  -3  -1  20  114.13    3.22
  -3   0  17  171.22    3.03
  -2 -10  27   60.50    3.06
  -2  -6  27    5.74    2.99
  -1  -6  28   34.71    3.24
  -1  -1  23   67.64    3.22
   0   1  19    2.16    1.75
   1  -8  30    5.27    2.45
   2  -2  26  149.62    3.97
   3  -2  26  129.64    3.69
   5  -4  28    1.67    2.56
  -6  -5  16  259.87    3.97
  -6  -4  13  110.75    2.53
  -5  -4  20    1.08    2.39
  -5  -2  16  213.48    3.33
  -4  -9  24   10.36    2.92
  -4  -6  24   29.70    3.12
  -4  -2  20   62.87    2.91
  -3 -11  25    2.99    2.44
  -3  -9  26   14.67    2.80
  -2  -4  26   31.82    3.36
  -2  -3  25   -1.21    2.91
  -2  -1  22  710.84    6.73
  -1  -4  27    1.27    2.98
  -1  -3  26   18.78    3.12
  -1   0  21   51.74    2.74
   0  -6  29   14.45    2.79
   1  -7  30   27.24    2.74
   1  -5  29    6.25    2.59
   1  -2  26   39.04    3.04
   2   1  20   10.97    1.89
   3  -6  30   70.86    3.18
   4  -6  30   11.69    2.45
   4  -2  26    4.01    2.53
   5  -5  29    0.27    2.27
  -6  -6  17  188.67    3.60
  -6  -4  14   34.34    1.98
  -5  -5  21   -0.83    2.46
  -5  -3  19   88.82    3.09
  -4  -4  23   14.28    2.94
  -4  -3  22   28.37    2.92
  -4  -1  18    3.38    1.99
  -3  -6  26   30.18    3.23
  -3   0  18  219.91    3.51
  -2  -5  27   28.45    3.31
  -2  -2  24   95.96    3.72
  -2   0  20  124.07    3.18
  -1  -9  29   74.04    3.44
  -1  -8  29    3.50    2.57
  -1  -5  28   28.59    3.23
   0  -4  28   13.06    2.94
   1   1  20    6.35    1.99
   2   0  23   13.20    2.66
   3   1  20  133.99    2.93
  -6  -5  17   -3.11    1.95
  -5  -8  22   45.76    3.09
  -5  -7  22    0.55    2.49
  -5  -6  22   -0.22    2.61
  -3 -10  26   16.35    2.63
  -3  -4  25   -1.15    3.08
  -3  -3  24    6.28    2.63
  -3  -1  21   83.22    3.18
  -2  -9  28   74.35    3.25
  -2  -7  28   12.00    2.81
  -2   1  17    5.72    1.67
  -1  -7  29    2.07    2.92
   0  -8  30   30.05    2.79
   1   0  23   32.59    2.68
   3  -1  25    4.01    2.55
   3   0  23   45.47    2.69
  -6  -6  18   34.17    2.62
  -6  -4  16  122.17    2.88
  -5  -4  21  157.65    3.92
  -4 -10  24   30.93    2.69
  -4  -8  25   46.22    3.14
  -4  -7  25    1.85    2.73
  -4  -2  21   -1.13    2.45
  -4  -1  19   21.64    2.31
  -4   0  15   98.18    2.33
  -3  -5  26   13.55    3.10
  -3  -2  23  367.40    5.45
  -2  -1  23    6.88    2.73
  -1  -1  24    3.86    2.68
  -1   0  22    8.80    2.49
   0  -7  30    2.13    2.54
   0  -5  29    4.88    2.82
   0   1  20  131.56    3.10
   2  -4  29    0.78    2.54
   2  -3  28   35.72    2.95
   2   2  17   72.31    2.24
   3  -4  29    2.63    2.52
   3  -3  28   -1.84    2.49
   4  -4  29    0.29    2.63
  -6  -5  18   36.21    2.46
  -6  -4  17  471.51    4.99
  -6  -3  13    4.74    1.43
  -5  -9  22   77.53    3.25
  -5  -5  22   32.14    2.99
  -5  -1  14    9.11    1.55
  -4  -9  25    1.69    2.78
  -4  -6  25    2.07    2.80
  -4  -4  24   21.66    3.19
  -2  -6  28   71.48    3.66
  -2  -4  27    5.26    3.05
  -2  -3  26   21.02    3.23
  -2   0  21  131.24    3.43
  -2   1  18  353.52    4.13
  -1  -6  29   24.82    3.06
  -1  -3  27   11.35    3.03
   0   0  23   34.52    2.77
   1  -3  28   31.65    2.99
   1   1  21   -2.47    2.01
   1   2  17   48.42    1.92
   2  -5  30   22.37    2.81
   2  -2  27    8.62    2.64
   2   1  21   52.17    2.45
   3  -5  30   12.13    2.55
   3  -2  27    0.08    2.49
   4  -5  30  185.22    4.07
   4  -3  28    8.66    2.56
  -6  -7  19   35.92    2.71
  -6  -6  19   61.80    3.02
  -6  -3  14  164.59    2.82
  -6  -3  15  152.25    2.90
  -5  -8  23    5.40    2.86
  -5  -7  23   22.83    2.99
  -5  -6  23   37.57    3.10
  -4  -3  23   65.45    3.16
  -3  -9  27    2.56    2.52
  -3  -6  27   23.99    3.08
  -3  -4  26   68.28    3.82
  -3  -3  25    8.90    3.06
  -3  -1  22   48.93    3.05
  -2  -2  25    0.85    2.91
  -1  -4  28   16.32    3.18
  -1  -2  26   32.13    3.19
   0  -6  30    5.32    2.68
   1  -5  30    0.16    2.86
   1  -2  27   20.57    2.84
   3   1  21  116.34    2.98
  -6  -4  18   -0.26    2.14
  -6  -3  16 1504.23    8.03
  -5  -4  22    3.85    2.65
  -4  -2  22   56.82    3.20
  -4  -1  20   -1.75    2.28
  -3 -10  27   29.84    2.72
  -3  -2  24   -0.74    2.83
  -3   0  20   33.72    2.51
  -3   1  16  159.17    2.81
  -2  -5  28    1.38    2.90
  -1  -5  29   29.12    3.08
   0  -4  29   48.25    3.17
   0  -3  28    6.33    2.80
   0   1  21    2.58    2.10
   0   2  17   14.98    1.70
   1  -7  31   56.18    2.82
   1   0  24   18.85    2.60
   1   2  18    3.22    1.80
   2  -1  26   26.57    3.13
   2   0  24    1.96    2.26
   2   2  18    1.09    1.70
   4  -2  27   11.02    2.49
  -6  -7  20   40.97    2.79
  -6  -6  20  112.03    3.51
  -5  -9  23   42.10    2.90
  -5  -5  23   19.22    2.86
  -4 -10  25   33.79    2.61
  -4  -8  26   28.67    2.94
  -3  -5  27   45.76    3.39
  -2  -8  29   12.84    2.69
  -2  -7  29    9.60    2.82
  -2  -1  24  116.53    3.83
  -2   0  22   40.63    2.84
  -1  -8  30   60.95    3.04
  -1  -1  25    9.37    2.85
   1  -1  26    1.55    2.62
   3  -1  26   36.81    2.89
   3   0  24   26.66    2.55
  -6  -5  20  142.97    3.62
  -6  -4  19  120.02    3.34
  -6  -3  17   28.07    2.28
  -5  -7  24    7.25    2.73
  -5  -2  20   62.10    2.99
  -5  -1  17   56.86    2.23
  -4  -6  26   -2.47    2.79
  -4  -4  25    1.14    2.92
  -4  -3  24    1.06    2.87
  -4  -1  21  342.51    4.93
  -4   0  18   29.88    2.20
  -3  -8  28   31.73    2.79
  -3  -1  23  141.03    3.93
  -3   1  17  110.17    2.63
  -2  -6  29    0.48    2.78
  -2  -3  27   13.54    3.14
  -1   2  17   21.67    1.76
   0  -5  30   41.36    3.08
   0  -1  26   20.85    2.98
   0   2  18   95.99    2.50
   1  -6  31   27.75    2.62
   1   1  22   23.43    2.35
   2  -3  29   -1.24    2.65
   2   1  22  423.97    4.90
   3  -4  30   15.33    2.69
   3  -3  29    4.76    2.76
  -6  -7  21   -0.89    2.63
  -6  -6  21  136.87    3.96
  -6  -3  18   31.23    2.44
  -6  -2  13  350.73    3.59
  -5  -6  24   15.46    3.00
  -5  -4  23   10.99    2.85
  -5  -1  18    3.76    2.02
  -4  -9  26    5.91    2.45
  -4  -2  23   10.40    2.89
  -3  -9  28   10.76    2.42
  -3  -6  28    1.42    2.70
  -3  -4  27    7.89    3.18
  -3  -3  26   10.57    3.13
  -3   0  21  205.05    4.00
  -2  -4  28   17.53    3.11
  -2  -2  26   12.58    3.06
  -2   1  20  287.62    4.18
  -1  -6  30    2.41    2.66
  -1  -4  29   21.07    2.95
  -1  -3  28   23.49    3.08
   0  -7  31   18.84    2.51
   0   1  22  129.66    3.35
   1  -3  29   21.29    2.76
   1   2  19   16.75    1.83
   2  -2  28    5.68    2.70
   2   2  19   14.07    1.96
   3   1  22   17.18    2.29
  -6  -5  21   28.72    3.13
  -6  -4  20    7.13    2.44
  -6  -2  15  403.65    4.19
  -5  -5  24    2.80    2.72
  -5  -2  21   26.61    2.79
  -4   0  19   59.46    2.64
  -3  -2  25    4.26    3.06
  -3   1  18  202.96    3.28
  -2  -5  29  128.67    4.11
  -2  -1  25   27.18    3.24
  -2   0  23   52.21    3.07
   0   2  19  120.62    2.88
   1  -2  28    6.61    2.71
   1   0  25   24.53    3.14
   2  -5  31   98.58    3.37
   2   0  25   11.28    2.39
   3  -5  31   14.82    2.36
   3  -2  28    0.62    2.44
   4  -4  30    1.29    2.14
   4  -3  29   12.34    2.46
  -6  -3  19   19.68    2.39
  -5  -9  24   -1.04    2.41
  -5  -1  19   20.15    2.38
  -4 -10  26   -0.71    2.10
  -4  -8  27    2.39    2.73
  -4  -7  27   -0.51    2.72
  -4  -3  25   70.71    3.64
  -3  -5  28   -5.05    2.78
  -3  -1  24   -0.90    2.91
  -2   2  16   13.68    1.64
  -1  -5  30   20.73    2.95
  -1  -1  26   56.61    3.38
  -1   2  18  330.27    3.86
   0  -6  31   24.09    2.53
   0  -4  30    6.00    2.58
   1  -1  27   17.37    3.21
   3   0  25    5.67    2.51
   4  -2  28   11.43    2.62
  -6  -7  22    3.63    2.79
  -6  -6  22   15.61    2.77
  -6  -4  21   34.68    2.84
  -6  -2  17  239.08    3.71
  -5  -8  25    4.45    2.77
  -5  -7  25    6.82    2.70
  -5  -6  25   40.56    3.09
  -5   0  14  122.54    2.32
  -5   0  15    2.51    1.57
  -4  -4  26   14.16    3.21
  -4  -2  24   93.33    3.76
  -4   0  20   21.26    2.46
  -4   1  15   15.14    1.67
  -3   0  22    0.96    2.23
  -3   1  19    0.96    1.77
  -2  -7  30    7.76    2.63
  -2  -3  28    2.10    3.04
  -2   1  21    9.40    2.34
  -2   2  17  142.00    2.79
   0   0  25   40.48    2.96
   1   2  20  299.43    3.96
   2   1  23    2.07    2.25
   2   2  20   34.20    2.36
  -6  -3  20   13.79    2.49
  -6  -2  18    3.23    2.10
  -5  -5  25   12.34    2.87
  -5  -2  22   77.64    3.38
  -5  -1  20   -0.24    2.35
  -5   0  16   59.00    2.23
  -4  -9  27    0.70    2.37
  -4  -5  27    1.95    2.81
  -4   1  16   48.86    2.05
  -3  -8  29   39.12    2.81
  -3  -3  27  161.29    4.49
  -3  -2  26   51.43    3.49
  -2  -6  30   19.29    2.85
  -2  -4  29    0.87    2.76
  -2  -2  27   56.31    3.51
  -2   0  24   75.41    3.39
  -1  -3  29    5.94    2.77
  -1   2  19   18.94    2.01
   0  -5  31    3.17    2.39
   0  -1  27    6.83    2.70
   0   2  20    5.13    1.97
   0 -18   6    5.05    2.55
   0  -9  11  226.31    3.48
   2 -11  10  123.85    3.34
   3 -16   7    7.54    3.14
   3 -12   9    0.66    2.59
   3 -11   9   30.28    2.59
   4 -19   1   66.64    3.30
   4 -16   6    0.15    3.18
   5 -14   6    2.99    3.17
   6 -19  -4   47.96    3.09
   7 -14   2    2.15    3.16
   8 -16  -4   12.80    3.03
   8 -15  -2   62.02    3.80
   8 -13  -1   47.63    3.33
   8 -11  -1  172.40    3.79
   8 -10  -2   69.39    2.70
   8  -9  -3   50.34    2.21
   1 -17   7   13.70    3.03
   1 -15   9    9.72    3.00
   2 -19   3   -1.71    2.59
   2 -18   5    1.30    2.97
   2 -14   9    9.37    3.53
   3 -19   2  136.30    3.86
   4 -18   3    3.42    2.89
   5 -19  -1   37.62    3.04
   5 -10   6  312.91    4.35
   6 -18  -1  137.26    4.24
   6 -14   4   22.02    3.42
   6 -10   4  252.06    4.03
   7 -18  -6    7.95    3.01
   7 -18  -5   24.93    2.90
   7 -17  -2   14.77    3.18
   7 -15   1    7.06    3.34
   7 -13   2   50.80    3.45
   7 -11   2   18.63    2.60
   8 -16  -5    2.03    3.48
   8 -12  -1   10.62    2.85
   0 -14  10    4.55    2.80
   0 -10  11   96.90    2.78
   1 -16   8   26.75    3.30
   1 -13  10  136.82    3.87
   4 -14   7  154.68    4.53
   4  -9   7    2.05    1.86
   5 -18   1    1.98    2.95
   5 -16   4  102.14    4.33
   5 -15   5   50.74    3.96
   5 -13   6   28.19    3.35
   5 -11   6   35.97    2.78
   6 -16   2   26.43    3.63
   6 -15   3   10.61    3.43
   6 -13   4    9.30    3.21
   7 -18  -7   32.91    2.97
   7 -12   2   59.30    3.05
   8 -14  -2    1.81    3.04
   8 -11  -2   11.58    2.47
   8  -9  -4  463.59    4.75
   0 -17   7    1.92    2.83
   1 -18   5   15.29    2.89
   2 -17   6   -1.06    3.01
   2 -15   8    2.58    3.05
   4 -19   0   -1.34    2.81
   4 -17   4   -5.16    3.10
   4 -15   6   88.86    4.25
   6 -18  -2   20.34    3.32
   6 -12   4   89.17    3.57
   6 -11   4   10.10    2.54
   6  -9   3  730.52    5.78
   7 -16  -1   25.37    3.51
   7 -14   1   43.54    3.60
   8 -16  -7    7.73    3.29
   8 -16  -6   39.37    3.38
   8 -15  -4    0.48    2.99
   8 -13  -2   63.59    3.46
   8 -12  -2    1.04    2.57
   8 -10  -3   18.68    2.23
   0 -15   9   57.90    3.44
   1 -12  10  136.26    3.67
   1  -9  10  317.97    3.87
   2 -16   7    1.87    3.06
   2 -13   9   74.17    3.51
   3 -19   1    9.58    2.70
   3 -15   7    9.41    3.30
   4 -18   2    8.83    3.03
   4 -16   5   74.40    4.05
   4 -13   7   11.17    3.04
   4 -10   7  170.72    3.50
   5 -19  -3   42.10    3.34
   5 -17   2    8.42    3.47
   5 -14   5    3.48    3.26
   5  -9   5  622.43    5.38
   6 -17   0   13.35    3.36
   7 -15   0   46.11    3.72
   7  -9   0  632.03    5.39
   8 -16 -10   24.85    3.29
   8 -16  -9   37.99    3.42
   8 -16  -8   20.80    3.19
   8 -14  -3   19.70    3.13
  -1 -18   5    5.52    2.50
  -1 -16   8   -0.67    2.83
  -1 -15   9   -1.61    2.81
   0 -18   5    8.84    2.70
   0 -13  10  354.14    5.50
   1 -14   9   88.74    3.67
   1 -11  10   19.13    2.37
   2 -18   4    4.81    3.03
   2  -9   9   -0.44    1.81
   3 -18   3   29.06    3.33
   3 -13   8    1.39    3.07
   4 -11   7   18.92    2.57
   6 -18  -3  116.46    4.18
   6 -16   1   19.82    3.58
   6 -14   3    9.15    3.29
   7 -16  -2   28.14    3.54
   7 -13   1   32.14    2.98
   7 -11   1    3.94    2.55
   8  -9  -5  102.60    2.71
   1 -17   6    9.87    3.13
   2 -12   9    2.73    2.58
   2 -10   9   22.52    2.34
   3 -12   8   58.37    3.23
   4 -14   6   53.91    3.83
   5 -16   3    1.98    3.56
   5 -15   4   -1.72    3.49
   5 -13   5   -0.41    3.01
   5 -10   5   -0.29    2.11
   6 -15   2  159.62    4.94
   6 -13   3   28.93    3.32
   7 -14   0   -0.35    3.11
   8 -15  -6   29.73    3.26
   8 -14  -4   42.23    3.39
   8 -12  -3   22.59    2.84
   8 -10  -4   -0.89    1.94
   1 -18   4    0.16    3.11
   1 -16   7    2.59    3.07
   1 -15   8   24.15    3.23
   2 -17   5    5.59    3.16
   2 -14   8   55.80    3.55
   2 -11   9  115.31    3.29
   3 -19   0   44.67    3.19
   4 -18   1    2.32    3.01
   4 -17   3   21.64    3.62
   5 -19  -5   58.69    3.19
   5 -17   1   36.91    3.84
   5 -12   5   72.35    3.44
   5 -11   5    2.74    2.44
   6 -18  -4   36.34    3.38
   6 -12   3    4.21    2.81
   6 -11   3   51.53    2.93
   7 -17 -12    7.81    2.65
   7 -17  -6   61.49    3.64
   8 -15  -7  200.24    4.77
   8 -14  -5    5.38    3.51
   8 -13  -4   12.50    2.95
   8 -11  -4    4.08    2.39
   8  -9  -6    2.45    1.78
   0 -17   6    3.19    3.05
   0 -12  10    6.80    2.64
   3 -17   4   15.09    3.53
   4 -19  -2    6.93    2.73
   4 -15   5   17.75    3.51
   4  -9   6   51.79    2.37
   5 -14   4   21.97    3.66
   6 -16   0   94.05    4.34
   6 -14   2   20.73    3.46
   6  -9   2  296.33    3.96
   7 -17 -11   31.25    3.02
   7 -17  -7    4.98    3.19
   7 -13   0    2.75    3.02
   7 -12   0    5.64    2.83
   7  -9  -1   30.01    2.13
   8 -15 -10    2.88    2.99
   8 -15  -9   10.65    3.31
   8 -15  -8    0.68    3.04
   8 -12  -4  309.85    4.96
   8 -10  -5  121.28    3.04
  -1 -18   4    0.30    2.82
   0 -18   4    7.14    2.80
   0 -16   7   32.13    3.67
   1 -13   9  101.69    3.72
   2 -16   6    1.40    3.17
   5 -16   2   -0.53    3.40
   5 -15   3   50.18    3.94
   6 -18  -6   -1.70    2.91
   6 -15   1   22.42    3.64
   7 -17 -10   94.84    3.68
   7 -17  -9   73.70    3.61
   7 -17  -8   95.61    3.84
   7 -16  -4    4.80    3.22
   7 -14  -1  103.27    4.21
   8 -14  -6    3.67    2.93
   8 -13  -5   17.24    2.94
   8 -11  -5   96.64    3.46
   0 -15   8   -0.96    3.00
   0 -11  10   58.01    2.79
   0 -10  10    3.30    2.28
   1 -19   1   -0.96    2.65
   1 -17   5    0.03    3.10
   2 -19   0   80.16    3.51
   2 -13   8   50.14    3.35
   3 -19  -1   71.06    3.45
   4 -19  -3   43.74    3.18
   4 -17   2    4.11    3.37
   4 -12   6   22.30    2.98
   4 -10   6  141.46    3.32
   5  -9   4    9.53    1.79
   6 -18  -8   19.60    3.18
   6 -18  -7  100.07    3.94
   6 -13   2   37.65    3.44
   6 -10   2    8.17    2.24
   7 -10  -1   20.40    2.31
   8 -14  -7    6.52    2.81
   8 -12  -5    8.04    2.62
   8 -10  -6    7.56    2.11
  -1 -15   8   44.87    3.63
  -1 -12  10   14.67    2.79
   1 -18   3    6.05    3.09
   1 -14   8   11.03    3.11
   1 -12   9   45.41    3.09
   3 -17   3   62.95    4.02
   4 -19  -4    6.34    2.82
   4 -11   6  214.38    4.12
   5 -18  -3    5.03    3.17
   5 -13   4   10.86    2.85
   6 -18 -10    1.53    2.46
   6 -18  -9    2.60    2.60
   6 -17  -3    7.45    3.42
   6 -16  -1   60.56    4.06
   6 -12   2   37.80    3.18
   6 -11   2   13.03    2.61
   7  -9  -2  246.72    3.67
   8 -14  -9   21.13    3.33
   8 -14  -8   14.49    3.13
   8 -13  -6  120.32    3.84
   8 -12  -6  143.02    4.01
   8 -11  -6   35.63    2.98
   8 -10  -7   19.60    2.44
   0 -17   5    7.25    3.39
   0 -13   9   -1.62    2.76
   1 -16   6   36.51    3.55
   1 -11   9   37.01    3.04
   1  -9   9    7.20    1.81
   2 -14   7  104.66    4.60
   2 -12   8    7.70    2.69
   2  -9   8   21.86    2.03
   3 -19  -2   63.30    3.51
   3 -18   1    0.50    3.15
   4 -18  -1   32.30    3.55
   4 -16   3    2.66    3.64
   4 -15   4    7.96    3.53
   5 -16   1    1.31    3.50
   5 -14   3    6.24    3.55
   5 -12   4   21.31    3.00
   5 -11   4   25.58    2.59
   5 -10   4   27.40    2.18
   6 -17  -4    1.62    3.35
   6 -15   0   46.95    3.92
   6 -14   1   49.44    3.80
   7 -16  -6    5.73    3.17
   8 -13  -7    7.71    2.73
  -2 -17   5   39.21    3.41
  -1 -17   5   13.32    3.32
  -1 -11  10  101.79    3.48
   0 -18   3   -0.10    2.93
   1 -10   9   12.09    2.08
   2 -19  -1    1.92    2.81
   2 -16   5  190.13    5.02
   4 -19  -5   -1.34    2.69
   4 -17   1    8.84    3.48
   5 -18  -4   53.25    3.75
   5 -17  -1   19.37    3.59
   5 -15   2    3.52    3.47
   6 -16  -2   53.48    3.97
   6  -9   1   58.38    2.43
   7 -16  -7    4.18    3.24
   7 -15  -4   61.38    3.88
   8 -13  -9    9.39    3.16
   8 -12  -7    6.96    2.57
   8 -11  -7    3.31    2.44
  -1 -18   3    8.74    2.85
   0 -16   6   26.12    3.77
   0 -14   8    9.05    3.46
   2 -10   8   34.62    2.08
   3 -19  -3    2.30    2.84
   3 -18   0   48.57    3.73
   4 -19  -6   -2.91    2.60
   4 -13   5   36.29    3.13
   5 -18  -5   43.15    3.85
   6 -13   1   32.82    3.40
   7 -16 -12   -0.94    2.80
   7 -16 -11   69.28    3.75
   7 -16 -10   -2.47    3.22
   7 -16  -9   -1.05    2.96
   7 -16  -8   21.29    3.40
   7 -10  -2   90.11    2.88
   8 -12  -8    0.95    2.60
   8 -11  -8   21.61    2.52
  -1 -10  10    7.24    2.15
  -1  -9  10   21.27    2.05
   0 -15   7    5.07    3.08
   1 -18   2    4.00    3.10
   1 -13   8    3.16    3.00
   2 -19  -2    7.59    2.85
   2 -18   1   13.16    3.38
   3 -17   2   27.16    3.70
   4 -18  -2    6.02    3.15
   4 -16   2    1.39    3.55
   4 -14   4   63.44    3.97
   4  -9   5   19.01    1.76
   5 -16   0    0.39    3.56
   5 -13   3   38.65    3.50
   5  -9   3  380.81    4.41
   6 -17  -6   34.89    3.52
   6 -16  -3   30.60    3.90
   6 -15  -1    2.39    3.48
   6 -14   0  139.38    4.59
   6 -12   1  350.38    5.36
   6 -10   1    4.78    2.21
   7 -15  -5  226.83    5.21
   7 -12  -2   55.58    3.33
   7 -11  -2  395.31    5.17
   7  -9  -3   44.28    2.26
   8 -12  -9   65.19    3.25
  -2 -16   6   63.17    3.80
  -1 -16   6    0.18    3.13
   2 -13   7   13.38    3.13
   3 -19  -4    2.88    2.75
   4 -17   0   12.75    3.59
   4 -10   5  119.48    3.13
   5 -15   1    8.39    3.61
   5 -14   2   44.30    3.81
   5 -12   3    3.84    2.83
   6 -17 -13   13.47    2.68
   6 -17  -7   -1.32    3.06
   6 -11   1    1.25    2.18
   7 -15  -6   -2.75    3.21
   7 -14  -4   48.44    3.69
   7 -13  -3   92.67    3.93
  -1 -15   7    8.14    3.27
  -1 -14   8    2.59    3.05
   0 -17   4   15.31    3.43
   0 -11   9   13.26    2.39
   1 -15   6   43.30    3.88
   1 -14   7  186.42    4.76
   1 -12   8  545.86    6.31
   2 -19  -3   27.03    3.09
   3 -19  -5    1.87    2.85
   3 -18  -1   14.47    3.25
   3 -16   3   -1.83    3.49
   3 -14   5   16.66    3.51
   3 -12   6   99.49    3.70
   4 -18  -3    2.36    3.23
   5 -17  -3    1.86    3.35
   5 -11   3   27.18    2.73
   5 -10   3   66.23    2.59
   6 -17 -10   13.90    3.36
   6 -17  -9   14.89    3.47
   6 -17  -8   55.04    3.86
   6 -15  -2   17.95    3.64
   6 -13   0   29.12    3.42
   7 -15  -7  102.37    4.18
   7 -12  -3   84.40    3.54
  -2 -17   4    3.69    3.16
  -2 -15   7   32.09    3.39
  -1 -17   4   16.57    3.43
  -1 -12   9   52.18    3.41
   0 -10   9   39.47    2.64
   0  -9   9   41.93    2.21
   2 -18   0   37.19    3.56
   2 -14   6   47.13    3.74
   2 -12   7    9.91    2.86
   3 -17   1    6.63    3.49
   3  -9   6  313.76    4.04
   4 -13   4    7.54    3.22
   5 -18 -10    9.39    2.84
   5 -18  -9   -2.19    2.73
   5 -16  -1   22.04    3.80
   6 -14  -1   75.18    4.10
   7 -14  -5    0.55    3.12
   7 -13  -4   17.55    3.17
   7 -11  -3    0.37    2.36
   7  -9  -4  198.34    3.37
   0 -16   5   23.93    3.44
   0 -13   8  141.45    4.12
   1 -17   3  111.95    4.46
   1 -11   8   16.45    2.53
   2 -19  -4    9.70    2.99
   2 -17   2   46.47    3.87
   3 -18  -2   55.91    3.85
   3 -10   6    0.34    2.14
   4 -17  -1   30.17    3.84
   5 -15   0   -0.85    3.71
   6 -12   0   52.60    3.38
   6 -10   0   53.63    2.69
   7 -15 -12   11.19    3.01
   7 -15 -11    6.67    3.07
   7 -15  -9    3.71    3.23
   7 -14  -6    1.10    3.70
   0 -18   1   18.20    3.32
   0 -15   6   32.10    4.09
   0 -14   7  169.93    4.58
   1 -10   8   40.64    2.45
   1  -9   8    4.12    1.90
   2 -11   7  157.57    3.73
   2 -10   7   32.91    2.40
   2  -9   7  219.66    3.50
   3 -16   2   43.56    4.22
   3 -13   5   78.08    3.85
   4 -18  -5    3.68    3.31
   4 -15   2    0.22    3.19
   4  -9   4   89.92    2.76
   5 -16  -2   12.59    3.90
   5 -14   1    1.31    3.44
   5  -9   2   42.10    2.36
   6 -16  -6   -5.09    3.84
   6 -15  -3   85.01    4.50
   6 -13  -1  134.55    4.37
   7 -13  -5   -0.01    2.89
   7 -12  -4  208.55    4.46
   7 -10  -4    7.80    2.15
   7  -9  -5    6.82    2.14
  -1 -18   1    0.66    2.89
  -1 -11   9   -2.15    2.84
   0 -17   3   47.39    3.92
   1 -16   4    8.17    3.47
   1 -13   7  944.51    8.45
   2 -18  -1    6.58    3.44
   2 -13   6  117.10    4.16
   3 -17   0    9.22    3.58
   4 -17  -2   15.58    3.68
   4 -16   0   41.76    4.26
   4 -10   4   23.43    2.41
   5 -17  -5   22.26    3.56
   5 -12   2   11.25    2.68
   5 -11   2   25.42    2.74
   5 -10   2   21.70    2.40
   6 -14  -2   64.45    4.03
   7 -14  -7  197.57    4.89
  -3 -17   3   -2.33    2.87
  -2 -16   5    0.60    3.15
  -1 -17   3    3.10    3.22
  -1 -13   8   -0.67    2.94
   0 -12   8   99.79    3.62
   1 -15   5   10.17    3.46
   1 -14   6   88.25    4.07
   2 -17   1   35.33    3.85
   3 -18  -3    3.16    3.32
   3 -15   3   91.19    4.59
   4 -18  -6    2.49    3.14
   4 -13   3   48.57    3.82
   5 -15  -1    1.72    3.64
   6 -16  -7    5.24    3.30
   6 -12  -1  269.05    4.95
   7 -13  -6   19.06    3.16
   7 -12  -5   38.78    3.16
   7 -10  -5   96.97    2.97
  -2 -13   8  252.66    5.17
  -1 -15   6    2.01    3.25
  -1 -14   7   53.04    3.77
  -1 -10   9   11.12    2.31
   0 -18   0   35.45    3.49
   2 -18  -2   -1.78    3.24
   3 -18  -4   19.85    3.89
   3 -12   5  169.32    4.34
   4 -18  -7   -1.22    3.04
   4 -17  -3    9.01    3.76
   4 -15   1   50.33    4.15
   4 -14   2    3.31    3.57
   5 -16  -3   -0.50    3.60
   5 -13   1    1.69    2.85
   6 -16 -12   23.00    3.52
   6 -16  -9   27.67    3.57
   6 -16  -8    3.10    3.25
   6 -13  -2  246.14    5.21
   7 -14 -12   42.21    3.46
   7 -14 -11   11.44    3.41
   7 -14 -10   10.47    3.27
   7 -14  -9   15.90    3.17
   7 -11  -5  205.27    4.12
  -2 -15   6   20.85    3.44
  -2 -14   7  151.31    4.60
  -1 -18   0    0.15    3.41
   0 -16   4   31.36    3.73
   1 -18  -1    7.49    3.51
   1 -12   7  281.17    4.94
   3 -17  -1    0.73    3.57
   3 -16   1   -2.23    3.69
   3 -11   5    6.98    2.52
   4 -18 -10   10.14    3.03
   4 -16  -1   55.19    4.29
   5 -17  -8    7.07    3.33
   6 -16 -10   -1.59    3.14
   7 -13  -7   27.83    3.22
   0 -17   2   44.61    3.81
   0 -15   5   31.96    4.31
   0 -13   7  161.13    4.40
   0 -11   8   71.99    3.09
   1 -16   3   41.23    3.96
   2 -17   0   16.13    3.85
   2 -16   2   27.00    3.91
   3 -18  -5   17.17    3.57
   3 -10   5   10.60    2.27
   4 -17  -4    2.37    3.68
   4 -12   3  792.18    7.51
   5 -17 -12   14.66    2.94
   5 -17 -11    0.61    3.07
   5 -17 -10    4.90    3.21
   5 -17  -9    3.78    3.47
   5 -16  -4   36.00    4.02
   5 -15  -2   12.71    3.77
   5 -12   1   59.80    3.19
   5  -9   1  121.55    2.97
   6 -15  -6   -5.36    3.34
   6  -9  -2   39.09    2.28
   7 -13  -8   26.33    3.12
   7 -11  -6   13.84    2.55
   7 -10  -6   97.92    2.94
   7  -9  -7    4.07    1.94
  -3 -17   2   20.40    3.30
  -3 -16   4  125.64    4.50
  -1 -17   2   17.72    3.57
  -1 -16   4    1.34    3.51
  -1 -12   8   71.62    3.37
   0 -10   8    6.82    2.08
   1 -18  -2   15.65    3.77
   1 -13   6   84.87    3.92
   1 -11   7   86.28    3.17
   2 -18  -3   22.49    3.54
   3 -17  -2    7.13    3.80
   3 -15   2   -2.29    3.22
   3 -14   3    2.78    3.48
   4 -15   0    0.86    3.68
   4 -11   3   32.75    2.82
   5 -14  -1   17.10    3.67
   5 -11   1   41.68    2.91
   5 -10   1   63.79    2.71
   7 -13 -10    0.75    3.27
   7 -13  -9   96.19    3.81
   7 -12  -7    8.56    2.77
  -2 -17   2   38.44    3.71
  -2 -16   4   33.31    3.66
  -1 -18  -1    2.03    3.42
   1 -15   4   13.84    3.60
   1 -10   7   17.01    2.26
   2 -15   3   31.63    3.96
   3 -18  -6   -1.89    3.17
   3 -16   0    3.47    3.81
   4 -17  -5    0.95    3.51
   4 -14   1  391.86    6.48
   4 -13   2   56.33    3.78
   4 -10   3   14.54    2.30
   5 -16  -5    9.13    3.83
   6 -15  -7   29.17    3.75
   6 -14  -5   25.11    3.74
   7 -13 -11    4.58    2.91
   7 -11  -7   75.63    3.09
   7 -10  -7   19.01    2.25
   7  -9  -8    4.91    1.91
  -2 -12   8    5.17    2.98
  -1 -15   5    2.84    3.24
  -1 -13   7    2.98    2.94
   0 -17   1   93.28    4.31
   0 -16   3  136.75    4.72
   2 -18  -4   39.32    3.69
   2 -17  -1   15.76    3.69
   3 -18  -8   -3.11    3.35
   3 -18  -7   -4.28    3.04
   3 -12   4  187.60    4.45
   5 -12   0   64.57    3.49
   6 -15 -13    5.27    3.31
   6 -15  -9    8.41    3.92
   6 -15  -8   21.72    3.57
   7 -12  -9   50.46    3.26
   7 -11  -8   14.48    2.51
   7 -10  -8    3.05    2.47
  -3 -15   5   66.84    4.11
  -2 -15   5   72.70    4.33
  -1 -14   6   73.05    3.77
  -1 -11   8    2.94    2.41
   0 -12   7   -0.20    2.77
   1 -17   0   64.74    4.14
   2 -16   1   25.65    4.06
   3 -18  -9    5.49    3.15
   3 -17  -3    2.32    3.75
   3 -15   1   76.04    4.46
   4 -17  -6    4.56    3.61
   4 -16  -3   10.25    3.83
   4 -15  -1   15.22    3.83
   4 -12   2   31.27    3.21
   5 -16 -15   -0.41    2.76
   5 -14  -2   -0.60    3.46
   5 -13  -1    0.37    3.38
   6 -15 -12   40.35    3.60
   6 -15 -11   23.35    3.52
   6 -14  -6    5.74    3.41
   6  -9  -3  125.40    2.99
   7 -12 -11   -2.77    2.80
   7 -12 -10  164.28    4.18
   7 -11  -9   29.62    3.02
  -2 -14   6    4.21    3.55
  -2 -13   7   23.74    3.49
  -1 -18  -2    9.00    3.21
  -1 -17   1   61.86    4.21
  -1 -16   3    1.31    3.44
   0 -15   4  194.26    5.17
   1 -12   6   91.38    3.63
   3 -16  -1   62.87    4.41
   3 -14   2  145.61    4.82
   3 -13   3  105.59    3.92
   3 -11   4   10.08    2.57
   4 -17 -14    7.62    2.78
   4 -17  -7    5.46    3.36
   5 -16 -14   -2.91    3.07
   5 -16  -8   24.37    4.22
   5 -15  -4    8.85    3.72
   5 -11   0   65.99    3.14
   6 -11  -3   71.93    3.25
   6 -10  -3  107.40    3.12
   7 -10  -9   87.11    2.96
  -3 -16   3    4.24    3.51
  -2 -17   1    6.26    3.26
  -2 -16   3    1.19    3.27
  -1 -10   8  174.47    3.79
   0 -14   5  379.86    6.20
   0 -13   6  259.86    5.16
   2 -18  -6    5.26    3.25
   2 -17  -2    0.96    3.54
   2 -15   2  102.18    4.61
   2 -13   4   74.62    3.93
   3 -17  -4   28.97    3.86
   4 -17 -13    4.99    2.87
   4 -14   0   19.04    3.84
   4 -13   1  178.90    4.55
   4 -11   2    5.38    2.50
   5 -16 -13   20.81    3.39
   5 -16  -9    1.26    3.22
   5 -10   0    8.98    2.04
   6 -14  -7    4.48    3.28
   6 -13  -5   10.49    3.27
   6 -12  -4  116.20    3.95
  -2 -11   8  313.00    4.90
  -1 -12   7  228.68    4.82
   0 -16   2   91.18    4.41
   0 -11   7  179.54    3.98
   1 -18  -5    0.82    3.54
   1 -17  -1   36.16    3.86
   1 -14   4   16.80    3.54
   1 -11   6   39.75    2.89
   2 -18  -7   -1.08    3.13
   2 -16   0   26.37    3.98
   2 -14   3   71.88    4.14
   3 -17  -5   20.80    3.89
   3 -15   0    0.82    3.85
   4 -17 -12    3.11    3.03
   4 -17 -11    2.70    3.29
   4 -17 -10    2.47    3.20
   4 -10   2  101.66    3.07
   5 -16 -12    5.14    3.22
   5 -16 -11    8.31    3.41
   5 -14  -3   52.43    3.99
   6 -14  -8   28.14    3.57
  -1 -17   0    4.22    3.47
  -1 -15   4    6.86    3.39
   0 -18  -4    2.89    3.16
   1 -16   1    2.45    3.82
   2 -18  -9    1.82    2.86
   2 -18  -8   -3.23    3.05
   2 -17  -3   24.18    3.78
   3 -16  -2   14.24    3.89
   3 -12   3  376.19    5.66
   4 -16  -5    1.69    3.61
   6 -14 -13   42.32    3.75
   6 -14  -9    5.48    3.24
   6 -13  -6    3.92    3.14
   6 -12  -5   17.26    3.00
   6 -10  -4  216.08    3.83
   6  -9  -4  122.98    2.98
  -4 -16   2    0.03    3.21
  -3 -17   0   56.94    3.72
  -2 -17   0    0.80    3.38
  -2 -15   4    8.88    3.69
  -1 -16   2  118.08    4.55
  -1 -14   5   25.92    3.44
  -1 -13   6   10.40    3.00
   1 -18  -6    1.09    3.28
   1 -17  -2   25.95    3.90
   1 -10   6    5.48    2.10
   2 -18 -10   -3.46    2.79
   3 -17  -6    0.05    3.41
   3 -14   1    6.39    3.59
   4 -14  -1    1.53    3.48
   4 -13   0   76.02    3.96
   5 -14  -4  165.80    4.99
   5 -11  -1  177.25    3.99
   6 -14 -11   76.09    4.08
   6 -14 -10    1.47    3.13
   6 -13  -7  320.11    5.66
  -3 -15   4    3.65    3.34
  -2 -16   2   22.35    3.95
  -2 -12   7   72.70    3.69
   0 -18  -5    2.79    3.23
   0 -15   3   24.94    3.66
   2 -12   4   15.05    2.96
   3 -17  -7    5.35    3.56
   3 -11   3    2.38    2.50
   4 -16 -16    9.01    2.97
   4 -16  -6   16.61    3.80
   4 -15  -3   47.00    4.16
   5 -13  -3    3.10    3.23
   5 -12  -2   60.40    3.45
   5 -10  -1   78.99    2.90
   6 -12  -6  230.74    5.02
   6 -11  -5  503.15    5.83
  -3 -16   2   16.95    3.47
  -2 -14   5    8.09    3.39
  -2 -10   8  261.69    4.17
  -1 -18  -5   -0.29    2.89
  -1 -17  -1   24.25    3.63
  -1 -11   7   76.21    3.11
   0 -14   4  124.77    4.47
   0 -13   5  274.92    5.27
   1 -18  -8    3.30    3.11
   1 -16   0    2.10    3.64
   1 -12   5   36.93    2.90
   2 -14   2  296.92    5.87
   2 -13   3  166.69    4.65
   3 -17 -14    3.71    2.78
   3 -17  -8   28.36    3.71
   3 -15  -1   36.73    4.19
   4 -16  -7    5.19    3.73
   4 -11   1   -3.07    2.15
   5 -15 -15    0.38    3.07
   5 -15  -8    1.72    3.42
   6 -13  -8    8.82    3.18
  -3 -17  -1    4.71    3.09
  -3 -14   5   55.45    3.71
  -2 -17  -1   25.73    3.60
  -2 -13   6   -0.19    3.00
  -1 -15   3   -0.74    3.38
   0 -17  -2    3.27    3.36
   1 -18  -9   32.28    3.33
   1 -17  -3   -1.36    3.40
   2 -17  -5    3.07    3.47
   3 -17 -13   13.35    3.16
   3 -16  -4   20.65    3.91
   3 -12   2  192.95    4.49
   3 -10   3  185.34    3.48
   4 -16 -15    7.64    2.95
   4 -14  -2   57.75    4.06
   5 -15 -14    1.33    3.05
   5 -15  -9    2.84    3.35
   5 -11  -2    4.00    2.50
   6 -13  -9  122.22    4.16
   6 -12  -7   -1.29    2.80
   6 -11  -6   55.74    3.45
  -3 -13   6    5.32    3.00
  -1 -16   1   19.83    3.59
   0 -18  -7    5.82    3.12
   2 -16  -2    1.88    3.87
   2 -15   0   10.07    3.76
   2 -11   4    3.09    2.21
   3 -17 -11   -0.09    3.12
   3 -13   1  161.86    4.67
   4 -16 -14    8.84    3.23
   4 -16  -9   11.21    3.57
   4 -12   0   18.29    2.76
   5 -15 -12    2.74    3.32
   5 -15 -11   -0.10    3.29
   5 -15 -10   44.35    3.86
   5 -13  -4  130.14    4.44
   5 -12  -3   14.13    3.14
   6 -13 -13   93.32    3.91
   6 -13 -12   28.59    3.60
   6 -13 -11   14.35    3.35
  -4 -16   1    7.84    3.13
  -4 -15   3  142.42    4.76
  -2 -16   1   -0.50    3.85
  -2 -15   3   33.33    3.73
  -1 -14   4    2.82    3.24
  -1 -12   6   45.59    3.17
  -1 -10   7    0.89    2.42
   0 -18  -8   -0.71    2.94
   0 -15   2  248.06    5.70
   1 -17  -4    4.96    3.47
   1 -16  -1   16.71    3.79
   1 -11   5   14.01    2.58
   2 -17  -6    0.45    3.41
   3 -16  -5    3.65    3.71
   3 -15  -2    2.81    3.28
   4 -16 -13    0.52    3.11
   4 -16 -12    3.08    3.38
   4 -16 -11   10.48    3.59
   4 -16 -10    3.57    3.30
   6 -12  -8  157.37    4.22
   6  -9  -6   30.08    2.23
  -5 -16   0    6.06    3.17
  -3 -17  -2   45.72    3.64
  -3 -16   1    2.67    3.35
  -3 -15   3  136.55    4.71
  -2 -17  -2    1.40    3.38
  -2 -11   7   -0.13    2.54
  -1 -13   5   40.13    3.39
   0 -17  -3   -3.22    3.33
   2 -17  -7    4.05    3.40
   2 -16  -3   -1.13    3.69
   2 -14   1   23.22    3.74
   2 -12   3    8.94    2.89
   2 -10   4   21.29    2.13
   3 -11   2  330.51    4.94
   4 -14  -3   36.08    4.02
   4 -11   0   24.32    2.73
   5 -14  -7   20.15    3.56
   6 -12  -9   76.00    3.52
   6 -11  -7    9.72    2.64
  -2 -14   4   69.09    4.31
   0 -14   3   49.45    3.89
   0 -13   4   24.66    3.48
   0 -12   5    5.93    2.78
   1 -17  -5    1.89    3.43
   1 -14   2   -5.86    3.39
   1 -10   5  190.77    3.67
   2 -17  -8    6.99    3.38
   2 -15  -1    5.14    3.78
   2 -13   2  451.11    6.32
   3 -16  -6   23.12    3.92
   3 -14  -1  133.20    4.78
   4 -15  -6   16.44    3.80
   4 -13  -2  340.67    5.92
   4 -12  -1    1.17    2.86
   5 -14  -8   81.89    4.17
   6 -12 -10    4.47    2.83
   6 -11  -8   68.38    3.17
   6 -10  -7    6.05    2.17
  -4 -16   0   24.09    3.79
  -4 -14   4  104.74    4.59
  -2 -12   6   80.91    3.53
  -1 -16   0  180.58    5.39
  -1 -15   2  156.17    4.92
   0 -17  -4   13.83    3.56
   0 -16  -1   94.58    4.62
   1 -17  -6   -0.48    3.99
   1 -16  -2   31.63    4.04
   2 -17 -13   -1.76    3.03
   2 -17 -10    6.61    3.29
   2 -17  -9    1.72    3.48
   2 -16  -4   49.47    4.41
   3 -16 -16   99.07    3.86
   3 -16  -7   12.47    3.90
   3 -13   0   13.49    3.38
   3 -12   1  217.20    4.69
   3 -10   2   -1.43    2.13
   4 -10   0  223.54    3.81
   5 -14 -15    2.58    3.11
   5 -14  -9   11.88    3.46
   6 -12 -12    1.77    2.83
   6 -12 -11    2.23    2.91
  -3 -17  -3   12.28    3.28
  -3 -16   0    9.85    3.86
  -3 -14   4   68.65    4.03
  -2 -17  -3   12.39    3.47
  -2 -16   0    5.96    3.74
  -2 -13   5   90.40    3.85
   1 -15   0    7.16    3.30
   2 -14   0  262.14    5.88
   2 -11   3  235.05    4.38
   3 -16 -15   14.44    3.28
   4 -15 -16    3.71    2.99
   5 -14 -14   -0.61    3.25
   5 -14 -13   32.36    3.93
   5 -14 -11  129.89    4.99
   5 -14 -10    1.26    3.35
   6 -11  -9   16.66    2.61
   6 -10  -8   38.70    2.49
   6  -9  -8  125.39    3.08
  -5 -16  -1   40.92    3.25
  -4 -15   2   10.25    3.45
  -3 -15   2    3.98    3.37
  -3 -12   6  228.62    4.90
  -2 -10   7   13.38    2.38
  -1 -14   3  371.89    6.28
   0 -17  -5   -0.92    3.39
   1 -17  -7   12.15    3.48
   1 -16  -3   92.81    4.84
   2 -16  -5   67.75    4.62
   2 -15  -2  118.84    4.92
   3 -16 -14    8.51    3.49
   3 -16  -8    3.11    3.74
   3 -15  -4    4.68    3.33
   3 -14  -2    1.05    3.48
   4 -15 -15    5.10    3.25
   4 -14  -5   28.89    3.82
   4 -13  -3    8.64    3.34
   4 -11  -1  100.76    3.48
   5 -14 -12    1.98    3.29
   5 -13  -7  131.36    4.47
   6 -11 -11   15.22    3.10
   6 -11 -10    3.81    2.52
  -3 -17  -4   60.40    3.90
  -1 -13   4   63.13    3.75
  -1 -12   5   37.33    3.17
   0 -17  -6   12.97    3.61
   0 -16  -2    4.12    3.69
   0 -11   5   83.76    3.19
   1 -14   1   52.42    4.03
   2 -13   1   15.71    3.39
   3 -16 -12   -1.65    3.23
   3 -16 -11   10.05    3.56
   3 -13  -1   35.35    3.75
   3 -11   1   20.90    2.71
   4 -15 -14    3.74    3.34
   4 -15 -10   -1.15    3.40
   4 -15  -9   10.05    3.60
   6  -9  -9    8.68    2.08
  -4 -16  -1   23.21    3.65
  -2 -16  -1   15.26    3.55
  -2 -14   3   27.52    4.13
  -1 -17  -5    8.99    3.59
   1 -17 -11    1.06    3.51
   1 -17 -10   16.14    3.52
   1 -17  -9   -0.56    3.47
   1 -13   2   98.98    4.20
   2 -16  -6   -6.80    3.62
   2 -10   3  104.78    2.94
   3 -15 -18    0.63    2.99
   3 -15  -5   51.55    4.41
   3 -12   0   97.27    3.81
   4 -15 -13   69.06    4.06
   4 -15 -12   14.08    3.62
   4 -15 -11    0.04    3.41
   4 -14  -6   33.83    3.90
   4 -10  -1   87.85    3.02
   5 -13  -8   17.10    3.34
   5 -12  -6  133.51    4.18
   5 -10  -4   23.39    2.39
   6 -10 -11    9.66    2.75
  -5 -16  -2   -2.79    3.17
  -5 -15   1    1.79    3.25
  -3 -17  -5   17.16    3.39
  -3 -16  -1    8.02    3.63
  -2 -11   6  116.64    3.53
  -1 -17  -6    0.27    3.77
  -1 -10   6   54.38    2.66
   0 -13   3   77.05    4.07
   2 -15  -3    0.00    3.74
   3 -15  -6   38.29    4.29
   3 -14  -3  110.34    4.62
   3 -10   1   38.15    2.44
   4 -13  -4  114.03    4.35
   5 -13  -9    1.42    3.20
   5 -11  -5    4.80    2.58
  -4 -15   1    5.68    3.82
  -4 -14   3    8.79    3.47
  -3 -15   1    9.75    4.05
  -3 -14   3    4.01    3.29
  -2 -15   1   92.71    4.57
  -2 -13   4  190.05    4.75
   0 -17  -8   -0.27    3.46
   0 -16  -3    1.90    3.68
   0 -10   5    0.94    2.14
   2 -16 -16  103.86    3.87
   2 -16  -7   25.35    4.12
   4 -11  -2   10.69    2.65
   5 -13 -14   18.00    3.59
   5 -13 -11   47.53    4.09
   5 -13 -10  130.09    4.44
   5 -12  -7  362.89    5.71
  -4 -16  -2   79.98    4.12
  -2 -17  -6   -1.58    3.18
  -2 -16  -2   -0.75    3.49
  -1 -17  -7   13.97    3.60
  -1 -15   0  156.13    5.15
  -1 -14   2   47.90    3.91
   0 -17 -12   41.03    3.50
   0 -17 -11    7.12    3.09
   0 -17 -10   79.52    4.18
   0 -17  -9   46.27    3.91
   1 -16  -5    2.43    3.77
   1 -15  -2   16.20    3.92
   1 -14   0   32.15    3.87
   2 -16 -15   10.77    3.27
   2 -16  -8    1.16    3.61
   2 -15  -4   14.89    3.92
   2 -13   0  167.61    4.89
   2 -12   1   92.57    3.75
   3 -15  -7  109.90    4.81
   3 -14  -4    8.12    3.64
   3 -13  -2   -0.38    3.26
   3 -11   0  398.19    5.36
   4 -13  -5    8.45    3.35
   5 -13 -13    1.18    3.26
   5 -13 -12   98.67    4.05
   5 -11  -6  133.53    3.74
   5 -10  -5   22.02    2.37
  -5 -16  -3   62.97    3.61
  -3 -16  -2   94.37    4.62
  -3 -13   4    9.22    3.24
  -3 -11   6  102.02    3.55
  -2 -17  -7   87.67    4.31
  -1 -17  -8    1.82    3.51
  -1 -16  -3   19.06    3.83
  -1 -13   3   69.05    4.27
  -1 -11   5  252.27    4.56
   0 -16  -4   -0.08    3.71
   0 -15  -1   18.77    3.90
   1 -16  -6   44.17    4.39
   2 -16 -14   33.57    3.72
   2 -16 -13    2.59    3.64
   2 -16 -10    1.74    3.62
   2 -16  -9    0.15    3.58
   2 -14  -2   51.02    4.13
   3 -15 -16    1.53    3.29
   3 -15  -8    5.16    3.74
   3 -12  -1    4.09    2.91
   4 -14 -16    1.85    3.12
   5 -12  -8    7.20    3.04
   5  -9  -5   22.40    2.20
  -5 -15   0    3.19    3.27
  -3 -12   5   10.49    3.00
  -2 -17  -8   22.33    3.53
  -2 -15   0   30.02    3.86
  -2 -14   2   63.28    4.07
  -1 -17 -11    8.96    3.67
  -1 -17 -10   42.79    3.66
  -1 -17  -9   47.05    3.83
  -1 -12   4   15.51    3.02
   1 -13   1   22.61    3.64
   1 -12   2   10.25    2.98
   2 -15  -5  137.68    5.19
   2 -10   2   -0.07    2.16
   4 -14 -15   -5.85    3.24
   4 -14  -9   -2.79    3.52
   4 -12  -4  147.52    4.29
   5 -12  -9  267.81    5.18
   5 -11  -7   10.03    2.62
  -6 -15  -1   16.00    3.22
  -5 -14   2    1.60    3.31
  -4 -16  -3   15.57    3.61
  -4 -15   0    0.90    3.40
  -4 -12   5  124.12    4.14
  -3 -16  -3    9.21    4.02
  -3 -15   0    0.57    3.46
  -2 -17  -9   42.03    3.61
  -2 -10   6   28.04    2.42
   0 -12   3   51.55    3.42
   1 -16 -16   30.86    3.29
   1 -15  -3   98.79    4.50
   1 -14  -1   29.59    3.92
   2 -15 -18    0.05    3.06
   2 -13  -1   26.16    3.58
   3 -15 -14    6.69    3.50
   3 -13  -3   39.63    3.73
   3 -10   0   16.01    2.36
   4 -14 -14   14.59    3.41
   4 -14 -13  110.74    4.58
   4 -14 -12   25.28    3.67
   4 -14 -11   74.42    4.23
   5 -12 -10   -0.84    2.85
  -5 -16  -4    1.74    2.94
  -4 -14   2   79.34    4.29
  -2 -13   3    0.15    3.31
  -1 -16  -4   -0.32    3.81
  -1 -14   1  104.77    4.53
   0 -15  -2  128.02    5.03
   0 -14   0   -0.87    3.53
   1 -16 -15   23.52    3.71
   1 -16  -8   -3.26    3.59
   2 -15  -6   46.99    4.34
   2 -12   0  104.62    3.93
   3 -15 -13   28.10    3.86
   3 -15 -12    9.27    3.50
   3 -12  -2   29.77    3.25
   3 -11  -1    1.45    2.54
   5 -12 -14   12.68    3.13
   5 -12 -12   -1.89    3.41
   5 -11  -8   54.70    3.18
   5  -9  -6    1.65    1.94
  -5 -15  -1    6.05    3.73
  -4 -16  -4   24.14    3.97
  -2 -12   4   62.89    3.94
  -2 -11   5   42.39    2.89
  -1 -10   5    2.24    2.19
   0 -16  -6   15.47    3.88
   1 -16 -14   29.84    3.46
   1 -16  -9    8.18    3.65
   1 -15  -4   38.16    4.25
   1 -10   3    0.07    2.19
   2 -15 -17   79.96    4.22
   3 -14 -18   -0.11    3.17
   3 -14  -6    0.00    3.20
   4 -12  -5  106.02    3.75
   4 -10  -3    3.52    2.25
   5 -10  -7    7.23    2.28
  -6 -15  -2    8.22    3.29
  -5 -16  -5   87.80    3.95
  -3 -16  -4  202.66    5.63
  -3 -13   3  271.96    5.48
  -3 -10   6   12.27    2.59
  -2 -15  -1   28.67    3.94
  -2 -14   1   24.46    3.63
  -1 -16  -5   63.30    4.45
   0 -16  -7    6.47    3.90
   0 -15  -3   27.72    4.26
   0 -10   4   87.59    2.98
   1 -16 -12   -1.94    3.60
   1 -16 -11    5.93    3.46
   1 -16 -10    2.54    3.53
   1 -14  -2   46.78    4.17
   1 -13   0   36.61    3.36
   2 -15  -7   53.80    4.39
   3 -14  -7   -0.42    3.55
   3 -13  -4  100.11    4.43
   4 -13  -8   32.99    3.65
   4 -11  -4    8.73    2.39
   5 -11  -9   60.52    3.26
  -5 -14   1    2.77    3.72
  -5 -13   3  135.67    4.59
  -4 -16  -5   82.06    4.55
  -4 -15  -1   20.41    3.77
  -4 -13   3  110.47    4.41
  -3 -15  -1    1.36    3.56
  -2 -16  -5   29.44    3.92
  -1 -15  -2  137.19    5.18
  -1 -12   3   40.76    3.29
   1 -15  -5   13.26    3.99
   1 -12   1    3.18    2.92
   1 -11   2    0.37    2.23
   2 -15 -16    8.10    3.39
   2 -15  -8    0.24    3.73
   2 -14  -4   66.39    3.99
   2 -13  -2   11.13    3.42
   3 -14 -17   14.14    3.34
   4 -13 -16    9.47    3.28
   4 -13  -9    4.61    3.37
   5 -11 -10    7.92    2.66
   5 -10  -8  179.48    3.82
   5  -9  -7  121.35    3.03
  -3 -14   1    6.02    3.55
  -3 -12   4   13.35    2.98
  -3 -11   5   94.39    3.42
   0 -16 -15   29.60    3.44
   0 -16  -8    6.04    3.87
   0 -14  -1   30.04    3.90
   2 -15 -15   44.03    3.92
   2 -15  -9   44.64    4.28
   2 -12  -1   14.72    3.09
   3 -14 -16    5.84    3.73
   3 -13  -5    2.87    3.37
   3 -12  -3    3.41    2.65
   3 -11  -2   72.35    3.28
   4 -13 -15    2.74    3.39
   4 -13 -10  143.37    4.68
  -6 -15  -3   -1.00    3.32
  -6 -14   0   14.98    3.76
  -5 -15  -2    5.41    3.58
  -4 -16  -6   56.95    3.93
  -4 -12   4  340.95    5.91
  -2 -16  -6   76.66    4.45
  -2 -13   2  308.87    5.85
  -1 -16  -7   23.87    3.94
  -1 -15  -3   97.67    4.98
   0 -16 -13   81.16    4.21
   0 -16 -10    1.89    3.49
   0 -16  -9   49.89    4.33
   0 -15  -4   50.15    4.41
   1 -15 -18    1.73    2.86
   1 -15  -6   24.47    4.11
   1 -13  -1   42.71    3.80
   2 -15 -14   29.17    3.96
   2 -15 -13    0.92    4.01
   2 -15 -10   -0.20    3.74
   2 -14  -5   15.41    3.84
   2 -11   0    7.90    2.59
   4 -13 -14    3.49    3.49
   4 -13 -13    2.49    3.18
   4 -13 -12   99.42    4.30
   4 -13 -11   11.04    3.44
   5 -11 -13   28.63    3.09
   5 -11 -12   33.69    3.00
   5 -10  -9    1.73    2.24
   5  -9  -8   15.66    2.10
  -4 -15  -2    2.95    3.77
  -4 -11   5  309.94    5.12
  -3 -15  -2    9.99    3.71
  -2 -14   0   43.57    3.98
  -1 -16  -8   52.53    4.22
   0 -16 -12   13.18    3.59
   2 -15 -12   25.00    3.98
   2 -14 -19   -1.49    2.98
   2 -13  -3   34.44    3.72
   3 -14 -15   18.86    3.59
   3 -14 -14   43.57    3.81
   3 -14 -10    2.20    3.62
   5 -10 -10   65.57    3.22
  -5 -14   0   21.81    4.11
  -3 -16  -7    1.68    3.58
  -3 -13   2    7.56    3.25
  -2 -16  -7   20.39    3.92
  -2 -12   3   11.84    3.04
  -1 -16 -14   -2.08    3.02
  -1 -16  -9   -2.54    3.46
  -1 -13   1    8.28    3.33
   0 -15  -5    3.71    3.90
   0 -14  -2    7.43    3.71
   0 -13   0   79.62    4.12
   1 -15 -17   26.69    3.39
   1 -15  -7    9.31    4.08
   1 -12   0   56.41    3.51
   1 -10   2    4.63    1.99
   2 -14  -6   62.87    4.36
   3 -14 -13   56.52    4.15
   3 -14 -12   36.40    3.89
   3 -12  -4   26.42    3.25
   4 -12  -8    2.44    3.05
   5  -9  -9  196.68    3.83
  -6 -15  -4   29.18    3.50
  -5 -15  -3    9.36    3.51
  -5 -13   2    7.06    3.40
  -4 -14   0    0.97    3.45
  -4 -13   2  168.85    4.96
  -3 -16  -8   19.78    4.06
  -3 -14   0  109.83    4.71
  -2 -16  -8    4.01    3.68
  -1 -16 -13   53.71    3.92
  -1 -16 -12    1.49    3.45
  -1 -16 -11   35.31    4.16
  -1 -15  -4    8.13    3.90
   1 -15 -16   70.96    4.11
   1 -15  -8    3.16    3.88
   1 -11   1   75.17    3.06
   2 -14 -18   37.82    3.64
   3 -13 -18   37.16    3.86
   4 -12  -9  122.80    4.22
   5 -10 -13    3.69    2.85
   5 -10 -12    7.56    2.58
  -6 -14  -1   92.84    4.49
  -4 -16  -9   -1.88    3.21
  -4 -15  -3    0.19    3.84
  -3 -16  -9   -1.44    3.41
  -2 -16 -13    9.20    3.76
  -2 -16 -10   26.35    3.72
  -2 -16  -9    4.30    3.75
  -1 -12   2   90.62    3.60
  -1 -11   3   21.49    2.70
   0 -15  -6    4.90    3.92
   0 -12   1  114.00    3.88
   1 -15 -15   41.03    4.00
   1 -14 -20   14.19    3.07
   1 -13  -2   74.35    4.16
   2 -13  -4   33.66    3.42
   2 -11  -1   58.43    3.15
   2 -10   0    0.46    1.99
   3 -12  -5   31.21    3.40
   4 -12 -16   41.66    3.61
   4 -11  -7    8.64    2.71
   5  -9 -10    3.22    2.15
  -7 -14  -2    5.61    3.19
  -6 -15  -5    4.68    3.34
  -5 -15  -4    8.58    4.00
  -3 -16 -11    2.86    3.27
  -3 -16 -10    5.12    3.48
  -3 -12   3  843.15    8.24
  -3 -10   5  183.94    3.87
  -2 -16 -12    1.19    3.34
  -2 -16 -11    2.96    3.46
  -2 -15  -4    4.92    3.86
  -2 -14  -1  133.85    4.98
  -2 -13   1   50.43    3.80
  -1 -15  -5    4.03    3.89
  -1 -14  -2    5.69    3.91
   0 -14  -3   33.31    4.08
   0 -13  -1  108.33    4.44
   1 -15 -14   13.67    3.79
   1 -15 -11   20.28    4.08
   1 -15 -10    7.35    3.83
   1 -14  -5   67.19    4.46
   2 -14 -17   -5.57    3.41
   2 -14  -8   69.83    4.44
   4 -12 -15   33.93    3.53
   4 -12 -11   68.14    3.80
   5  -9 -11  148.91    3.43
  -6 -13   1    0.75    3.77
  -5 -14  -1  141.60    5.27
  -5 -12   3    2.33    3.48
  -4 -15  -4    0.50    3.63
  -3 -14  -1    3.82    3.75
  -3 -11   4  245.16    4.62
  -2  -9   5  167.52    3.38
   0 -15 -17    3.22    3.14
   1 -14 -19   10.31    3.46
   1 -12  -1   27.26    3.28
   2 -14 -16    2.83    3.38
   2 -14  -9   44.43    4.23
   2 -13  -5  220.88    5.41
   2 -12  -3    2.97    3.05
   3 -13 -16   -0.83    3.73
   4 -12 -14   13.17    3.29
   4 -12 -13   45.07    3.52
   4 -12 -12   39.16    3.45
   4 -11  -8  128.66    3.86
   4 -10  -6   39.23    2.68
   5  -9 -12    2.34    2.25
  -6 -15  -6   43.22    3.83
  -4 -14  -1   66.56    4.33
  -4 -10   5    0.35    2.67
  -3 -13   1   25.55    3.63
  -2 -15  -5    4.34    3.90
  -1 -15  -6   17.46    4.07
   0 -15 -16   39.19    3.79
   0 -15  -8   -1.74    3.84
   1 -14  -6   95.20    4.79
   1 -11   0   68.84    3.28
   1 -10   1    3.89    2.24
   2 -14 -15    1.97    3.53
   3 -13 -15   25.96    4.03
   3 -13 -10  113.86    4.63
   3 -12  -6   -1.69    3.04
   3 -10  -3   44.83    2.71
  -7 -14  -3    7.45    3.12
  -6 -14  -2    3.91    3.57
  -5 -15  -5   10.92    3.70
  -5 -13   1    4.37    3.57
  -4 -13   1   74.94    4.09
  -4 -11   4  325.96    5.35
  -2 -11   3   44.38    3.50
  -2 -10   4  206.94    3.99
  -1 -14  -3  239.20    5.97
   0 -15 -15   10.15    3.63
   0 -15  -9   52.95    4.47
   0 -12   0    5.52    3.05
   2 -14 -14    3.93    3.54
   2 -14 -13   -4.79    3.46
   2 -14 -12   -0.27    3.55
   2 -11  -2   16.20    2.73
   2 -10  -1  162.55    3.66
   3 -13 -14    3.63    3.38
   3 -13 -13   26.18    3.72
   3 -13 -12   60.82    4.08
   3 -13 -11   25.86    3.70
   4 -11  -9    7.35    2.80
   4 -10  -7   73.45    2.97
  -6 -15  -7   33.48    3.58
  -5 -15  -6   35.11    4.27
  -4 -15  -5   -3.44    3.66
  -2 -15  -6    0.58    3.85
  -2 -13   0   39.14    3.84
  -1 -15 -17   -2.52    3.02
  -1 -15  -7    1.72    4.10
  -1 -10   3   26.58    2.55
   0 -15 -13    1.56    3.69
   0 -15 -12    8.57    4.37
   0 -15 -11   -2.35    3.70
   0 -11   1  164.20    4.11
   1 -14 -18   16.90    3.49
   1 -14  -7    6.71    3.87
   2 -13 -19   98.91    4.29
   2 -12  -4   18.21    3.26
   3 -12  -7   60.83    3.77
   3 -11  -5    2.24    2.65
   4 -11 -16    0.19    3.19
   4 -11 -10   60.95    3.40
   4  -9  -6   38.17    2.37
  -5 -14  -2   15.44    3.96
  -4 -14  -2   87.61    4.66
  -3 -15  -6   -4.04    3.87
  -3 -14  -2   14.79    3.86
  -3 -12   2   10.96    3.13
  -1 -15  -8   48.34    4.48
  -1 -13  -1   36.61    3.52
   1 -14 -17    2.25    3.86
   2 -13  -7   52.03    4.06
   4 -11 -15   -4.77    3.16
   4 -11 -11  104.85    3.85
  -7 -14  -4    6.54    3.25
  -6 -14  -3   19.59    3.89
  -6 -13   0   30.73    3.84
  -5 -15  -7   38.26    3.87
  -4 -12   2  120.77    4.65
  -3  -9   5    3.41    2.11
  -1 -15  -9    0.25    3.87
  -1 -14  -4   -0.96    3.78
   0 -14 -19    1.85    3.12
   1 -14  -8    4.05    4.04
   2 -13 -18   68.01    4.10
   4 -11 -12   68.59    3.50
   4 -10  -8   92.76    3.27
  -7 -13  -1   36.64    3.70
  -5 -13   0  112.12    4.75
  -5 -12   2  103.33    4.35
  -4 -13   0   17.06    3.68
  -3 -15  -7   11.51    3.91
  -3 -11   3    7.77    2.71
  -2 -15 -16    8.87    3.29
  -2 -15  -8   -0.45    3.87
  -2 -12   1    6.20    3.09
  -1 -15 -14   19.94    4.01
  -1 -15 -13   -0.79    3.65
  -1 -15 -12   28.22    4.15
  -1 -15 -11    6.05    3.79
  -1 -15 -10   19.33    4.08
   0 -13  -3    5.28    3.53
   0 -12  -1   97.33    4.05
   1 -14 -16  178.22    5.37
   1 -14  -9    3.80    3.87
   1 -13  -5   68.93    4.26
   1 -11  -1  148.35    3.98
   2 -13 -17   57.48    4.44
   2 -13  -8   31.92    3.86
   2 -12  -5   89.11    4.02
   2 -11  -3  106.57    3.67
   3 -12 -17   83.58    4.16
   3 -12  -9  236.52    5.32
   3 -11  -6    4.78    2.72
   4 -10  -9  101.32    3.36
  -7 -14  -5    3.30    3.57
  -5 -14  -3   22.71    4.16
  -4 -15  -8    9.13    3.77
  -4 -14  -3   75.34    4.58
[truncated: 4,113,279 more chars]
