# Supplementary material for: Photoredox-active Cr(0) luminophores featuring photophysical properties competitive with Ru(II) and Os(II) complexes
Source: Nat Chem. 2023 Aug 14;15(12):1730–6. doi: 10.1038/s41557-023-01297-9 (PMC10695827; doi:10.1038/s41557-023-01297-9)
Supplement: Supplementary file 3 — Cyclic voltammograms. [file 41557_2023_1297_MOESM3_ESM.xlsx]

## Sheet: Figure-2
Figure 2b
CrLMes3_THF_vs Fc(+/0)		CrLPyr3_THF_vs Fc(+/0) oxidation		CrLPyr3_THF_vs Fc(+/0) reduction
Potential (V)	Current (A)	Potential (V)	Current (A)	Potential (V)	Current (A)
-1.18933	-1.56052e-06	-0.95153	-2.29478e-06	-2.0663	6.27705e-06
-1.18718	-1.42312e-06	-0.95245	-2.12425e-06	-2.066	6.33165e-06
-1.18565	-1.36668e-06	-0.95276	-1.93225e-06	-2.06508	6.23166e-06
-1.18412	-1.32338e-06	-0.95123	-1.87091e-06	-2.06477	6.24761e-06
-1.18258	-1.30608e-06	-0.95	-1.77767e-06	-2.06354	6.3298e-06
-1.18044	-1.29332e-06	-0.94877	-1.86661e-06	-2.06293	6.13106e-06
-1.1786	-1.28258e-06	-0.94816	-1.69425e-06	-2.06201	6.22123e-06
-1.17645	-1.27706e-06	-0.94663	-1.78994e-06	-2.0614	6.26233e-06
-1.17492	-1.26903e-06	-0.9454	-1.76295e-06	-2.06017	6.2427e-06
-1.17308	-1.24774e-06	-0.94448	-1.68443e-06	-2.05956	6.21448e-06
-1.17154	-1.22443e-06	-0.94294	-1.78932e-06	-2.05925	5.88324e-06
-1.1694	-1.20008e-06	-0.94202	-1.61696e-06	-2.06017	5.85748e-06
-1.16756	-1.17745e-06	-0.94049	-1.71081e-06	-2.06109	5.77957e-06
-1.16572	-1.15156e-06	-0.93926	-1.69793e-06	-2.0617	5.67468e-06
-1.16388	-1.14512e-06	-0.93804	-1.62309e-06	-2.0617	5.83171e-06
-1.16234	-1.14193e-06	-0.93681	-1.72676e-06	-2.06293	5.71639e-06
-1.16081	-1.1396e-06	-0.93589	-1.54825e-06	-2.06385	5.65137e-06
-1.15835	-1.13524e-06	-0.93497	-1.65805e-06	-2.06416	5.71823e-06
-1.15713	-1.13481e-06	-0.93313	-1.63965e-06	-2.06508	5.59984e-06
-1.15498	-1.1185e-06	-0.93252	-1.56727e-06	-2.06538	5.61027e-06
-1.15314	-1.09899e-06	-0.93098	-1.67155e-06	-2.0663	5.64401e-06
-1.1513	-1.07967e-06	-0.92945	-1.49121e-06	-2.06722	5.55813e-06
-1.14977	-1.06298e-06	-0.92853	-1.60653e-06	-2.06784	5.5704e-06
-1.14793	-1.04188e-06	-0.92761	-1.58629e-06	-2.06845	5.63849e-06
-1.14639	-1.04023e-06	-0.92608	-1.52126e-06	-2.06906	5.43729e-06
-1.14394	-1.03581e-06	-0.92516	-1.61941e-06	-2.06998	5.53114e-06
-1.14302	-1.03826e-06	-0.92393	-1.45808e-06	-2.0706	5.55997e-06
-1.14087	-1.03648e-06	-0.9227	-1.55807e-06	-2.0709	5.44772e-06
-1.13873	-1.03661e-06	-0.92148	-1.54764e-06	-2.07182	5.53544e-06
-1.13688	-1.02017e-06	-0.92056	-1.47096e-06	-2.07274	5.48575e-06
-1.13535	-1.00489e-06	-0.91872	-1.58015e-06	-2.07336	5.42073e-06
-1.13351	-9.89435e-07	-0.91749	-1.40656e-06	-2.07397	5.48207e-06
-1.13167	-9.74345e-07	-0.91626	-1.5182e-06	-2.07459	5.44588e-06
-1.12952	-9.53366e-07	-0.91534	-1.50765e-06	-2.0755	5.34528e-06
-1.1283	-9.53734e-07	-0.91411	-1.43686e-06	-2.07612	5.52501e-06
-1.12646	-9.51464e-07	-0.91319	-1.55071e-06	-2.07673	5.39987e-06
-1.12431	-9.55513e-07	-0.91197	-1.36767e-06	-2.07796	5.33608e-06
-1.12278	-9.53243e-07	-0.91043	-1.4752e-06	-2.07827	5.42379e-06
-1.12063	-9.59071e-07	-0.90921	-1.47305e-06	-2.07888	5.30111e-06
-1.1191	-9.43245e-07	-0.90829	-1.38791e-06	-2.07949	5.32074e-06
-1.11695	-9.30118e-07	-0.90706	-1.5047e-06	-2.08072	5.38392e-06
-1.11572	-9.12083e-07	-0.90583	-1.3343e-06	-2.08072	5.2729e-06
-1.11358	-9.01778e-07	-0.9043	-1.44176e-06	-2.08194	5.29436e-06
-1.11143	-8.79941e-07	-0.90307	-1.44189e-06	-2.08256	5.35202e-06
-1.10959	-8.80247e-07	-0.90277	-1.36092e-06	-2.08287	5.16187e-06
-1.10867	-8.82394e-07	-0.90093	-1.47133e-06	-2.08409	5.26737e-06
-1.10652	-8.85032e-07	-0.90001	-1.2924e-06	-2.0844	5.28394e-06
-1.10407	-8.84234e-07	-0.89878	-1.40465e-06	-2.08532	5.18334e-06
-1.10284	-8.90921e-07	-0.89755	-1.4057e-06	-2.08624	5.27535e-06
-1.10039	-8.79572e-07	-0.89633	-1.32552e-06	-2.08716	5.22934e-06
-1.09916	-8.64298e-07	-0.89479	-1.44575e-06	-2.08685	5.15512e-06
-1.09732	-8.5154e-07	-0.89418	-1.26891e-06	-2.08777	5.23057e-06
-1.09548	-8.38106e-07	-0.89234	-1.38128e-06	-2.089	5.18334e-06
-1.09333	-8.18354e-07	-0.89142	-1.36429e-06	-2.08961	5.09685e-06
-1.0918	-8.16514e-07	-0.89019	-1.284e-06	-2.09023	5.2729e-06
-1.08996	-8.16575e-07	-0.88896	-1.40932e-06	-2.09053	5.15328e-06
-1.08843	-8.19642e-07	-0.88774	-1.23321e-06	-2.09115	5.095e-06
-1.08659	-8.21605e-07	-0.88682	-1.34828e-06	-2.09237	5.17413e-06
-1.08413	-8.27862e-07	-0.88528	-1.34319e-06	-2.09268	5.06372e-06
-1.0829	-8.19949e-07	-0.88375	-1.25989e-06	-2.0936	5.09194e-06
-1.08106	-8.11177e-07	-0.88314	-1.37484e-06	-2.09452	5.14469e-06
-1.07892	-7.97682e-07	-0.88191	-1.20664e-06	-2.09483	5.04041e-06
-1.078	-7.81856e-07	-0.88099	-1.31976e-06	-2.09575	5.06924e-06
-1.07554	-7.65232e-07	-0.87946	-1.3089e-06	-2.09605	5.12016e-06
-1.0737	-7.60877e-07	-0.87823	-1.22873e-06	-2.09728	4.93491e-06
-1.07217	-7.60754e-07	-0.877	-1.36208e-06	-2.09759	5.03182e-06
-1.07064	-7.63453e-07	-0.87547	-1.17628e-06	-2.09851	5.05636e-06
-1.0688	-7.66766e-07	-0.87455	-1.28363e-06	-2.09943	4.94963e-06
-1.06696	-7.70078e-07	-0.87332	-1.28633e-06	-2.09973	5.05207e-06
-1.06512	-7.68299e-07	-0.8724	-1.21272e-06	-2.10096	5.00115e-06
-1.06297	-7.58607e-07	-0.87087	-1.32681e-06	-2.10127	4.91282e-06
-1.06082	-7.47014e-07	-0.86964	-1.15199e-06	-2.10188	5.01035e-06
-1.05959	-7.29838e-07	-0.86842	-1.2505e-06	-2.1028	4.95269e-06
-1.05775	-7.20269e-07	-0.86688	-1.25535e-06	-2.10341	4.89013e-06
-1.05591	-7.12295e-07	-0.86627	-1.1707e-06	-2.10403	5.04961e-06
-1.05407	-7.05977e-07	-0.86473	-1.29804e-06	-2.10495	4.91957e-06
-1.05254	-7.12602e-07	-0.86351	-1.11758e-06	-2.10556	4.88828e-06
-1.0507	-7.17141e-07	-0.86259	-1.22744e-06	-2.10618	4.96558e-06
-1.04917	-7.19226e-07	-0.86136	-1.231e-06	-2.10679	4.84719e-06
-1.04671	-7.1757e-07	-0.86075	-1.14727e-06	-2.10771	4.88522e-06
-1.04518	-7.1254e-07	-0.85891	-1.27706e-06	-2.10832	4.94227e-06
-1.04303	-6.99106e-07	-0.85768	-1.08599e-06	-2.10863	4.82633e-06
-1.0415	-6.8144e-07	-0.85645	-1.20339e-06	-2.10955	4.8662e-06
-1.03966	-6.73834e-07	-0.85523	-1.20456e-06	-2.11047	4.90914e-06
-1.03813	-6.68006e-07	-0.85431	-1.11807e-06	-2.11139	4.72328e-06
-1.03659	-6.6083e-07	-0.85247	-1.24296e-06	-2.11108	4.83308e-06
-1.03414	-6.67209e-07	-0.85185	-1.0555e-06	-2.112	4.84657e-06
-1.0323	-6.74877e-07	-0.85063	-1.17143e-06	-2.11354	4.75947e-06
-1.03076	-6.75981e-07	-0.8494	-1.1691e-06	-2.11415	4.84167e-06
-1.02923	-6.72607e-07	-0.84787	-1.0939e-06	-2.11476	4.78094e-06
-1.02739	-6.72607e-07	-0.84695	-1.21744e-06	-2.11476	4.71592e-06
-1.02555	-6.57456e-07	-0.84572	-1.02538e-06	-2.11599	4.80425e-06
-1.02371	-6.41998e-07	-0.84419	-1.14444e-06	-2.11691	4.74659e-06
-1.02187	-6.28564e-07	-0.84296	-1.14457e-06	-2.11722	4.67972e-06
-1.02003	-6.23779e-07	-0.84204	-1.06114e-06	-2.11783	4.8478e-06
-1.0185	-6.14578e-07	-0.84112	-1.18757e-06	-2.11906	4.72266e-06
-1.01635	-6.25742e-07	-0.83928	-1.0071e-06	-2.11906	4.68647e-06
-1.01451	-6.34575e-07	-0.83836	-1.11684e-06	-2.11998	4.77235e-06
-1.01328	-6.3844e-07	-0.83744	-1.10936e-06	-2.1209	4.6558e-06
-1.01083	-6.38869e-07	-0.8359	-1.02961e-06	-2.12151	4.71039e-06
-1.0096	-6.39299e-07	-0.83468	-1.16487e-06	-2.12243	4.75947e-06
-1.00807	-6.17584e-07	-0.83345	-9.79497e-07	-2.12304	4.64231e-06
-1.00561	-6.02923e-07	-0.83284	-1.0939e-06	-2.12335	4.68463e-06
-1.00347	-5.90103e-07	-0.831	-1.07899e-06	-2.12458	4.72266e-06
-1.00163	-5.81209e-07	-0.82977	-9.97348e-07	-2.12519	4.54539e-06
-1.0004	-5.73848e-07	-0.82885	-1.13273e-06	-2.12611	4.64599e-06
-0.99795	-5.86791e-07	-0.82793	-9.45453e-07	-2.12673	4.65887e-06
-0.99641	-5.94152e-07	-0.82609	-1.05072e-06	-2.12703	4.55888e-06
-0.99488	-6.02003e-07	-0.82486	-1.04894e-06	-2.12795	4.6558e-06
-0.99304	-6.04027e-07	-0.82425	-9.65696e-07	-2.12857	4.58955e-06
-0.99089	-6.02862e-07	-0.82302	-1.10169e-06	-2.12918	4.51165e-06
-0.98967	-5.8495e-07	-0.82118	-9.06501e-07	-2.12948	4.62697e-06
-0.98783	-5.70658e-07	-0.82057	-1.02446e-06	-2.13071	4.55214e-06
-0.98568	-5.54464e-07	-0.81904	-1.02268e-06	-2.13102	4.49815e-06
-0.98415	-5.44465e-07	-0.81842	-9.35884e-07	-2.13194	4.64783e-06
-0.9823	-5.37472e-07	-0.81689	-1.06562e-06	-2.13286	4.53067e-06
-0.98077	-5.49372e-07	-0.81566	-8.74542e-07	-2.13347	4.5e-06
-0.97893	-5.54586e-07	-0.81443	-9.9195e-07	-2.13439	4.58158e-06
-0.97678	-5.63052e-07	-0.81321	-9.7594e-07	-2.13531	4.47546e-06
-0.97525	-5.70474e-07	-0.81198	-8.93129e-07	-2.13562	4.52208e-06
-0.97341	-5.65873e-07	-0.81075	-1.02882e-06	-2.13623	4.58219e-06
-0.97126	-5.50231e-07	-0.80953	-8.30622e-07	-2.13715	4.4546e-06
-0.96973	-5.39006e-07	-0.80861	-9.47232e-07	-2.13746	4.51165e-06
-0.96758	-5.22566e-07	-0.80769	-9.42999e-07	-2.13869	4.53741e-06
-0.96605	-5.11586e-07	-0.80615	-8.55588e-07	-2.13899	4.37302e-06
-0.96421	-5.11341e-07	-0.80493	-9.90048e-07	-2.13991	4.47484e-06
-0.96268	-5.18211e-07	-0.80339	-7.90873e-07	-2.14053	4.49079e-06
-0.96084	-5.21585e-07	-0.80247	-8.99815e-07	-2.14145	4.38099e-06
-0.95869	-5.32626e-07	-0.80094	-8.8405e-07	-2.14175	4.47853e-06
-0.95685	-5.34589e-07	-0.80002	-8.05534e-07	-2.14298	4.41657e-06
-0.95531	-5.29253e-07	-0.79879	-9.38276e-07	-2.14329	4.33499e-06
-0.95347	-5.17536e-07	-0.79757	-7.40328e-07	-2.14421	4.44908e-06
-0.95133	-5.05575e-07	-0.79665	-8.42032e-07	-2.14451	4.37915e-06
-0.94979	-4.9208e-07	-0.79542	-8.3786e-07	-2.14543	4.33376e-06
-0.94795	-4.76867e-07	-0.79389	-7.4456e-07	-2.14605	4.46687e-06
-0.94611	-4.8251e-07	-0.79297	-8.82701e-07	-2.14697	4.34787e-06
-0.94458	-4.89135e-07	-0.79174	-6.70705e-07	-2.14789	4.33253e-06
-0.94243	-4.94411e-07	-0.79051	-7.86947e-07	-2.14819	4.4135e-06
-0.94059	-5.00177e-07	-0.78928	-7.63208e-07	-2.14911	4.30248e-06
-0.93906	-5.08581e-07	-0.78836	-6.79784e-07	-2.14973	4.35094e-06
-0.93722	-4.95269e-07	-0.78652	-8.16207e-07	-2.15003	4.42087e-06
-0.93538	-4.84289e-07	-0.7856	-6.01206e-07	-2.15126	4.27181e-06
-0.93354	-4.73371e-07	-0.78438	-7.21067e-07	-2.15157	4.34235e-06
-0.9317	-4.60673e-07	-0.78315	-6.87697e-07	-2.1528	4.37609e-06
-0.92986	-4.47853e-07	-0.78223	-6.05009e-07	-2.1531	4.21966e-06
-0.92832	-4.51226e-07	-0.7807	-7.36341e-07	-2.15371	4.31659e-06
-0.92648	-4.5779e-07	-0.77947	-5.23425e-07	-2.15464	4.31781e-06
-0.92434	-4.63617e-07	-0.77824	-6.45862e-07	-2.15555	4.21844e-06
-0.9228	-4.70181e-07	-0.77702	-6.04702e-07	-2.15586	4.31842e-06
-0.92096	-4.75334e-07	-0.77579	-5.19254e-07	-2.15678	4.26567e-06
-0.91912	-4.66684e-07	-0.77487	-6.50954e-07	-2.15709	4.1663e-06
-0.91728	-4.55336e-07	-0.77334	-4.25156e-07	-2.15801	4.29328e-06
-0.91544	-4.40246e-07	-0.77272	-5.48268e-07	-2.15893	4.21292e-06
-0.9133	-4.31229e-07	-0.77088	-5.02201e-07	-2.15954	4.17427e-06
-0.91176	-4.14851e-07	-0.77027	-4.22028e-07	-2.16046	4.30432e-06
-0.91054	-4.22457e-07	-0.76935	-5.46121e-07	-2.16077	4.17857e-06
-0.90839	-4.24236e-07	-0.76782	-3.08608e-07	-2.162	4.18163e-06
-0.90624	-4.3356e-07	-0.76567	-4.41534e-07	-2.1623	4.24665e-06
-0.90471	-4.36505e-07	-0.76506	-3.82586e-07	-2.16353	4.1479e-06
-0.90317	-4.44479e-07	-0.76414	-2.96892e-07	-2.16322	4.18347e-06
-0.90103	-4.34358e-07	-0.76229	-4.13256e-07	-2.16414	4.2577e-06
-0.89919	-4.22764e-07	-0.76168	-1.75743e-07	-2.16537	4.116e-06
-0.89765	-4.13563e-07	-0.76076	-3.06461e-07	-2.16568	4.17857e-06
-0.89581	-3.99577e-07	-0.75923	-2.36348e-07	-2.1666	4.2031e-06
-0.89367	-3.86021e-07	-0.758	-1.49673e-07	-2.16752	4.07735e-06
-0.89213	-3.86511e-07	-0.75677	-2.73398e-07	-2.16782	4.16752e-06
-0.88999	-3.89456e-07	-0.75585	-1.57034e-08	-2.16844	4.16078e-06
-0.88845	-3.96265e-07	-0.75432	-1.66928e-07	-2.16905	4.0657e-06
-0.88692	-3.98228e-07	-0.75309	-4.66071e-08	-2.16997	4.15096e-06
-0.88477	-4.08717e-07	-0.75187	8.49577e-09	-2.1712	4.11293e-06
-0.88324	-4.00497e-07	-0.75095	-2.01006e-08	-2.17089	4.0111e-06
-0.8814	-3.89885e-07	-0.74941	1.39539e-07	-2.17242	4.14974e-06
-0.87925	-3.79212e-07	-0.7488	1.1753e-08	-2.17273	4.05957e-06
-0.87772	-3.71237e-07	-0.74727	2.00994e-08	-2.17396	4.02705e-06
-0.87618	-3.54246e-07	-0.74604	2.00942e-07	-2.17457	4.13931e-06
-0.87404	-3.51363e-07	-0.74451	1.06182e-07	-2.17518	4.03135e-06
-0.8722	-3.54062e-07	-0.74359	2.00942e-07	-2.17549	4.02951e-06
-0.87066	-3.57436e-07	-0.74267	2.36532e-07	-2.17641	4.09146e-06
-0.86821	-3.59276e-07	-0.74083	3.53878e-07	-2.17733	4.00006e-06
-0.86668	-3.68538e-07	-0.74021	4.37608e-07	-2.17764	4.03012e-06
-0.86514	-3.61607e-07	-0.73899	3.37561e-07	-2.17856	4.10987e-06
-0.863	-3.49032e-07	-0.73745	6.17952e-07	-2.17887	3.95958e-06
-0.86116	-3.39463e-07	-0.73653	4.70365e-07	-2.17978	4.01847e-06
-0.85962	-3.2701e-07	-0.735	6.13842e-07	-2.1804	4.04791e-06
-0.85809	-3.11798e-07	-0.73438	6.84139e-07	-2.18132	3.93382e-06
-0.85625	-3.08363e-07	-0.73346	5.96973e-07	-2.18193	4.02889e-06
-0.85441	-3.10203e-07	-0.73162	8.90675e-07	-2.18285	3.99822e-06
-0.85257	-3.11859e-07	-0.7307	7.54375e-07	-2.18316	3.924e-06
-0.85073	-3.13147e-07	-0.72917	9.00428e-07	-2.18408	4.00558e-06
-0.84889	-3.17564e-07	-0.72825	9.77473e-07	-2.18469	3.95774e-06
-0.84705	-3.10019e-07	-0.72641	8.98281e-07	-2.18531	3.86389e-06
-0.84521	-2.99591e-07	-0.72549	1.19425e-06	-2.18623	4.01417e-06
-0.84337	-2.84746e-07	-0.72488	1.05133e-06	-2.18653	3.92093e-06
-0.84183	-2.67755e-07	-0.72365	1.22462e-06	-2.18776	3.88352e-06
-0.83999	-2.52971e-07	-0.72212	1.29136e-06	-2.18837	3.98412e-06
-0.83785	-2.45242e-07	-0.72089	1.22265e-06	-2.18899	3.88106e-06
-0.83631	-2.41439e-07	-0.71997	1.5277e-06	-2.1896	3.88474e-06
-0.83417	-2.42911e-07	-0.71874	1.38527e-06	-2.19052	3.94915e-06
-0.83325	-2.45917e-07	-0.7169	1.56169e-06	-2.19083	3.86021e-06
-0.8311	-2.45856e-07	-0.71629	1.6356e-06	-2.19175	3.87983e-06
-0.82895	-2.38924e-07	-0.71445	1.57653e-06	-2.19205	3.96265e-06
-0.82711	-2.24509e-07	-0.71322	1.88907e-06	-2.19297	3.80316e-06
-0.82558	-2.05125e-07	-0.7123	1.74332e-06	-2.19389	3.87922e-06
-0.82343	-1.85067e-07	-0.71138	1.93348e-06	-2.19481	3.90008e-06
-0.82159	-1.67278e-07	-0.71015	2.00279e-06	-2.19512	3.78966e-06
-0.82006	-1.53783e-07	-0.70893	1.96415e-06	-2.19573	3.89578e-06
-0.81852	-1.39183e-07	-0.70801	2.27637e-06	-2.19665	3.86143e-06
-0.81668	-1.42115e-07	-0.70647	2.1267e-06	-2.19757	3.7866e-06
-0.81484	-1.38975e-07	-0.70586	2.3187e-06	-2.19849	3.86879e-06
-0.81331	-1.32718e-07	-0.70402	2.39906e-06	-2.19849	3.83015e-06
-0.81055	-1.19192e-07	-0.7031	2.34876e-06	-2.19911	3.72219e-06
-0.80902	-1.01925e-07	-0.70126	2.65669e-06	-2.20033	3.89885e-06
-0.80718	-7.56951e-08	-0.70065	2.51561e-06	-2.20095	3.79028e-06
-0.80564	-4.6785e-08	-0.69911	2.73582e-06	-2.20095	3.75041e-06
-0.8035	-2.27637e-08	-0.69819	2.78735e-06	-2.20217	3.83567e-06
-0.80165	-1.89544e-09	-0.69666	2.73889e-06	-2.20279	3.73078e-06
-0.80012	1.64895e-08	-0.69605	3.05295e-06	-2.2034	3.75163e-06
-0.79859	2.00994e-08	-0.69451	2.89408e-06	-2.20432	3.8142e-06
-0.79675	3.6265e-08	-0.69329	3.1192e-06	-2.20494	3.72096e-06
-0.7946	5.19929e-08	-0.69206	3.16828e-06	-2.20555	3.73875e-06
-0.79307	7.62963e-08	-0.68961	3.43388e-06	-2.20678	3.83383e-06
-0.79123	9.89373e-08	-0.68838	3.27194e-06	-2.20739	3.64428e-06
-0.79	1.35123e-07	-0.68715	3.48173e-06	-2.208	3.732e-06
-0.78785	1.7378e-07	-0.68623	3.52896e-06	-2.20862	3.76451e-06
-0.78601	2.00942e-07	-0.685	3.48418e-06	-2.20923	3.66575e-06
-0.78417	2.39967e-07	-0.68378	3.79089e-06	-2.20953	3.75347e-06
-0.78233	2.73582e-07	-0.68224	3.62588e-06	-2.21107	3.72526e-06
-0.78049	2.92107e-07	-0.68163	3.83322e-06	-2.21138	3.65349e-06
-0.77835	3.13515e-07	-0.6801	3.87431e-06	-2.21199	3.74059e-06
-0.77681	3.41732e-07	-0.67856	3.81481e-06	-2.21322	3.68968e-06
-0.77497	3.73936e-07	-0.67795	4.12213e-06	-2.21322	3.59828e-06
-0.77313	4.12459e-07	-0.67611	3.94792e-06	-2.21414	3.77187e-06
-0.77098	4.66194e-07	-0.6755	4.14483e-06	-2.21475	3.66085e-06
-0.76945	5.17782e-07	-0.67396	4.16814e-06	-2.21567	3.62036e-06
-0.76761	5.66793e-07	-0.67243	4.1068e-06	-2.21598	3.70869e-06
-0.76638	6.1697e-07	-0.67151	4.38099e-06	-2.2169	3.60319e-06
-0.76424	6.61259e-07	-0.67028	4.20985e-06	-2.21782	3.62159e-06
-0.76209	6.93463e-07	-0.66936	4.40185e-06	-2.21812	3.68232e-06
-0.76025	7.35175e-07	-0.66783	4.40921e-06	-2.21935	3.5946e-06
-0.75841	7.74372e-07	-0.6666	4.33437e-06	-2.21966	3.60993e-06
-0.75688	8.23322e-07	-0.66538	4.60796e-06	-2.22058	3.68968e-06
-0.75565	8.80063e-07	-0.66446	4.4227e-06	-2.2218	3.50933e-06
-0.7535	9.51587e-07	-0.66323	4.59201e-06	-2.2218	3.59889e-06
-0.75074	1.01477e-06	-0.662	4.60059e-06	-2.22303	3.62036e-06
-0.74982	1.08795e-06	-0.66078	4.50061e-06	-2.22303	3.53142e-06
-0.74798	1.15058e-06	-0.65955	4.7656e-06	-2.22364	3.62772e-06
-0.74614	1.20842e-06	-0.65832	4.56747e-06	-2.22456	3.5903e-06
-0.7443	1.26081e-06	-0.65709	4.7288e-06	-2.22548	3.53326e-06
-0.74246	1.31632e-06	-0.65587	4.72205e-06	-2.2264	3.60319e-06
-0.74093	1.37447e-06	-0.65464	4.62329e-06	-2.22671	3.55902e-06
-0.73878	1.43594e-06	-0.65372	4.85577e-06	-2.22732	3.46701e-06
-0.73694	1.5128e-06	-0.65249	4.66194e-06	-2.22824	3.6498e-06
-0.73541	1.59745e-06	-0.65127	4.79566e-06	-2.22886	3.53142e-06
-0.73357	1.67952e-06	-0.65004	4.78953e-06	-2.23008	3.49277e-06
-0.73203	1.7616e-06	-0.64851	4.67727e-06	-2.23008	3.56822e-06
-0.72989	1.84545e-06	-0.64789	4.8981e-06	-2.23101	3.46026e-06
-0.72805	1.91139e-06	-0.64667	4.69997e-06	-2.23162	3.49093e-06
-0.72651	1.97826e-06	-0.64513	4.80916e-06	-2.23223	3.53264e-06
-0.72467	2.04757e-06	-0.6436	4.79627e-06	-2.23315	3.45781e-06
-0.72283	2.12302e-06	-0.64268	4.66746e-06	-2.23346	3.47744e-06
-0.72099	2.19724e-06	-0.64145	4.87663e-06	-2.23438	3.55841e-06
-0.71915	2.28803e-06	-0.64023	4.67359e-06	-2.2353	3.36763e-06
-0.71731	2.38127e-06	-0.63961	4.7699e-06	-2.23561	3.4621e-06
-0.71547	2.47819e-06	-0.63839	4.75517e-06	-2.23652	3.49768e-06
-0.71363	2.57081e-06	-0.63716	4.60673e-06	-2.23745	3.40628e-06
-0.7121	2.66344e-06	-0.63532	4.80179e-06	-2.23775	3.49707e-06
-0.71026	2.73521e-06	-0.63409	4.60428e-06	-2.23867	3.46149e-06
-0.70903	2.81495e-06	-0.63317	4.67543e-06	-2.23929	3.40873e-06
-0.70658	2.89163e-06	-0.63194	4.67114e-06	-2.24021	3.47253e-06
-0.70474	2.97505e-06	-0.63072	4.50122e-06	-2.24082	3.43143e-06
-0.7032	3.05234e-06	-0.6298	4.69813e-06	-2.24143	3.34371e-06
-0.70106	3.15478e-06	-0.62826	4.51288e-06	-2.24205	3.5216e-06
-0.69952	3.25231e-06	-0.62704	4.56686e-06	-2.24297	3.4026e-06
-0.69768	3.34923e-06	-0.62581	4.56011e-06	-2.24358	3.36396e-06
-0.69584	3.44309e-06	-0.6252	4.38774e-06	-2.24419	3.43879e-06
-0.694	3.53878e-06	-0.62366	4.56195e-06	-2.24481	3.34003e-06
-0.69216	3.61668e-06	-0.62213	4.38222e-06	-2.24573	3.3615e-06
-0.69124	3.69458e-06	-0.62121	4.43068e-06	-2.24665	3.40689e-06
-0.68817	3.77126e-06	-0.61968	4.43252e-06	-2.24695	3.32347e-06
-0.68725	3.85039e-06	-0.61876	4.24788e-06	-2.24757	3.34678e-06
-0.68541	3.93197e-06	-0.61784	4.42516e-06	-2.24818	3.42039e-06
-0.68357	4.02767e-06	-0.6163	4.2485e-06	-2.2491	3.24127e-06
-0.68173	4.12275e-06	-0.61508	4.28162e-06	-2.25002	3.33267e-06
-0.67959	4.21476e-06	-0.61416	4.27487e-06	-2.25063	3.3615e-06
-0.67744	4.30125e-06	-0.61293	4.09821e-06	-2.25125	3.27869e-06
-0.67621	4.39817e-06	-0.6117	4.2669e-06	-2.25155	3.35659e-06
-0.67407	4.46196e-06	-0.61048	4.10312e-06	-2.25217	3.32776e-06
-0.67253	4.53741e-06	-0.60925	4.12581e-06	-2.25278	3.26029e-06
-0.671	4.60428e-06	-0.60833	4.12643e-06	-2.25401	3.33512e-06
-0.66885	4.68034e-06	-0.60679	3.94424e-06	-2.25462	3.29955e-06
-0.66701	4.73861e-06	-0.60587	4.11477e-06	-2.25554	3.21612e-06
-0.66456	4.82756e-06	-0.60434	3.9516e-06	-2.25646	3.39217e-06
-0.66364	4.9073e-06	-0.60342	3.97185e-06	-2.25677	3.27624e-06
-0.66149	4.98398e-06	-0.60189	3.97369e-06	-2.25738	3.22532e-06
-0.65996	5.05636e-06	-0.60066	3.79334e-06	-2.25799	3.29955e-06
-0.65781	5.12874e-06	-0.59974	3.9608e-06	-2.25953	3.20631e-06
-0.65628	5.1864e-06	-0.59821	3.80929e-06	-2.25953	3.229e-06
-0.65474	5.23793e-06	-0.59729	3.805e-06	-2.26076	3.29403e-06
-0.65229	5.29007e-06	-0.59606	3.82585e-06	-2.26076	3.19465e-06
-0.65106	5.34098e-06	-0.59453	3.65042e-06	-2.26198	3.22164e-06
-0.64953	5.39128e-06	-0.59391	3.8007e-06	-2.26198	3.28237e-06
-0.64707	5.44281e-06	-0.59238	3.65471e-06	-2.26321	3.10141e-06
-0.64493	5.50292e-06	-0.59115	3.67618e-06	-2.26382	3.20385e-06
-0.64339	5.55506e-06	-0.58993	3.68968e-06	-2.26444	3.22778e-06
-0.64155	5.6023e-06	-0.58901	3.50013e-06	-2.26505	3.13515e-06
-0.64002	5.6526e-06	-0.58747	3.66821e-06	-2.26566	3.22471e-06
-0.63849	5.68818e-06	-0.58625	3.52038e-06	-2.26689	3.17993e-06
-0.63634	5.71762e-06	-0.58502	3.53816e-06	-2.2672	3.10019e-06
-0.6345	5.73725e-06	-0.58256	3.36211e-06	-2.26781	3.19404e-06
-0.63235	5.76117e-06	-0.58103	3.52467e-06	-2.26842	3.15785e-06
-0.63082	5.7808e-06	-0.58042	3.38972e-06	-2.26996	3.07136e-06
-0.62929	5.8035e-06	-0.57919	3.39769e-06	-2.27026	3.23943e-06
-0.62745	5.82681e-06	-0.57766	3.42714e-06	-2.27118	3.12963e-06
-0.62561	5.85012e-06	-0.57674	3.24311e-06	-2.27149	3.0824e-06
-0.62407	5.87343e-06	-0.5752	3.39769e-06	-2.2721	3.16153e-06
-0.62192	5.88937e-06	-0.57428	3.28053e-06	-2.27333	3.05725e-06
-0.62008	5.89428e-06	-0.57306	3.27746e-06	-2.27364	3.0824e-06
-0.61824	5.89551e-06	-0.57244	3.30691e-06	-2.27456	3.1646e-06
-0.6164	5.88815e-06	-0.57091	3.12534e-06	-2.27517	3.04805e-06
-0.61487	5.87649e-06	-0.56999	3.28053e-06	-2.27578	3.07136e-06
-0.61272	5.86361e-06	-0.56846	3.16091e-06	-2.2767	3.13086e-06
-0.61088	5.85625e-06	-0.56692	3.17564e-06	-2.27732	2.9499e-06
-0.60935	5.8446e-06	-0.5657	3.19772e-06	-2.27762	3.04314e-06
-0.60751	5.84153e-06	-0.56478	3.01492e-06	-2.27854	3.07749e-06
-0.60598	5.83723e-06	-0.56324	3.17748e-06	-2.27916	2.98241e-06
-0.60383	5.82558e-06	-0.56232	3.05111e-06	-2.28008	3.07258e-06
-0.6023	5.80043e-06	-0.5614	3.07074e-06	-2.28038	3.02596e-06
-0.60046	5.78387e-06	-0.55987	3.09528e-06	-2.28131	2.94315e-06
-0.59831	5.74952e-06	-0.55895	2.91984e-06	-2.28161	3.03026e-06
-0.59678	5.71026e-06	-0.55711	3.07381e-06	-2.28253	2.99039e-06
-0.59463	5.67897e-06	-0.55649	2.95972e-06	-2.28376	2.91064e-06
-0.5934	5.64708e-06	-0.55527	2.97382e-06	-2.28406	3.08056e-06
-0.59125	5.60659e-06	-0.55373	3.00756e-06	-2.28468	2.9634e-06
-0.58972	5.58942e-06	-0.55281	2.81986e-06	-2.2856	2.91126e-06
-0.58788	5.56795e-06	-0.55159	2.97812e-06	-2.28652	2.99713e-06
-0.58604	5.53973e-06	-0.55036	2.86586e-06	-2.28652	2.89776e-06
-0.5842	5.50661e-06	-0.54883	2.88733e-06	-2.28775	2.918e-06
-0.58236	5.47225e-06	-0.54791	2.91862e-06	-2.28836	2.99652e-06
-0.58052	5.4195e-06	-0.54668	2.73705e-06	-2.28867	2.87629e-06
-0.57899	5.37349e-06	-0.54545	2.88979e-06	-2.28928	2.90512e-06
-0.57715	5.32381e-06	-0.54453	2.79225e-06	-2.29051	2.95419e-06
-0.57531	5.28639e-06	-0.543	2.80207e-06	-2.29051	2.78305e-06
-0.57285	5.24529e-06	-0.54177	2.84501e-06	-2.29204	2.87629e-06
-0.57163	5.2183e-06	-0.54116	2.66037e-06	-2.29235	2.89837e-06
-0.56978	5.19008e-06	-0.53932	2.81556e-06	-2.29327	2.7898e-06
-0.56764	5.16064e-06	-0.53809	2.71006e-06	-2.29388	2.87997e-06
-0.5661	5.12629e-06	-0.53687	2.72478e-06	-2.29449	2.82538e-06
-0.56396	5.0858e-06	-0.53595	2.7714e-06	-2.29541	2.74563e-06
-0.56242	5.03612e-06	-0.53503	2.58615e-06	-2.29633	2.84378e-06
-0.56028	4.98888e-06	-0.53349	2.74195e-06	-2.29664	2.79225e-06
-0.55905	4.94288e-06	-0.53196	2.65056e-06	-2.29756	2.71496e-06
-0.5566	4.8981e-06	-0.53073	2.66037e-06	-2.29787	2.87261e-06
-0.55537	4.8613e-06	-0.53012	2.69349e-06	-2.29879	2.75913e-06
-0.55353	4.83799e-06	-0.52797	2.52297e-06	-2.2994	2.71067e-06
-0.55169	4.81038e-06	-0.52766	2.65914e-06	-2.30032	2.79655e-06
-0.54954	4.78769e-06	-0.52644	2.59105e-06	-2.30093	2.68307e-06
-0.54801	4.75763e-06	-0.52521	2.59658e-06	-2.30155	2.73275e-06
-0.54648	4.72082e-06	-0.52398	2.63645e-06	-2.30216	2.78612e-06
-0.54494	4.67236e-06	-0.52306	2.45917e-06	-2.30339	2.66037e-06
-0.54279	4.62942e-06	-0.52184	2.59473e-06	-2.304	2.68123e-06
-0.54126	4.58955e-06	-0.5203	2.52603e-06	-2.30431	2.72969e-06
-0.53911	4.54784e-06	-0.51877	2.53585e-06	-2.30492	2.56406e-06
-0.53758	4.5184e-06	-0.51785	2.56836e-06	-2.30584	2.65117e-06
-0.53574	4.49815e-06	-0.51632	2.39354e-06	-2.30645	2.67387e-06
-0.5339	4.48098e-06	-0.5157	2.53953e-06	-2.30738	2.56406e-06
-0.53206	4.45951e-06	-0.51448	2.46101e-06	-2.30829	2.64197e-06
-0.53022	4.44049e-06	-0.51294	2.48125e-06	-2.3086	2.58124e-06
-0.52807	4.40124e-06	-0.51202	2.50886e-06	-2.30922	2.49352e-06
-0.52654	4.3632e-06	-0.5108	2.34569e-06	-2.30983	2.59044e-06
-0.5247	4.32763e-06	-0.50957	2.48309e-06	-2.31075	2.53891e-06
-0.52317	4.28775e-06	-0.50834	2.41623e-06	-2.31167	2.45672e-06
-0.52102	4.24727e-06	-0.50712	2.42237e-06	-2.31228	2.6113e-06
-0.51887	4.23132e-06	-0.5062	2.47021e-06	-2.31289	2.49046e-06
-0.51703	4.2123e-06	-0.50497	2.2911e-06	-2.31351	2.442e-06
-0.5158	4.20126e-06	-0.50343	2.43095e-06	-2.31412	2.53094e-06
-0.51396	4.18102e-06	-0.50251	2.37268e-06	-2.31535	2.41194e-06
-0.51212	4.16568e-06	-0.50098	2.37759e-06	-2.31566	2.43157e-06
-0.51028	4.13869e-06	-0.49975	2.42237e-06	-2.31658	2.50334e-06
-0.50814	4.10128e-06	-0.49883	2.24202e-06	-2.31719	2.369e-06
-0.50691	4.07183e-06	-0.4973	2.37084e-06	-2.3178	2.3966e-06
-0.50446	4.04178e-06	-0.49638	2.30398e-06	-2.31842	2.44138e-06
-0.50292	4.0062e-06	-0.49515	2.3371e-06	-2.31903	2.26411e-06
-0.50108	3.9927e-06	-0.49423	2.37697e-06	-2.32026	2.34017e-06
-0.49986	3.97859e-06	-0.49239	2.20767e-06	-2.32056	2.36225e-06
-0.49771	3.96265e-06	-0.49147	2.33526e-06	-2.32118	2.23712e-06
-0.49587	3.94854e-06	-0.49025	2.27147e-06	-2.3221	2.3095e-06
-0.49434	3.93934e-06	-0.48933	2.28803e-06	-2.32271	2.26472e-06
-0.49249	3.91235e-06	-0.4881	2.3279e-06	-2.32332	2.15062e-06
-0.49065	3.88781e-06	-0.48657	2.16841e-06	-2.32424	2.25736e-06
-0.48881	3.8553e-06	-0.48565	2.2868e-06	-2.32455	2.19663e-06
-0.48728	3.83322e-06	-0.48473	2.2365e-06	-2.32547	2.0991e-06
-0.48513	3.8007e-06	-0.48319	2.24816e-06	-2.32608	2.24264e-06
-0.48299	3.78966e-06	-0.48166	2.29171e-06	-2.3267	2.12057e-06
-0.48115	3.77924e-06	-0.48043	2.12179e-06	-2.32762	2.05861e-06
-0.47961	3.76574e-06	-0.47951	2.24877e-06	-2.32823	2.15001e-06
-0.47777	3.75899e-06	-0.47828	2.20092e-06	-2.32915	2.04389e-06
-0.47624	3.74918e-06	-0.47706	2.21135e-06	-2.32976	2.0261e-06
-0.4744	3.72709e-06	-0.47552	2.25e-06	-2.33038	2.11321e-06
-0.47256	3.70133e-06	-0.4746	2.09542e-06	-2.3313	1.96415e-06
-0.47041	3.67864e-06	-0.47338	2.20522e-06	-2.33161	1.9709e-06
-0.46919	3.65717e-06	-0.47215	2.16351e-06	-2.33283	2.02303e-06
-0.46704	3.63018e-06	-0.47092	2.16841e-06	-2.33314	1.8476e-06
-0.4655	3.62036e-06	-0.46939	2.21994e-06	-2.33375	1.90342e-06
-0.46366	3.60993e-06	-0.46847	2.05248e-06	-2.33436	1.92366e-06
-0.46182	3.59889e-06	-0.46755	2.17271e-06	-2.33559	1.78748e-06
-0.45998	3.59153e-06	-0.46632	2.1267e-06	-2.3359	1.8384e-06
-0.45784	3.58662e-06	-0.46479	2.14081e-06	-2.33713	1.81263e-06
-0.4563	3.57129e-06	-0.46356	2.18007e-06	-2.33743	1.65989e-06
-0.45446	3.54368e-06	-0.46264	2.01629e-06	-2.33866	1.77399e-06
-0.45293	3.52406e-06	-0.46142	2.13774e-06	-2.33896	1.71326e-06
-0.45109	3.50197e-06	-0.4605	2.09174e-06	-2.33958	1.59733e-06
-0.44925	3.47989e-06	-0.45927	2.11259e-06	-2.33989	1.71694e-06
-0.4468	3.46639e-06	-0.45835	2.15676e-06	-2.34081	1.59978e-06
-0.44526	3.46333e-06	-0.45651	1.99175e-06	-2.34142	1.52249e-06
-0.44404	3.45351e-06	-0.45528	2.10155e-06	-2.34234	1.60837e-06
-0.44189	3.44983e-06	-0.45436	2.06904e-06	-2.34295	1.48937e-06
-0.44005	3.44615e-06	-0.45283	2.07763e-06	-2.34357	1.44643e-06
-0.43821	3.43082e-06	-0.45191	2.11566e-06	-2.34449	1.54764e-06
-0.43637	3.41425e-06	-0.45099	1.9666e-06	-2.34541	1.37404e-06
-0.43422	3.39279e-06	-0.44945	2.07088e-06	-2.34663	1.42606e-06
-0.43299	3.37316e-06	-0.44853	2.03898e-06	-2.34755	1.22965e-06
-0.43115	3.35353e-06	-0.44761	2.04512e-06	-2.34786	1.26062e-06
-0.42931	3.33696e-06	-0.44608	2.09542e-06	-2.34817	1.29442e-06
-0.42717	3.33328e-06	-0.44455	1.92673e-06	-2.34909	1.12304e-06
-0.42533	3.32286e-06	-0.44332	2.04634e-06	-2.35001	1.16236e-06
-0.42379	3.32592e-06	-0.4424	2.00586e-06	-2.35093	1.15248e-06
-0.42226	3.32102e-06	-0.44087	2.01629e-06	-2.35123	9.63303e-07
-0.42011	3.31243e-06	-0.43964	2.06475e-06	-2.35246	1.05875e-06
-0.41827	3.30384e-06	-0.43841	1.89606e-06	-2.35277	9.99556e-07
-0.41643	3.28114e-06	-0.43749	2.0304e-06	-2.35399	8.54054e-07
-0.41459	3.25538e-06	-0.43596	1.97641e-06	-2.3543	9.60236e-07
-0.41306	3.24127e-06	-0.43535	1.98623e-06	-2.35491	8.49208e-07
-0.41122	3.2241e-06	-0.43351	2.03776e-06	-2.35583	7.30206e-07
-0.40907	3.21306e-06	-0.43259	1.8752e-06	-2.35583	8.16882e-07
-0.40754	3.2149e-06	-0.43105	2.00831e-06	-2.35706	6.98677e-07
-0.406	3.2149e-06	-0.43044	1.95311e-06	-2.35768	6.17032e-07
-0.40355	3.21244e-06	-0.42921	1.96599e-06	-2.35829	7.24686e-07
-0.40202	3.20876e-06	-0.42829	2.01322e-06	-2.35952	5.33178e-07
-0.40048	3.20263e-06	-0.42706	1.85987e-06	-2.35952	4.85209e-07
-0.39895	3.17809e-06	-0.42584	1.9801e-06	-2.36043	5.47962e-07
-0.3968	3.15785e-06	-0.4243	1.93409e-06	-2.36105	3.38665e-07
-0.39527	3.14006e-06	-0.42277	1.9439e-06	-2.36227	3.51608e-07
-0.39343	3.12963e-06	-0.42154	1.99604e-06	-2.36227	3.76881e-07
-0.39128	3.11184e-06	-0.42062	1.84024e-06	-2.36319	1.82061e-07
-0.38975	3.11552e-06	-0.42001	1.9574e-06	-2.36412	1.88808e-07
-0.38729	3.11982e-06	-0.41817	1.91201e-06	-2.36503	1.85803e-07
-0.38607	3.11675e-06	-0.41725	1.91753e-06	-2.36565	-3.98719e-08
-0.38423	3.11736e-06	-0.41572	1.96599e-06	-2.36596	5.56978e-08
-0.383	3.10877e-06	-0.4148	1.80405e-06	-2.36718	2.94439e-10
-0.38055	3.08853e-06	-0.41357	1.93716e-06	-2.36841	-2.01006e-08
-0.37901	3.06829e-06	-0.41234	1.88318e-06	-2.36872	-1.92587e-07
-0.37687	3.05234e-06	-0.41081	1.88747e-06	-2.36994	-2.92352e-07
-0.37564	3.03885e-06	-0.40989	1.95495e-06	-2.37086	-4.31107e-07
-0.37288	3.02658e-06	-0.40866	1.78932e-06	-2.37209	-5.52746e-07
-0.37135	3.03148e-06	-0.40744	1.92366e-06	-2.3724	-4.4589e-07
-0.36981	3.0321e-06	-0.4059	1.87275e-06	-2.37332	-6.67025e-07
-0.36828	3.03271e-06	-0.40529	1.87766e-06	-2.37424	-7.418e-07
-0.36613	3.03394e-06	-0.40376	1.92366e-06	-2.37454	-6.72178e-07
-0.36429	3.02535e-06	-0.40253	1.76601e-06	-2.37516	-9.00429e-07
-0.36245	3.00265e-06	-0.4013	1.90342e-06	-2.37608	-9.29198e-07
-0.36122	2.98487e-06	-0.40069	1.84024e-06	-2.37669	-9.00613e-07
-0.35877	2.97137e-06	-0.39915	1.85741e-06	-2.3773	-1.13027e-06
-0.35724	2.95481e-06	-0.39793	1.90219e-06	-2.37761	-1.13359e-06
-0.3554	2.9499e-06	-0.3967	1.7654e-06	-2.37884	-1.14573e-06
-0.35356	2.95358e-06	-0.39486	1.88256e-06	-2.37945	-1.41447e-06
-0.35202	2.95604e-06	-0.39425	1.82429e-06	-2.38006	-1.31896e-06
-0.35018	2.96094e-06	-0.39302	1.83288e-06	-2.38129	-1.40263e-06
-0.34834	2.95972e-06	-0.39179	1.87827e-06	-2.3816	-1.62929e-06
-0.3465	2.95113e-06	-0.39057	1.74025e-06	-2.3816	-1.55629e-06
-0.34466	2.92843e-06	-0.38903	1.85987e-06	-2.38282	-1.68075e-06
-0.34282	2.91187e-06	-0.38811	1.81202e-06	-2.38436	-1.86729e-06
-0.34129	2.89653e-06	-0.38689	1.82306e-06	-2.38497	-1.94329e-06
-0.33976	2.88427e-06	-0.38597	1.866e-06	-2.38589	-2.10891e-06
-0.33761	2.87691e-06	-0.38443	1.7243e-06	-2.3862	-1.99543e-06
-0.33546	2.88059e-06	-0.3829	1.84576e-06	-2.38743	-2.27699e-06
-0.33393	2.88304e-06	-0.38259	1.78994e-06	-2.38773	-2.35735e-06
-0.33209	2.88733e-06	-0.38106	1.80037e-06	-2.38804	-2.29478e-06
-0.32994	2.8904e-06	-0.38014	1.85067e-06	-2.38926	-2.53339e-06
-0.3281	2.8812e-06	-0.37891	1.71142e-06	-2.38988	-2.58615e-06
-0.32718	2.8628e-06	-0.37738	1.83165e-06	-2.3908	-2.57327e-06
-0.32473	2.85053e-06	-0.37615	1.77154e-06	-2.39141	-2.83642e-06
-0.3235	2.83151e-06	-0.37492	1.78442e-06	-2.39203	-2.85789e-06
-0.32135	2.81372e-06	-0.374	1.8292e-06	-2.39264	-2.87875e-06
-0.31921	2.81618e-06	-0.37278	1.69793e-06	-2.39356	-3.16766e-06
-0.31798	2.81618e-06	-0.37124	1.81386e-06	-2.39448	-3.07933e-06
-0.31614	2.81802e-06	-0.37032	1.76172e-06	-2.39509	-3.17441e-06
-0.31399	2.82047e-06	-0.36879	1.76847e-06	-2.3954	-3.43757e-06
-0.31276	2.82415e-06	-0.36756	1.81325e-06	-2.39571	-3.38726e-06
-0.31	2.81556e-06	-0.36664	1.68688e-06	-2.39693	-3.52958e-06
-0.30908	2.80268e-06	-0.36511	1.78626e-06	-2.39755	-3.75225e-06
-0.30694	2.78735e-06	-0.3645	1.74761e-06	-2.39816	-3.6768e-06
-0.3051	2.77631e-06	-0.36296	1.75436e-06	-2.39908	-3.84303e-06
-0.30326	2.75484e-06	-0.36204	1.7973e-06	-2.39969	-4.04607e-06
-0.30111	2.75852e-06	-0.36051	1.67216e-06	-2.40031	-3.94363e-06
-0.29958	2.75545e-06	-0.35959	1.7746e-06	-2.40123	-4.24482e-06
-0.29774	2.76158e-06	-0.35806	1.73166e-06	-2.40153	-4.35707e-06
-0.2962	2.75852e-06	-0.35714	1.73841e-06	-2.40276	-4.27671e-06
-0.29436	2.76588e-06	-0.3556	1.78748e-06	-2.40337	-4.56134e-06
-0.29222	2.753e-06	-0.35499	1.66235e-06	-2.40429	-4.62268e-06
-0.29068	2.74748e-06	-0.35315	1.76847e-06	-2.40429	-4.60918e-06
-0.28854	2.7303e-06	-0.35254	1.72001e-06	-2.40521	-4.89626e-06
-0.287	2.71496e-06	-0.351	1.7286e-06	-2.40552	-4.94288e-06
-0.28485	2.70454e-06	-0.34977	1.76847e-06	-2.40675	-4.96558e-06
-0.28332	2.70208e-06	-0.34885	1.65315e-06	-2.40736	-5.28762e-06
-0.28148	2.70331e-06	-0.34732	1.76049e-06	-2.40828	-5.20113e-06
-0.27933	2.70392e-06	-0.3464	1.70099e-06	-2.4092	-5.31277e-06
-0.2778	2.70515e-06	-0.34517	1.71326e-06	-2.40951	-5.61886e-06
-0.27657	2.70944e-06	-0.34364	1.75313e-06	-2.41012	-5.56917e-06
-0.27412	2.70392e-06	-0.34272	1.63965e-06	-2.41073	-5.71946e-06
-0.27228	2.69165e-06	-0.34149	1.73596e-06	-2.41166	-5.95624e-06
-0.27075	2.68123e-06	-0.34027	1.68566e-06	-2.41227	-5.89919e-06
-0.26921	2.66957e-06	-0.33873	1.70406e-06	-2.41319	-6.06481e-06
-0.26737	2.6524e-06	-0.33781	1.74393e-06	-2.41411	-6.2746e-06
-0.26553	2.65424e-06	-0.33659	1.63352e-06	-2.41472	-6.18013e-06
-0.26369	2.65301e-06	-0.33536	1.72369e-06	-2.41472	-6.50831e-06
-0.26185	2.65301e-06	-0.33383	1.67278e-06	-2.41595	-6.63528e-06
-0.26032	2.65301e-06	-0.3326	1.68136e-06	-2.41656	-6.55248e-06
-0.25817	2.66282e-06	-0.33168	1.73044e-06	-2.41718	-6.83955e-06
-0.25633	2.6573e-06	-0.33045	1.62493e-06	-2.4181	-6.91623e-06
-0.2548	2.64504e-06	-0.32923	1.70897e-06	-2.41902	-7.20883e-06
-0.25265	2.63093e-06	-0.32892	1.65928e-06	-2.41994	-7.27139e-06
-0.25112	2.62111e-06	-0.32739	1.66787e-06	-2.42086	-7.2855e-06
-0.24928	2.60332e-06	-0.32585	1.72001e-06	-2.42178	-7.6284e-06
-0.24744	2.60271e-06	-0.32432	1.61389e-06	-2.42239	-7.52596e-06
-0.2456	2.60455e-06	-0.32309	1.70222e-06	-2.423	-7.65232e-06
-0.24345	2.60578e-06	-0.32217	1.6464e-06	-2.42331	-7.97253e-06
-0.24161	2.60823e-06	-0.32125	1.66787e-06	-2.42423	-7.91977e-06
-0.24038	2.61498e-06	-0.32002	1.70835e-06	-2.42515	-8.07497e-06
-0.23854	2.61007e-06	-0.31849	1.6053e-06	-2.42546	-8.3326e-06
-0.2367	2.6021e-06	-0.31757	1.69179e-06	-2.42638	-8.26819e-06
-0.23486	2.5886e-06	-0.31634	1.63965e-06	-2.42699	-8.45405e-06
-0.23302	2.57817e-06	-0.31481	1.6556e-06	-2.4276	-8.66691e-06
-0.23118	2.56345e-06	-0.31358	1.69731e-06	-2.42852	-8.56815e-06
-0.22934	2.55977e-06	-0.31297	1.60346e-06	-2.42914	-8.927e-06
-0.22781	2.5567e-06	-0.31144	1.6832e-06	-2.42975	-9.04232e-06
-0.22535	2.56406e-06	-0.3096	1.63045e-06	-2.43036	-8.95828e-06
-0.22413	2.56713e-06	-0.30898	1.63904e-06	-2.43098	-9.26376e-06
-0.22198	2.5702e-06	-0.30776	1.68811e-06	-2.4319	-9.34289e-06
-0.22045	2.56836e-06	-0.30653	1.58628e-06	-2.43282	-9.33307e-06
-0.21861	2.56222e-06	-0.30561	1.67278e-06	-2.43343	-9.64469e-06
-0.21707	2.55425e-06	-0.30469	1.6237e-06	-2.43466	-9.6999e-06
-0.21493	2.5383e-06	-0.30285	1.63106e-06	-2.43496	-9.70726e-06
-0.21339	2.52603e-06	-0.30193	1.67891e-06	-2.43527	-1.00661e-05
-0.21125	2.51683e-06	-0.3007	1.58138e-06	-2.4368	-1.00802e-05
-0.20971	2.51745e-06	-0.29978	1.66357e-06	-2.43742	-1.04072e-05
-0.20787	2.51806e-06	-0.29825	1.61205e-06	-2.43834	-1.03471e-05
-0.20572	2.52419e-06	-0.29702	1.62309e-06	-2.43895	-1.04967e-05
-0.20419	2.52603e-06	-0.29579	1.67339e-06	-2.43926	-1.07568e-05
-0.20235	2.52726e-06	-0.29457	1.58322e-06	-2.44079	-1.06801e-05
-0.20051	2.52971e-06	-0.29334	1.65069e-06	-2.4411	-1.08832e-05
-0.19867	2.51499e-06	-0.29242	1.60653e-06	-2.44171	-1.11071e-05
-0.19683	2.50088e-06	-0.29089	1.61696e-06	-2.44294	-1.09973e-05
-0.1956	2.48677e-06	-0.28966	1.65928e-06	-2.44325	-1.13438e-05
-0.19315	2.48555e-06	-0.28843	1.56911e-06	-2.44386	-1.14659e-05
-0.191	2.47389e-06	-0.28721	1.65683e-06	-2.44417	-1.13757e-05
-0.18947	2.48187e-06	-0.28659	1.60162e-06	-2.4457	-1.16831e-05
-0.18794	2.49107e-06	-0.28506	1.61205e-06	-2.44662	-1.17524e-05
-0.1861	2.49352e-06	-0.28353	1.66725e-06	-2.44693	-1.17475e-05
-0.18456	2.48984e-06	-0.28261	1.55623e-06	-2.44723	-1.20695e-05
-0.18272	2.49291e-06	-0.28169	1.6464e-06	-2.44815	-1.21082e-05
-0.18088	2.48309e-06	-0.28046	1.58874e-06	-2.44907	-1.21235e-05
-0.17904	2.46469e-06	-0.27893	1.59978e-06	-2.44938	-1.24737e-05
-0.17689	2.45549e-06	-0.27801	1.64395e-06	-2.44999	-1.2367e-05
-0.17567	2.45181e-06	-0.27678	1.56052e-06	-2.45122	-1.2486e-05
-0.17352	2.44077e-06	-0.27525	1.63965e-06	-2.45183	-1.28209e-05
-0.17199	2.44813e-06	-0.27463	1.56972e-06	-2.45245	-1.27455e-05
-0.16923	2.45058e-06	-0.27279	1.59671e-06	-2.45306	-1.29062e-05
-0.16861	2.45733e-06	-0.27156	1.63536e-06	-2.45459	-1.30773e-05
-0.16647	2.46285e-06	-0.27095	1.55868e-06	-2.45521	-1.32853e-05
-0.16432	2.46224e-06	-0.26972	1.6372e-06	-2.45551	-1.35196e-05
-0.16279	2.44506e-06	-0.26819	1.56604e-06	-2.45643	-1.3408e-05
-0.16125	2.43525e-06	-0.26666	1.5869e-06	-2.45735	-1.37576e-05
-0.15911	2.42605e-06	-0.26574	1.62861e-06	-2.45766	-1.38711e-05
-0.15788	2.41439e-06	-0.26482	1.55071e-06	-2.45858	-1.37895e-05
-0.15542	2.41132e-06	-0.26328	1.61941e-06	-2.4595	-1.40999e-05
-0.15358	2.41746e-06	-0.26206	1.57095e-06	-2.45981	-1.41846e-05
-0.15205	2.42237e-06	-0.26083	1.57954e-06	-2.46042	-1.41747e-05
-0.15021	2.42789e-06	-0.2596	1.62984e-06	-2.46103	-1.4506e-05
-0.14868	2.43218e-06	-0.25868	1.54273e-06	-2.46257	-1.45397e-05
-0.14653	2.43341e-06	-0.25715	1.61634e-06	-2.46257	-1.45532e-05
-0.14469	2.41991e-06	-0.25654	1.55868e-06	-2.46349	-1.4917e-05
-0.14285	2.40948e-06	-0.25531	1.57156e-06	-2.46441	-1.48059e-05
-0.14101	2.40028e-06	-0.25378	1.62125e-06	-2.46471	-1.4928e-05
-0.13917	2.38495e-06	-0.25255	1.53721e-06	-2.46563	-1.52599e-05
-0.13733	2.37943e-06	-0.25132	1.62002e-06	-2.46625	-1.51893e-05
-0.13549	2.38986e-06	-0.2501	1.55071e-06	-2.46686	-1.53543e-05
-0.13396	2.39231e-06	-0.24887	1.57708e-06	-2.46747	-1.56028e-05
-0.13242	2.4009e-06	-0.24733	1.60959e-06	-2.46809	-1.55224e-05
-0.13027	2.40826e-06	-0.24672	1.53599e-06	-2.46932	-1.57457e-05
-0.12843	2.40335e-06	-0.24488	1.6145e-06	-2.46962	-1.59757e-05
-0.12659	2.39292e-06	-0.24396	1.5458e-06	-2.47054	-1.58647e-05
-0.12537	2.38065e-06	-0.24273	1.56297e-06	-2.47208	-1.63395e-05
-0.12291	2.36839e-06	-0.24212	1.59855e-06	-2.473	-1.62542e-05
-0.12107	2.35612e-06	-0.24089	1.53046e-06	-2.473	-1.65805e-05
-0.11954	2.35857e-06	-0.23936	1.60469e-06	-2.47392	-1.66603e-05
-0.1177	2.36103e-06	-0.23844	1.53599e-06	-2.47453	-1.66689e-05
-0.11555	2.36839e-06	-0.23691	1.55132e-06	-2.47514	-1.70093e-05
-0.11371	2.37391e-06	-0.23537	1.60469e-06	-2.47606	-1.70308e-05
-0.11218	2.38311e-06	-0.23445	1.5323e-06	-2.47668	-1.70602e-05
-0.11095	2.37636e-06	-0.23323	1.59978e-06	-2.4776	-1.74142e-05
-0.10881	2.36961e-06	-0.232	1.5366e-06	-2.4779	-1.73111e-05
-0.10696	2.35857e-06	-0.23077	1.55377e-06	-2.47882	-1.74528e-05
-0.10512	2.34569e-06	-0.22955	1.58751e-06	-2.47974	-1.77945e-05
-0.10328	2.33403e-06	-0.22863	1.52862e-06	-2.48036	-1.77319e-05
-0.10114	2.33649e-06	-0.2274	1.58996e-06	-2.48128	-1.79012e-05
-0.0996	2.33772e-06	-0.22648	1.52188e-06	-2.48189	-1.81454e-05
-0.09776	2.34385e-06	-0.22495	1.54703e-06	-2.4822	-1.80773e-05
-0.09654	2.34569e-06	-0.22341	1.59119e-06	-2.48312	-1.83349e-05
-0.09439	2.35673e-06	-0.22249	1.51758e-06	-2.48373	-1.85619e-05
-0.09255	2.34753e-06	-0.22096	1.59119e-06	-2.48434	-1.84699e-05
-0.09071	2.34569e-06	-0.22034	1.5231e-06	-2.48526	-1.88256e-05
-0.08918	2.33403e-06	-0.2185	1.53905e-06	-2.48588	-1.89483e-05
-0.08734	2.32851e-06	-0.21789	1.59119e-06	-2.48649	-1.88808e-05
-0.0855	2.31011e-06	-0.21636	1.52188e-06	-2.48741	-1.92182e-05
-0.08366	2.31809e-06	-0.21513	1.58935e-06	-2.48803	-1.93041e-05
-0.08182	2.31625e-06	-0.2139	1.5139e-06	-2.48956	-1.96905e-05
-0.08028	2.32299e-06	-0.21298	1.5366e-06	-2.49017	-1.9709e-05
-0.07844	2.32483e-06	-0.21145	1.58628e-06	-2.49078	-1.97458e-05
-0.07629	2.33772e-06	-0.21053	1.50777e-06	-2.49109	-2.01015e-05
-0.07476	2.32851e-06	-0.20961	1.58935e-06	-2.4917	-2.00463e-05
-0.07292	2.32238e-06	-0.20838	1.50715e-06	-2.49293	-2.01751e-05
-0.07077	2.31318e-06	-0.20716	1.5323e-06	-2.49354	-2.05125e-05
-0.06924	2.30888e-06	-0.20593	1.57831e-06	-2.49416	-2.04389e-05
-0.0674	2.29171e-06	-0.2047	1.51697e-06	-2.49539	-2.06291e-05
-0.06556	2.29478e-06	-0.20317	1.58567e-06	-2.49569	-2.08806e-05
-0.06372	2.29662e-06	-0.20194	1.50654e-06	-2.49723	-2.0807e-05
-0.06188	2.3052e-06	-0.20041	1.53108e-06	-2.49723	-2.10585e-05
-0.06004	2.30336e-06	-0.2001	1.57279e-06	-2.49815	-2.12854e-05
-0.05851	2.32054e-06	-0.19857	1.50777e-06	-2.49845	-2.12057e-05
-0.05667	2.30888e-06	-0.19734	1.57402e-06	-2.49907	-2.15553e-05
-0.05482	2.30336e-06	-0.19642	1.50163e-06	-2.49999	-2.16964e-05
-0.05298	2.29416e-06	-0.19458	1.51881e-06	-2.5006	-2.16289e-05
-0.05145	2.28864e-06	-0.19397	1.56727e-06	-2.50121	-2.19847e-05
-0.049	2.27699e-06	-0.19213	1.50531e-06	-2.50213	-2.20706e-05
-0.04716	2.27515e-06	-0.19121	1.58383e-06	-2.50244	-2.20767e-05
-0.04562	2.28251e-06	-0.18998	1.49121e-06	-2.50336	-2.2457e-05
-0.04409	2.28312e-06	-0.18937	1.50654e-06	-2.50428	-2.24693e-05
-0.04225	2.28864e-06	-0.18814	1.56727e-06	-2.50489	-2.25e-05
-0.04041	2.29294e-06	-0.18661	1.5047e-06	-2.5052	-2.28803e-05
-0.03857	2.29723e-06	-0.18507	1.57279e-06	-2.50704	-2.29478e-05
-0.03642	2.28803e-06	-0.18415	1.48752e-06	-2.50765	-2.32913e-05
-0.03489	2.28005e-06	-0.18262	1.51022e-06	-2.50827	-2.32177e-05
-0.03366	2.27331e-06	-0.18201	1.55561e-06	-2.50919	-2.34078e-05
-0.03152	2.26165e-06	-0.18047	1.49979e-06	-2.5098	-2.36961e-05
-0.02967	2.26227e-06	-0.17955	1.57034e-06	-2.51072	-2.35919e-05
-0.02783	2.25797e-06	-0.17802	1.49121e-06	-2.51133	-2.38618e-05
-0.02599	2.26411e-06	-0.17741	1.50838e-06	-2.51164	-2.40887e-05
-0.02385	2.26901e-06	-0.17434	1.49305e-06	-2.51256	-2.40028e-05
-0.02262	2.27637e-06	-0.17342	1.57954e-06	-2.51317	-2.43586e-05
-0.02047	2.27883e-06	-0.1725	1.49121e-06	-2.5144	-2.44874e-05
-0.01894	2.28005e-06	-0.17066	1.50409e-06	-2.51471	-2.44384e-05
-0.01679	2.26779e-06	-0.16974	1.55807e-06	-2.51532	-2.48003e-05
-0.01495	2.2592e-06	-0.1682	1.48937e-06	-2.51594	-2.48739e-05
-0.01342	2.25061e-06	-0.16728	1.57034e-06	-2.51716	-2.48739e-05
-0.01158	2.2457e-06	-0.16575	1.4863e-06	-2.51747	-2.52849e-05
-0.00974	2.24141e-06	-0.16514	1.49673e-06	-2.51777	-2.52665e-05
-0.0079	2.24938e-06	-0.1636	1.55623e-06	-2.519	-2.53217e-05
-0.00637	2.25306e-06	-0.16207	1.49366e-06	-2.51992	-2.56959e-05
-0.00453	2.26349e-06	-0.16115	1.57218e-06	-2.52023	-2.56161e-05
-0.00238	2.26411e-06	-0.16023	1.48875e-06	-2.52084	-2.57572e-05
-0.00115	2.27147e-06	-0.1587	1.48998e-06	-2.52146	-2.61007e-05
0.000688932	2.25736e-06	-0.15778	1.55132e-06	-2.52238	-2.60332e-05
0.00284	2.24754e-06	-0.15655	1.48937e-06	-2.5233	-2.62111e-05
0.00498	2.23896e-06	-0.15502	1.57892e-06	-2.52391	-2.64994e-05
0.00652	2.24018e-06	-0.1544	1.47955e-06	-2.52452	-2.63706e-05
0.00836	2.22485e-06	-0.15318	1.48875e-06	-2.52544	-2.6665e-05
0.00989	2.23528e-06	-0.15134	1.55623e-06	-2.52606	-2.68798e-05
0.01173	2.24386e-06	-0.15072	1.49857e-06	-2.52667	-2.67816e-05
0.01357	2.25429e-06	-0.14888	1.5734e-06	-2.5279	-2.71251e-05
0.01572	2.25674e-06	-0.14796	1.47955e-06	-2.5282	-2.72478e-05
0.01725	2.25981e-06	-0.14704	1.49366e-06	-2.52851	-2.71742e-05
0.01909	2.25e-06	-0.14581	1.55193e-06	-2.52943	-2.75361e-05
0.02093	2.2365e-06	-0.14428	1.4955e-06	-2.53004	-2.76036e-05
0.02277	2.2273e-06	-0.14305	1.57892e-06	-2.53096	-2.76036e-05
0.02431	2.22055e-06	-0.14213	1.47771e-06	-2.53127	-2.80023e-05
0.02615	2.21626e-06	-0.14091	1.48998e-06	-2.5325	-2.79839e-05
0.02799	2.2273e-06	-0.13968	1.555e-06	-2.53311	-2.80146e-05
0.03013	2.2365e-06	-0.13876	1.49243e-06	-2.53403	-2.83826e-05
0.03136	2.24325e-06	-0.13753	1.57708e-06	-2.53403	-2.8309e-05
0.03351	2.24938e-06	-0.13631	1.4728e-06	-2.53495	-2.84501e-05
0.03535	2.25859e-06	-0.13508	1.49673e-06	-2.53618	-2.87813e-05
0.03688	2.24202e-06	-0.13385	1.55132e-06	-2.53648	-2.87016e-05
0.03903	2.23282e-06	-0.13201	1.49611e-06	-2.5371	-2.88795e-05
0.04087	2.22178e-06	-0.1314	1.57402e-06	-2.53771	-2.91371e-05
0.04271	2.21442e-06	-0.12987	1.47587e-06	-2.53863	-2.90267e-05
0.04393	2.21258e-06	-0.12925	1.51022e-06	-2.53955	-2.9315e-05
0.04669	2.22301e-06	-0.12741	1.5593e-06	-2.53955	-2.9499e-05
0.04792	2.23405e-06	-0.12649	1.49489e-06	-2.54047	-2.93947e-05
0.04976	2.24264e-06	-0.12557	1.5777e-06	-2.54108	-2.97321e-05
0.0516	2.25245e-06	-0.12435	1.46912e-06	-2.54201	-2.98487e-05
0.05344	2.24938e-06	-0.12312	1.51636e-06	-2.54293	-2.97812e-05
0.05528	2.23896e-06	-0.1222	1.55561e-06	-2.54323	-3.01186e-05
0.05682	2.2273e-06	-0.12067	1.49979e-06	-2.54415	-3.01799e-05
0.05866	2.21994e-06	-0.11913	1.58567e-06	-2.54477	-3.01492e-05
0.0605	2.21013e-06	-0.11821	1.48016e-06	-2.54568	-3.0548e-05
0.06234	2.21503e-06	-0.11729	1.53108e-06	-2.54599	-3.04743e-05
0.06418	2.21994e-06	-0.11576	1.54764e-06	-2.54691	-3.05418e-05
0.06632	2.23037e-06	-0.11484	1.50531e-06	-2.54753	-3.08915e-05
0.06816	2.24325e-06	-0.11392	1.59181e-06	-2.54845	-3.07995e-05
0.0697	2.25429e-06	-0.11208	1.49059e-06	-2.54906	-3.09344e-05
0.07123	2.24938e-06	-0.11146	1.53967e-06	-2.54998	-3.12227e-05
0.07338	2.23896e-06	-0.10993	1.55439e-06	-2.55029	-3.11552e-05
0.07461	2.22791e-06	-0.1087	1.5182e-06	-2.55029	-3.13025e-05
0.07675	2.21994e-06	-0.10686	1.60346e-06	-2.55121	-3.1554e-05
0.07829	2.21258e-06	-0.10625	1.48568e-06	-2.55274	-3.13945e-05
0.08013	2.22178e-06	-0.10441	1.54519e-06	-2.55274	-3.17012e-05
0.08197	2.22607e-06	-0.10349	1.55868e-06	-2.55366	-3.18791e-05
0.08381	2.23773e-06	-0.10288	1.51513e-06	-2.55458	-3.17441e-05
0.08595	2.24816e-06	-0.10165	1.60959e-06	-2.55519	-3.20569e-05
0.08779	2.26288e-06	-0.09981	1.50041e-06	-2.55611	-3.2149e-05
0.08933	2.25306e-06	-0.09858	1.55684e-06	-2.55642	-3.20753e-05
0.09147	2.24877e-06	-0.09766	1.56911e-06	-2.55765	-3.23882e-05
0.09301	2.23773e-06	-0.09613	1.52494e-06	-2.55795	-3.24434e-05
0.09423	2.23343e-06	-0.09552	1.62064e-06	-2.55857	-3.23943e-05
0.09669	2.22239e-06	-0.09429	1.50654e-06	-2.55949	-3.27746e-05
0.09791	2.23466e-06	-0.09306	1.5777e-06	-2.5601	-3.26826e-05
0.10006	2.24202e-06	-0.09183	1.58935e-06	-2.56102	-3.27133e-05
0.1016	2.2549e-06	-0.0903	1.53844e-06	-2.56163	-3.30507e-05
0.10405	2.26288e-06	-0.08938	1.6329e-06	-2.56225	-3.29709e-05
0.10558	2.27453e-06	-0.08815	1.51697e-06	-2.56286	-3.30752e-05
0.10742	2.26717e-06	-0.08693	1.59794e-06	-2.56347	-3.33451e-05
0.10896	2.26717e-06	-0.08539	1.59058e-06	-2.56409	-3.32347e-05
0.1108	2.26043e-06	-0.08447	1.55071e-06	-2.56501	-3.33635e-05
0.11294	2.25674e-06	-0.08325	1.6556e-06	-2.56624	-3.3615e-05
0.11478	2.25306e-06	-0.08202	1.53844e-06	-2.56685	-3.34371e-05
0.11632	2.2592e-06	-0.08079	1.61328e-06	-2.56654	-3.37377e-05
0.11785	2.27453e-06	-0.07957	1.61205e-06	-2.56746	-3.38665e-05
0.12	2.28496e-06	-0.07865	1.57156e-06	-2.56838	-3.37316e-05
0.12184	2.3003e-06	-0.07742	1.67339e-06	-2.569	-3.40015e-05
0.12398	2.31257e-06	-0.0765	1.55745e-06	-2.56991	-3.40628e-05
0.12521	2.31195e-06	-0.07527	1.64149e-06	-2.57022	-3.39892e-05
0.12705	2.31502e-06	-0.07374	1.6372e-06	-2.57114	-3.42898e-05
0.12889	2.31011e-06	-0.07282	1.59549e-06	-2.57206	-3.42959e-05
0.13073	2.31441e-06	-0.07159	1.70651e-06	-2.57237	-3.42652e-05
0.13288	2.31134e-06	-0.07006	1.58076e-06	-2.5736	-3.45903e-05
0.13441	2.32606e-06	-0.06791	1.65989e-06	-2.57421	-3.4437e-05
0.13595	2.34876e-06	-0.06638	1.6329e-06	-2.57452	-3.44983e-05
0.13779	2.36409e-06	-0.06515	1.73902e-06	-2.57544	-3.48112e-05
0.13993	2.38556e-06	-0.06423	1.61818e-06	-2.57605	-3.46701e-05
0.14147	2.4193e-06	-0.063	1.71939e-06	-2.57697	-3.47621e-05
0.14331	2.4285e-06	-0.06147	1.7151e-06	-2.57728	-3.50136e-05
0.14515	2.44261e-06	-0.06055	1.67278e-06	-2.5782	-3.48786e-05
0.14668	2.4604e-06	-0.05902	1.79853e-06	-2.57881	-3.50013e-05
0.14852	2.47941e-06	-0.0584	1.66173e-06	-2.57942	-3.52038e-05
0.15036	2.4972e-06	-0.05718	1.78012e-06	-2.58065	-3.50075e-05
0.15282	2.53401e-06	-0.05564	1.76479e-06	-2.58096	-3.52896e-05
0.15435	2.56959e-06	-0.05472	1.73044e-06	-2.58218	-3.53878e-05
0.15619	2.61068e-06	-0.0535	1.85619e-06	-2.58218	-3.52038e-05
0.15772	2.65424e-06	-0.05227	1.72308e-06	-2.5828	-3.54614e-05
0.15987	2.69963e-06	-0.05135	1.84208e-06	-2.58372	-3.54982e-05
0.16202	2.73705e-06	-0.04982	1.8249e-06	-2.58433	-3.53939e-05
0.16355	2.77078e-06	-0.04859	1.81631e-06	-2.58556	-3.56148e-05
0.16508	2.80575e-06	-0.04706	1.92244e-06	-2.58556	-3.56454e-05
0.16631	2.84255e-06	-0.04614	1.80527e-06	-2.58678	-3.55473e-05
0.16876	2.87997e-06	-0.04491	1.92059e-06	-2.58709	-3.58478e-05
0.1703	2.92905e-06	-0.04399	1.91262e-06	-2.58832	-3.56945e-05
0.17183	2.98057e-06	-0.04215	1.90219e-06	-2.58862	-3.57129e-05
0.17367	3.03946e-06	-0.04153	2.01751e-06	-2.58893	-3.59705e-05
0.17551	3.10264e-06	-0.03969	1.89483e-06	-2.58985	-3.58417e-05
0.17766	3.16153e-06	-0.03939	2.02672e-06	-2.59108	-3.59153e-05
0.17919	3.2149e-06	-0.03755	2.01077e-06	-2.59138	-3.60932e-05
0.18103	3.26949e-06	-0.03693	1.99114e-06	-2.59261	-3.59399e-05
0.18257	3.31304e-06	-0.03509	2.13222e-06	-2.59292	-3.60441e-05
0.18502	3.36395e-06	-0.03448	1.99543e-06	-2.59353	-3.61975e-05
0.18655	3.41425e-06	-0.03295	2.14694e-06	-2.59476	-3.59828e-05
0.18839	3.47376e-06	-0.03172	2.10462e-06	-2.59507	-3.62466e-05
0.19054	3.53939e-06	-0.03049	2.11873e-06	-2.59568	-3.62834e-05
0.19207	3.61055e-06	-0.02896	2.26104e-06	-2.5966	-3.60809e-05
0.19391	3.68416e-06	-0.02773	2.12425e-06	-2.59691	-3.6314e-05
0.19575	3.75286e-06	-0.02651	2.28189e-06	-2.59783	-3.63018e-05
0.19729	3.82279e-06	-0.02559	2.25e-06	-2.59875	-3.61668e-05
0.19943	3.88658e-06	-0.02467	2.26717e-06	-2.59936	-3.63999e-05
0.20066	3.93934e-06	-0.02375	2.40212e-06	-2.60028	-3.63447e-05
0.20281	3.997e-06	-0.02191	2.26227e-06	-2.60089	-3.62404e-05
0.20465	4.05895e-06	-0.02099	2.43341e-06	-2.6012	-3.65103e-05
0.20618	4.13011e-06	-0.01976	2.40703e-06	-2.60212	-3.62895e-05
0.20833	4.19329e-06	-0.01853	2.42359e-06	-2.60273	-3.63018e-05
0.21017	4.27855e-06	-0.01761	2.56958e-06	-2.60396	-3.65226e-05
0.21201	4.35707e-06	-0.01608	2.43647e-06	-2.60427	-3.63447e-05
0.21354	4.43559e-06	-0.01516	2.61559e-06	-2.60457	-3.63754e-05
0.21538	4.50368e-06	-0.01332	2.58553e-06	-2.6058	-3.65349e-05
0.21722	4.57728e-06	-0.0124	2.62357e-06	-2.60672	-3.63447e-05
0.21968	4.63556e-06	-0.01148	2.76465e-06	-2.60703	-3.64061e-05
0.22121	4.69445e-06	-0.00994	2.63645e-06	-2.60795	-3.65165e-05
0.22213	4.75763e-06	-0.00872	2.82292e-06	-2.60856	-3.62711e-05
0.22458	4.82878e-06	-0.0078	2.79716e-06	-2.60917	-3.65042e-05
0.22642	4.89442e-06	-0.00688	2.84133e-06	-2.61009	-3.64858e-05
0.22827	4.98336e-06	-0.00504	2.991e-06	-2.61071	-3.62711e-05
0.2298	5.06495e-06	-0.00381	2.85666e-06	-2.61132	-3.64674e-05
0.23164	5.14592e-06	-0.0032	3.0689e-06	-2.61224	-3.64183e-05
0.23287	5.21462e-06	-0.00166	3.03455e-06	-2.61255	-3.62527e-05
0.23501	5.28639e-06	-0.000129489	3.08485e-06	-2.61285	-3.6449e-05
0.23747	5.34098e-06	0.000483783	3.24311e-06	-2.61439	-3.63386e-05
0.239	5.4011e-06	0.00202	3.10448e-06	-2.61439	-3.62098e-05
0.24053	5.45631e-06	0.00324	3.33083e-06	-2.61561	-3.64245e-05
0.24299	5.52071e-06	0.00447	3.29464e-06	-2.61592	-3.61791e-05
0.24452	5.59126e-06	0.0057	3.36211e-06	-2.61684	-3.61852e-05
0.24605	5.67039e-06	0.00692	3.51976e-06	-2.61745	-3.63447e-05
0.24789	5.74645e-06	0.00815	3.40689e-06	-2.61807	-3.613e-05
0.24973	5.82129e-06	0.00907	3.63815e-06	-2.61899	-3.61545e-05
0.25127	5.88937e-06	0.00999	3.59521e-06	-2.6196	-3.6265e-05
0.25311	5.94765e-06	0.01153	3.67189e-06	-2.62021	-3.60257e-05
0.25464	5.99918e-06	0.01275	3.83751e-06	-2.62083	-3.60809e-05
0.25679	6.05009e-06	0.01398	3.71115e-06	-2.62144	-3.61361e-05
0.25832	6.10039e-06	0.01551	3.96326e-06	-2.62236	-3.5903e-05
0.25986	6.14823e-06	0.01643	3.92155e-06	-2.62328	-3.60748e-05
0.26231	6.21632e-06	0.01735	4.00865e-06	-2.62359	-3.60319e-05
0.26415	6.28441e-06	0.01889	4.17059e-06	-2.62482	-3.57865e-05
0.26599	6.34759e-06	0.0195	4.0614e-06	-2.62512	-3.59521e-05
0.26722	6.41446e-06	0.02103	4.31168e-06	-2.62604	-3.5854e-05
0.26936	6.47212e-06	0.02226	4.27426e-06	-2.62696	-3.57006e-05
0.2709	6.51874e-06	0.02318	4.36566e-06	-2.62727	-3.58478e-05
0.27274	6.55431e-06	0.02441	4.53067e-06	-2.62819	-3.56945e-05
0.27458	6.59725e-06	0.02625	4.40614e-06	-2.6288	-3.55657e-05
0.27672	6.63344e-06	0.02747	4.68341e-06	-2.62942	-3.57252e-05
0.27856	6.67393e-06	0.02809	4.62881e-06	-2.63034	-3.5443e-05
0.2801	6.72607e-06	0.02901	4.73248e-06	-2.63095	-3.54062e-05
0.28163	6.7776e-06	0.03085	4.89565e-06	-2.63126	-3.55657e-05
0.28439	6.82483e-06	0.03207	4.77787e-06	-2.63218	-3.53326e-05
0.28562	6.87758e-06	0.0333	5.04961e-06	-2.6331	-3.53326e-05
0.28777	6.92666e-06	0.03422	4.99502e-06	-2.63371	-3.53694e-05
0.2893	6.95549e-06	0.03514	5.09194e-06	-2.63402	-3.5124e-05
0.29083	6.98125e-06	0.03698	5.26492e-06	-2.63494	-3.51547e-05
0.29298	7.00333e-06	0.03913	5.41459e-06	-2.63586	-3.51915e-05
0.29482	7.02726e-06	0.04036	5.35509e-06	-2.63647	-3.49155e-05
0.29635	7.04995e-06	0.04158	5.45631e-06	-2.63708	-3.50811e-05
0.2985	7.08921e-06	0.0425	5.62377e-06	-2.6377	-3.50075e-05
0.29973	7.1254e-06	0.04434	5.48759e-06	-2.63831	-3.47437e-05
0.30187	7.16405e-06	0.04526	5.76915e-06	-2.63923	-3.48725e-05
0.30371	7.19472e-06	0.04618	5.71026e-06	-2.64015	-3.47437e-05
0.30556	7.22784e-06	0.04772	5.80902e-06	-2.64046	-3.45965e-05
0.30709	7.2395e-06	0.04894	5.95317e-06	-2.64107	-3.47192e-05
0.30924	7.25054e-06	0.04986	5.80902e-06	-2.64261	-3.45413e-05
0.31046	7.25913e-06	0.0514	6.09303e-06	-2.64261	-3.44002e-05
0.31292	7.26771e-06	0.05201	6.02739e-06	-2.64291	-3.4529e-05
0.31476	7.27323e-06	0.05385	6.11634e-06	-2.64383	-3.42284e-05
0.31598	7.2947e-06	0.05477	6.26662e-06	-2.64506	-3.42223e-05
0.31813	7.31679e-06	0.05569	6.10836e-06	-2.64598	-3.43327e-05
0.31997	7.33764e-06	0.05722	6.36968e-06	-2.64659	-3.40628e-05
0.32181	7.35298e-06	0.05845	6.3114e-06	-2.6469	-3.40628e-05
0.32365	7.37383e-06	0.05998	6.37336e-06	-2.64782	-3.40751e-05
0.32518	7.37077e-06	0.06091	6.51812e-06	-2.64843	-3.38297e-05
0.32702	7.36647e-06	0.06213	6.36354e-06	-2.64935	-3.38726e-05
0.32886	7.36157e-06	0.06336	6.61198e-06	-2.64966	-3.38788e-05
0.3304	7.35359e-06	0.06489	6.54143e-06	-2.65027	-3.3615e-05
0.33255	7.34868e-06	0.06551	6.60277e-06	-2.65089	-3.37745e-05
0.33469	7.35359e-06	0.06673	6.73036e-06	-2.6515	-3.36518e-05
0.33592	7.36218e-06	0.06796	6.55431e-06	-2.65242	-3.34249e-05
0.33745	7.37199e-06	0.06919	6.79723e-06	-2.65334	-3.35353e-05
0.33991	7.37199e-06	0.07011	6.71503e-06	-2.65395	-3.33942e-05
0.34144	7.38058e-06	0.07164	6.76717e-06	-2.65487	-3.32654e-05
0.34297	7.36893e-06	0.07256	6.88678e-06	-2.65549	-3.33819e-05
0.34512	7.35298e-06	0.07379	6.70705e-06	-2.65549	-3.31979e-05
0.34696	7.33764e-06	0.07532	6.93279e-06	-2.65641	-3.30629e-05
0.34849	7.32169e-06	0.07624	6.84139e-06	-2.65733	-3.31734e-05
0.35033	7.30268e-06	0.07777	6.869e-06	-2.65855	-3.28912e-05
0.35248	7.29532e-06	0.07839	6.98125e-06	-2.65917	-3.28728e-05
0.35401	7.29532e-06	0.07992	6.78557e-06	-2.65978	-3.29648e-05
0.35647	7.2947e-06	0.08084	6.99597e-06	-2.66039	-3.27072e-05
0.358	7.2898e-06	0.08237	6.89292e-06	-2.66131	-3.27072e-05
0.35954	7.29041e-06	0.08391	6.92359e-06	-2.66193	-3.27072e-05
0.36107	7.27262e-06	0.08452	7.02296e-06	-2.66193	-3.24679e-05
0.36322	7.2487e-06	0.08667	6.80704e-06	-2.66315	-3.25293e-05
0.36475	7.22661e-06	0.08759	7.02112e-06	-2.66377	-3.25047e-05
0.3669	7.20024e-06	0.08851	6.91623e-06	-2.66469	-3.22716e-05
0.36843	7.18061e-06	0.08943	6.91193e-06	-2.6653	-3.24127e-05
0.37027	7.16343e-06	0.09096	7.02419e-06	-2.66561	-3.23084e-05
0.3715	7.15791e-06	0.09188	6.80213e-06	-2.66622	-3.20753e-05
0.37426	7.15116e-06	0.0928	6.99106e-06	-2.66745	-3.22164e-05
0.37548	7.1481e-06	0.09434	6.89169e-06	-2.66837	-3.20753e-05
0.37763	7.13583e-06	0.09526	6.86715e-06	-2.66868	-3.19588e-05
0.37916	7.11927e-06	0.09648	6.97634e-06	-2.66929	-3.20692e-05
0.381	7.09596e-06	0.09802	6.73588e-06	-2.6699	-3.18791e-05
0.38285	7.06897e-06	0.09924	6.92481e-06	-2.67082	-3.17932e-05
0.38438	7.03952e-06	0.10047	6.81808e-06	-2.67174	-3.19159e-05
0.38683	7.01744e-06	0.1017	6.79539e-06	-2.67205	-3.16214e-05
0.38867	6.99781e-06	0.10262	6.90028e-06	-2.67328	-3.16398e-05
0.39021	6.98248e-06	0.10354	6.66289e-06	-2.67358	-3.17318e-05
0.39174	6.97818e-06	0.10538	6.84384e-06	-2.67419	-3.14865e-05
0.39327	6.97205e-06	0.1066	6.72852e-06	-2.6745	-3.15049e-05
0.39511	6.95917e-06	0.10752	6.68988e-06	-2.67573	-3.15356e-05
0.39726	6.94322e-06	0.10875	6.78434e-06	-2.67634	-3.12902e-05
0.3991	6.92236e-06	0.10967	6.55186e-06	-2.67726	-3.13822e-05
0.40125	6.89537e-06	0.1112	6.71871e-06	-2.67818	-3.13515e-05
0.40278	6.85918e-06	0.11213	6.61136e-06	-2.6788	-3.1143e-05
0.40462	6.83648e-06	0.11366	6.56904e-06	-2.6791	-3.13147e-05
0.40646	6.82238e-06	0.11458	6.66412e-06	-2.68002	-3.12166e-05
0.40769	6.80029e-06	0.11642	6.42366e-06	-2.68064	-3.10387e-05
0.40984	6.79539e-06	0.11734	6.5856e-06	-2.68094	-3.11675e-05
0.41198	6.78802e-06	0.11887	6.49175e-06	-2.68217	-3.10448e-05
0.41382	6.77882e-06	0.11979	6.43593e-06	-2.68278	-3.09405e-05
0.41536	6.75981e-06	0.12133	6.54757e-06	-2.6834	-3.10878e-05
0.41689	6.74631e-06	0.12225	6.29729e-06	-2.6837	-3.08976e-05
0.41904	6.71196e-06	0.12317	6.4623e-06	-2.68493	-3.08547e-05
0.42057	6.68068e-06	0.12439	6.36845e-06	-2.68524	-3.09712e-05
0.4221	6.65246e-06	0.12593	6.30343e-06	-2.68646	-3.07197e-05
0.42425	6.63283e-06	0.12654	6.40403e-06	-2.68677	-3.07504e-05
0.4264	6.6175e-06	0.12838	6.1464e-06	-2.68738	-3.08424e-05
0.42793	6.61566e-06	0.12961	6.33042e-06	-2.68861	-3.06338e-05
0.43008	6.61136e-06	0.13053	6.23657e-06	-2.68892	-3.0689e-05
0.4313	6.60032e-06	0.13145	6.16786e-06	-2.68953	-3.07197e-05
0.43345	6.58805e-06	0.13298	6.27153e-06	-2.69076	-3.04805e-05
0.43499	6.56536e-06	0.13359	6.01206e-06	-2.69106	-3.0597e-05
0.43652	6.5353e-06	0.13543	6.18565e-06	-2.69229	-3.06032e-05
0.43897	6.50831e-06	0.13635	6.10714e-06	-2.69291	-3.04069e-05
0.44081	6.48132e-06	0.13758	6.03414e-06	-2.69382	-3.0597e-05
0.44235	6.45555e-06	0.13912	6.15253e-06	-2.69382	-3.05173e-05
0.44419	6.44329e-06	0.14004	5.89674e-06	-2.69475	-3.03578e-05
0.44572	6.43961e-06	0.14126	6.06542e-06	-2.69567	-3.0505e-05
0.44756	6.43593e-06	0.14249	5.97219e-06	-2.69597	-3.04069e-05
0.4494	6.4304e-06	0.14433	5.89551e-06	-2.69658	-3.03149e-05
0.45124	6.41875e-06	0.14464	6.02555e-06	-2.69751	-3.0505e-05
0.45308	6.39789e-06	0.14617	5.76731e-06	-2.69842	-3.03333e-05
0.45492	6.366e-06	0.14709	5.93661e-06	-2.69904	-3.02903e-05
0.45707	6.34391e-06	0.14832	5.85441e-06	-2.69996	-3.04375e-05
0.45829	6.3157e-06	0.14954	5.78387e-06	-2.70057	-3.0229e-05
0.46044	6.293e-06	0.15108	5.90962e-06	-2.70057	-3.02719e-05
0.46228	6.28135e-06	0.152	5.65076e-06	-2.70149	-3.03885e-05
0.46443	6.27951e-06	0.15322	5.81822e-06	-2.70303	-3.02044e-05
0.46596	6.27337e-06	0.15445	5.75074e-06	-2.70303	-3.02658e-05
0.4678	6.26785e-06	0.15568	5.68388e-06	-2.70333	-3.0321e-05
0.46934	6.26172e-06	0.1569	5.80595e-06	-2.70456	-3.01124e-05
0.47118	6.23841e-06	0.15844	5.53728e-06	-2.70517	-3.02658e-05
0.47332	6.20896e-06	0.15936	5.71394e-06	-2.70609	-3.0278e-05
0.47516	6.18627e-06	0.16089	5.62867e-06	-2.70671	-3.0094e-05
0.4767	6.15989e-06	0.1615	5.5612e-06	-2.70701	-3.03026e-05
0.47823	6.13413e-06	0.16304	5.70351e-06	-2.70824	-3.02412e-05
0.48038	6.12922e-06	0.16396	5.44036e-06	-2.70885	-3.01002e-05
0.48191	6.12799e-06	0.16549	5.62254e-06	-2.70916	-3.02965e-05
0.48375	6.12186e-06	0.16641	5.54464e-06	-2.70977	-3.02228e-05
0.48559	6.11695e-06	0.16794	5.46367e-06	-2.71069	-3.01247e-05
0.48743	6.11266e-06	0.16887	5.60414e-06	-2.71161	-3.03517e-05
0.48897	6.08873e-06	0.16979	5.34037e-06	-2.71223	-3.01922e-05
0.49081	6.06849e-06	0.17101	5.52869e-06	-2.71315	-3.01615e-05
0.49295	6.03843e-06	0.17193	5.45692e-06	-2.71345	-3.03149e-05
0.49418	6.01819e-06	0.17377	5.37963e-06	-2.71407	-3.01492e-05
0.49663	5.99181e-06	0.17469	5.52746e-06	-2.71499	-3.01983e-05
0.49786	5.98936e-06	0.17592	5.26063e-06	-2.71591	-3.03271e-05
0.50001	5.98568e-06	0.17776	5.44281e-06	-2.71621	-3.01554e-05
0.50154	5.98507e-06	0.17807	5.37595e-06	-2.71713	-3.0229e-05
0.50338	5.97709e-06	0.17991	5.29559e-06	-2.71775	-3.0321e-05
0.50522	5.97464e-06	0.18052	5.44588e-06	-2.71836	-3.01124e-05
0.50737	5.95562e-06	0.18205	5.17904e-06	-2.71867	-3.02903e-05
0.50921	5.93047e-06	0.18359	5.36245e-06	-2.71959	-3.03149e-05
0.51074	5.90471e-06	0.18451	5.3097e-06	-2.7202	-3.0137e-05
0.51289	5.88447e-06	0.18573	5.21891e-06	-2.72082	-3.03517e-05
0.51442	5.86177e-06	0.18666	5.37595e-06	-2.72143	-3.03087e-05
0.51626	5.8587e-06	0.18788	5.11648e-06	-2.72265	-3.01983e-05
0.5181	5.85932e-06	0.1888	5.30111e-06	-2.72265	-3.03762e-05
0.51994	5.85625e-06	0.19034	5.22934e-06	-2.72419	-3.03087e-05
0.52178	5.85012e-06	0.19125	5.15819e-06	-2.72511	-3.02474e-05
0.52332	5.85196e-06	0.19279	5.32013e-06	-2.72542	-3.04682e-05
0.52577	5.8311e-06	0.19432	5.04961e-06	-2.72603	-3.02903e-05
0.52669	5.80595e-06	0.19555	5.23364e-06	-2.72664	-3.03026e-05
0.52884	5.78387e-06	0.19616	5.17107e-06	-2.72818	-3.04743e-05
0.53068	5.76731e-06	0.1977	5.09071e-06	-2.72848	-3.0321e-05
0.53282	5.74216e-06	0.19862	5.25204e-06	-2.72848	-3.03639e-05
0.53436	5.74277e-06	0.20015	4.98214e-06	-2.72971	-3.04989e-05
0.5362	5.73848e-06	0.20107	5.17168e-06	-2.73063	-3.03333e-05
0.53804	5.73848e-06	0.2023	5.11709e-06	-2.73124	-3.04191e-05
0.53988	5.73418e-06	0.20383	5.04164e-06	-2.73216	-3.0505e-05
0.54111	5.73295e-06	0.20475	5.20603e-06	-2.73247	-3.0321e-05
0.54356	5.71639e-06	0.20598	4.93245e-06	-2.73308	-3.05111e-05
0.54509	5.69431e-06	0.2072	5.12874e-06	-2.73339	-3.05234e-05
0.54693	5.67897e-06	0.20843	5.06863e-06	-2.73462	-3.03639e-05
0.54847	5.65382e-06	0.20966	4.98705e-06	-2.73523	-3.05602e-05
0.55031	5.63788e-06	0.21088	5.15267e-06	-2.73554	-3.05173e-05
0.55184	5.63235e-06	0.2115	4.88828e-06	-2.73646	-3.04253e-05
0.55399	5.63113e-06	0.21303	5.08274e-06	-2.73738	-3.06032e-05
0.55583	5.63297e-06	0.21457	5.01955e-06	-2.73768	-3.0548e-05
0.55767	5.62683e-06	0.21548	4.94472e-06	-2.7386	-3.04682e-05
0.55889	5.63235e-06	0.21641	5.11832e-06	-2.73983	-3.07013e-05
0.56104	5.61273e-06	0.21825	4.8386e-06	-2.74044	-3.05234e-05
0.56319	5.59923e-06	0.21886	5.04102e-06	-2.74044	-3.05173e-05
0.56442	5.57776e-06	0.22039	4.976e-06	-2.74198	-3.07197e-05
0.56656	5.55752e-06	0.22193	4.89626e-06	-2.74167	-3.0548e-05
0.5684	5.54341e-06	0.22254	5.08519e-06	-2.74259	-3.06032e-05
0.57024	5.53544e-06	0.22377	4.80854e-06	-2.74382	-3.07258e-05
0.57178	5.53114e-06	0.2253	5.01955e-06	-2.74474	-3.05725e-05
0.57392	5.53176e-06	0.22653	4.93797e-06	-2.74535	-3.06522e-05
0.57546	5.53605e-06	0.22775	4.8705e-06	-2.74566	-3.07442e-05
0.57699	5.5293e-06	0.22898	5.0398e-06	-2.74658	-3.0548e-05
0.57944	5.52255e-06	0.23021	4.7748e-06	-2.74719	-3.07565e-05
0.58067	5.51274e-06	0.23143	4.98275e-06	-2.74781	-3.07504e-05
0.58251	5.49066e-06	0.23266	4.92754e-06	-2.74872	-3.06093e-05
0.58466	5.47225e-06	0.23358	4.84105e-06	-2.74903	-3.07688e-05
0.5865	5.45569e-06	0.23481	5.03121e-06	-2.74995	-3.07258e-05
0.58803	5.44956e-06	0.23603	4.74965e-06	-2.75056	-3.06154e-05
0.58987	5.43852e-06	0.23695	4.95208e-06	-2.75149	-3.08056e-05
0.59171	5.44956e-06	0.23849	4.89319e-06	-2.7521	-3.07258e-05
0.59325	5.45324e-06	0.23941	4.82633e-06	-2.75241	-3.06645e-05
0.59509	5.45078e-06	0.24094	5.01465e-06	-2.75363	-3.08853e-05
0.59693	5.44158e-06	0.24217	4.73248e-06	-2.75394	-3.06706e-05
0.59846	5.43729e-06	0.24339	4.93858e-06	-2.75517	-3.06768e-05
0.60091	5.41398e-06	0.24432	4.87663e-06	-2.75517	-3.08547e-05
0.60245	5.39128e-06	0.24585	4.80486e-06	-2.75609	-3.07013e-05
0.60429	5.38086e-06	0.24708	4.99257e-06	-2.75701	-3.07504e-05
0.60613	5.3692e-06	0.24616	4.13563e-06	-2.75793	-3.08669e-05
0.60827	5.36123e-06	0.24493	4.24972e-06	-2.75854	-3.07013e-05
0.61011	5.37165e-06	0.24309	4.13931e-06	-2.75885	-3.07688e-05
0.60889	5.09071e-06	0.24217	4.01417e-06	-2.75823	-3.01922e-05
0.60766	4.9208e-06	0.24094	4.16078e-06	-2.75762	-2.94867e-05
0.60582	4.83615e-06	0.23971	3.85346e-06	-2.75701	-2.92598e-05
0.60429	4.7791e-06	0.23818	4.0246e-06	-2.7567	-2.88611e-05
0.60153	4.71408e-06	0.23726	3.94056e-06	-2.75547	-2.83581e-05
0.59999	4.66378e-06	0.23634	3.83812e-06	-2.75517	-2.82109e-05
0.59846	4.61777e-06	0.2345	3.99884e-06	-2.75455	-2.78673e-05
0.59662	4.58526e-06	0.23389	3.69888e-06	-2.75363	-2.74809e-05
0.59509	4.55888e-06	0.23235	3.8872e-06	-2.75302	-2.73827e-05
0.59263	4.54539e-06	0.23174	3.79948e-06	-2.75241	-2.70699e-05
0.59141	4.53557e-06	0.23051	3.70072e-06	-2.75149	-2.67755e-05
0.58987	4.52146e-06	0.22898	3.87738e-06	-2.75087	-2.67325e-05
0.58834	4.49815e-06	0.22775	3.5854e-06	-2.75026	-2.62847e-05
0.58588	4.473e-06	0.22653	3.76513e-06	-2.74903	-2.61007e-05
0.58374	4.43559e-06	0.22561	3.69029e-06	-2.74903	-2.60639e-05
0.5822	4.40553e-06	0.22407	3.60196e-06	-2.74811	-2.5702e-05
0.58067	4.37118e-06	0.22254	3.76881e-06	-2.74719	-2.55486e-05
0.57883	4.34603e-06	0.22193	3.48418e-06	-2.74627	-2.54689e-05
0.57668	4.33315e-06	0.22039	3.67189e-06	-2.74596	-2.51193e-05
0.57515	4.32824e-06	0.21947	3.58601e-06	-2.74535	-2.49843e-05
0.57331	4.32149e-06	0.21794	3.49645e-06	-2.74412	-2.48862e-05
0.57147	4.3172e-06	0.21702	3.68109e-06	-2.74351	-2.45058e-05
0.56994	4.30984e-06	0.21579	3.39401e-06	-2.7432	-2.45427e-05
0.5681	4.27855e-06	0.21457	3.57497e-06	-2.74228	-2.43463e-05
0.56626	4.25156e-06	0.21334	3.50749e-06	-2.74198	-2.4009e-05
0.56442	4.22212e-06	0.2118	3.41671e-06	-2.74136	-2.4009e-05
0.56227	4.19942e-06	0.21119	3.58846e-06	-2.74075	-2.37943e-05
0.56043	4.17182e-06	0.20966	3.30813e-06	-2.73952	-2.35305e-05
0.55859	4.16568e-06	0.20812	3.49829e-06	-2.7386	-2.35366e-05
0.55705	4.1663e-06	0.2072	3.42898e-06	-2.7383	-2.33035e-05
0.55521	4.16016e-06	0.20598	3.33758e-06	-2.73768	-2.30766e-05
0.55368	4.15771e-06	0.20506	3.51056e-06	-2.73707	-2.31379e-05
0.55153	4.15035e-06	0.20383	3.23882e-06	-2.73584	-2.27638e-05
0.55	4.1252e-06	0.20291	3.4253e-06	-2.73523	-2.26472e-05
0.54816	4.10128e-06	0.20138	3.34985e-06	-2.73462	-2.26656e-05
0.54632	4.07551e-06	0.20015	3.26581e-06	-2.73431	-2.23528e-05
0.54479	4.05527e-06	0.19892	3.45474e-06	-2.73339	-2.2273e-05
0.54264	4.0338e-06	0.1977	3.1695e-06	-2.73247	-2.22301e-05
0.54111	4.02767e-06	0.19678	3.36273e-06	-2.73216	-2.19172e-05
0.53896	4.02399e-06	0.19524	3.28237e-06	-2.73094	-2.1862e-05
0.53743	4.02705e-06	0.19432	3.19281e-06	-2.73063	-2.18068e-05
0.53589	4.01847e-06	0.19279	3.3842e-06	-2.72971	-2.14817e-05
0.53374	4.01908e-06	0.19218	3.10939e-06	-2.7294	-2.15676e-05
0.5316	3.99516e-06	0.19095	3.28605e-06	-2.72848	-2.1402e-05
0.53006	3.97185e-06	0.1888	3.21612e-06	-2.72756	-2.11075e-05
0.52853	3.94976e-06	0.18819	3.1235e-06	-2.72695	-2.11382e-05
0.52669	3.92707e-06	0.18696	3.31243e-06	-2.72603	-2.09542e-05
0.52424	3.90621e-06	0.18604	3.03762e-06	-2.72572	-2.07395e-05
0.52301	3.90682e-06	0.18481	3.21183e-06	-2.7248	-2.07886e-05
0.52117	3.90498e-06	0.18297	3.13883e-06	-2.72419	-2.058e-05
0.51902	3.90498e-06	0.18205	3.06216e-06	-2.72419	-2.03898e-05
0.5178	3.89824e-06	0.18113	3.25231e-06	-2.72296	-2.04635e-05
0.51565	3.89578e-06	0.17991	2.97873e-06	-2.72204	-2.01261e-05
0.51381	3.87799e-06	0.17868	3.15539e-06	-2.72143	-2.00463e-05
0.51197	3.85346e-06	0.17776	3.08179e-06	-2.72112	-2.00954e-05
0.50982	3.83444e-06	0.17623	3.00633e-06	-2.71959	-1.98132e-05
0.50859	3.81727e-06	0.17469	3.19036e-06	-2.71898	-1.9758e-05
0.50675	3.79457e-06	0.17347	2.91739e-06	-2.71836	-1.97335e-05
0.50461	3.79089e-06	0.17255	3.08547e-06	-2.71775	-1.94513e-05
0.50369	3.78844e-06	0.17193	3.01554e-06	-2.71744	-1.94329e-05
0.50154	3.78966e-06	0.17009	2.92966e-06	-2.71621	-1.93838e-05
0.49939	3.78169e-06	0.16887	3.12779e-06	-2.71621	-1.90833e-05
0.49786	3.78598e-06	0.16794	2.86402e-06	-2.71529	-1.9206e-05
0.49602	3.76513e-06	0.16641	3.02228e-06	-2.71437	-1.90526e-05
0.49449	3.7504e-06	0.16488	2.94867e-06	-2.71345	-1.87827e-05
0.49265	3.72587e-06	0.16396	2.8677e-06	-2.71315	-1.8844e-05
0.49081	3.70992e-06	0.16304	3.04989e-06	-2.71223	-1.86784e-05
0.48866	3.68968e-06	0.16181	2.77078e-06	-2.71161	-1.84944e-05
0.48682	3.68048e-06	0.16089	2.94929e-06	-2.71131	-1.85741e-05
0.48529	3.68416e-06	0.15936	2.87016e-06	-2.71039	-1.83779e-05
0.48344	3.67986e-06	0.15874	2.79348e-06	-2.70977	-1.82122e-05
0.4816	3.67864e-06	0.1569	2.97628e-06	-2.70916	-1.83042e-05
0.47976	3.67802e-06	0.15568	2.71128e-06	-2.70793	-1.79914e-05
0.47792	3.66514e-06	0.15445	2.86832e-06	-2.70763	-1.79239e-05
0.47578	3.6449e-06	0.15384	2.78919e-06	-2.70671	-1.80037e-05
0.47424	3.62711e-06	0.15261	2.72233e-06	-2.70579	-1.77338e-05
0.4724	3.6038e-06	0.15108	2.89224e-06	-2.70579	-1.77215e-05
0.47087	3.58908e-06	0.14985	2.63154e-06	-2.70425	-1.7697e-05
0.46872	3.57865e-06	0.14893	2.80084e-06	-2.70395	-1.74271e-05
0.46719	3.57558e-06	0.1474	2.71435e-06	-2.70364	-1.74516e-05
0.46566	3.57558e-06	0.14617	2.63461e-06	-2.70241	-1.74209e-05
0.46382	3.57865e-06	0.14433	2.8174e-06	-2.70149	-1.71633e-05
0.46136	3.57129e-06	0.14372	2.55425e-06	-2.70088	-1.72982e-05
0.45983	3.56577e-06	0.14249	2.71067e-06	-2.70088	-1.71572e-05
0.45737	3.55166e-06	0.14157	2.61559e-06	-2.69996	-1.69179e-05
0.45615	3.52835e-06	0.14004	2.53953e-06	-2.69873	-1.70099e-05
0.454	3.50749e-06	0.13942	2.71864e-06	-2.69873	-1.68688e-05
0.45277	3.49154e-06	0.13758	2.44506e-06	-2.69751	-1.66971e-05
0.45124	3.47989e-06	0.13605	2.59903e-06	-2.69689	-1.68137e-05
0.44909	3.47069e-06	0.13574	2.51622e-06	-2.69628	-1.66051e-05
0.44725	3.47437e-06	0.1339	2.43893e-06	-2.69536	-1.64763e-05
0.44541	3.47744e-06	0.13298	2.61314e-06	-2.69505	-1.65867e-05
0.44388	3.47682e-06	0.13145	2.33894e-06	-2.69444	-1.62922e-05
0.44173	3.46271e-06	0.13083	2.50272e-06	-2.69352	-1.62493e-05
0.44081	3.45903e-06	0.1293	2.38127e-06	-2.6926	-1.63352e-05
0.43805	3.42959e-06	0.12838	2.3279e-06	-2.69198	-1.60837e-05
0.43652	3.40873e-06	0.12715	2.49229e-06	-2.69137	-1.60959e-05
0.43468	3.3891e-06	0.12593	2.21565e-06	-2.69045	-1.60837e-05
0.43314	3.38358e-06	0.12501	2.369e-06	-2.68984	-1.58322e-05
0.4313	3.36702e-06	0.12347	2.26901e-06	-2.68922	-1.58813e-05
0.42916	3.37438e-06	0.12194	2.18866e-06	-2.68892	-1.58629e-05
0.42732	3.375e-06	0.12071	2.3506e-06	-2.688	-1.56114e-05
0.42548	3.37316e-06	0.11979	2.07333e-06	-2.68708	-1.57708e-05
0.42364	3.36764e-06	0.11887	2.2316e-06	-2.68646	-1.56482e-05
0.4221	3.35782e-06	0.11765	2.11811e-06	-2.68585	-1.54089e-05
0.42026	3.33022e-06	0.11611	2.04205e-06	-2.68493	-1.55439e-05
0.41873	3.30752e-06	0.1155	2.20215e-06	-2.68432	-1.53844e-05
0.41658	3.28544e-06	0.11397	1.92673e-06	-2.6837	-1.5274e-05
0.41505	3.27562e-06	0.11274	2.06965e-06	-2.68309	-1.53721e-05
0.4129	3.26581e-06	0.11151	1.94268e-06	-2.68217	-1.51942e-05
0.41137	3.27317e-06	0.10998	1.86968e-06	-2.68125	-1.50777e-05
0.40922	3.27194e-06	0.10906	2.03162e-06	-2.68125	-1.52004e-05
0.40769	3.27562e-06	0.10752	1.74086e-06	-2.67972	-1.49366e-05
0.40585	3.26642e-06	0.1066	1.87827e-06	-2.67941	-1.49059e-05
0.40401	3.25477e-06	0.10538	1.74577e-06	-2.6788	-1.49857e-05
0.40217	3.229e-06	0.10384	1.6783e-06	-2.67818	-1.4771e-05
0.40063	3.20753e-06	0.10323	1.81202e-06	-2.67726	-1.47648e-05
0.39849	3.18422e-06	0.102	1.53169e-06	-2.67665	-1.47526e-05
0.39665	3.16521e-06	0.10047	1.66296e-06	-2.67573	-1.4544e-05
0.39481	3.15907e-06	0.09924	1.52004e-06	-2.67512	-1.46238e-05
0.39266	3.16582e-06	0.09802	1.45501e-06	-2.6745	-1.45808e-05
0.39143	3.16582e-06	0.0971	1.57892e-06	-2.67389	-1.436e-05
0.38929	3.1646e-06	0.09556	1.29369e-06	-2.67328	-1.45317e-05
0.38775	3.15969e-06	0.09464	1.43023e-06	-2.67235	-1.44152e-05
0.38591	3.14251e-06	0.09311	1.2667e-06	-2.67174	-1.42189e-05
0.38438	3.11614e-06	0.09219	1.20585e-06	-2.67113	-1.43477e-05
0.38285	3.09467e-06	0.09127	1.32792e-06	-2.67051	-1.42005e-05
0.3807	3.07381e-06	0.09004	1.04176e-06	-2.66959	-1.41085e-05
0.37855	3.05541e-06	0.0882	1.16119e-06	-2.66898	-1.41938e-05
0.37671	3.0505e-06	0.08728	9.8465e-07	-2.66837	-1.40165e-05
0.37548	3.04989e-06	0.08606	9.29811e-07	-2.66775	-1.39288e-05
0.37364	3.05111e-06	0.08483	1.04366e-06	-2.66684	-1.40435e-05
0.3715	3.04743e-06	0.08391	7.53455e-07	-2.66622	-1.37736e-05
0.36996	3.04682e-06	0.08299	8.75953e-07	-2.6653	-1.37785e-05
0.36843	3.0229e-06	0.08145	6.85305e-07	-2.66469	-1.3865e-05
0.36628	2.99713e-06	0.08023	6.22982e-07	-2.66377	-1.36356e-05
0.36475	2.97076e-06	0.079	7.21864e-07	-2.66346	-1.36607e-05
0.36291	2.95358e-06	0.07777	4.30186e-07	-2.66285	-1.36552e-05
0.36076	2.93211e-06	0.07624	5.48146e-07	-2.66193	-1.34307e-05
0.35892	2.92843e-06	0.07532	3.37009e-07	-2.66162	-1.35123e-05
0.3577	2.92598e-06	0.0744	2.85789e-07	-2.66039	-1.34828e-05
0.35555	2.92414e-06	0.07287	3.84732e-07	-2.66039	-1.32767e-05
0.3534	2.91371e-06	0.07164	8.32401e-08	-2.65917	-1.34325e-05
0.35187	2.91064e-06	0.07041	2.00942e-07	-2.65855	-1.33184e-05
0.34972	2.88427e-06	0.06919	-1.56421e-08	-2.65733	-1.31319e-05
0.34849	2.86464e-06	0.06827	-4.34848e-08	-2.65733	-1.32467e-05
0.34665	2.83887e-06	0.06643	-2.22485e-08	-2.6561	-1.31166e-05
0.34512	2.81434e-06	0.06581	-2.01058e-07	-2.65579	-1.30062e-05
0.34297	2.7898e-06	0.06428	-1.65192e-07	-2.65518	-1.31454e-05
0.34083	2.78244e-06	0.06336	-3.80807e-07	-2.65365	-1.29455e-05
0.33929	2.77569e-06	0.06213	-4.35339e-07	-2.65334	-1.28719e-05
0.33745	2.77017e-06	0.06091	-3.48357e-07	-2.65273	-1.29731e-05
0.33561	2.7622e-06	0.05968	-6.41752e-07	-2.65211	-1.27203e-05
0.33377	2.75177e-06	0.05845	-5.4287e-07	-2.65119	-1.27203e-05
0.33163	2.7303e-06	0.05753	-7.65723e-07	-2.64997	-1.25688e-05
0.32978	2.69963e-06	0.05569	-8.09459e-07	-2.64935	-1.25897e-05
0.32856	2.67019e-06	0.05477	-7.28428e-07	-2.64843	-1.26069e-05
0.32641	2.6481e-06	0.05324	-1.01906e-06	-2.64782	-1.23443e-05
0.32488	2.61743e-06	0.05232	-9.20364e-07	-2.64721	-1.24486e-05
0.32304	2.60884e-06	0.05109	-1.13807e-06	-2.64659	-1.24087e-05
0.3212	2.59228e-06	0.04986	-1.18284e-06	-2.64567	-1.21971e-05
0.31966	2.58676e-06	0.04864	-1.09629e-06	-2.64537	-1.23394e-05
0.31782	2.57081e-06	0.0471	-1.28706e-06	-2.64414	-1.22314e-05
0.31598	2.561e-06	0.04557	-1.50709e-06	-2.64383	-1.20333e-05
0.31414	2.53155e-06	0.04404	-1.53783e-06	-2.64291	-1.21652e-05
0.3123	2.50334e-06	0.0425	-1.45778e-06	-2.64199	-1.2021e-05
0.31046	2.47021e-06	0.04158	-1.74246e-06	-2.64138	-1.19002e-05
0.30862	2.44016e-06	0.04066	-1.62683e-06	-2.64107	-1.2037e-05
0.30648	2.40458e-06	0.03913	-1.84024e-06	-2.64046	-1.18229e-05
0.30494	2.38556e-06	0.0379	-1.86477e-06	-2.63923	-1.17401e-05
0.30279	2.36777e-06	0.03698	-1.78012e-06	-2.63892	-1.18468e-05
0.30126	2.35305e-06	0.03576	-2.06904e-06	-2.638	-1.15898e-05
0.29942	2.32974e-06	0.03514	-1.93164e-06	-2.6377	-1.158e-05
0.29758	2.31625e-06	0.0333	-2.14265e-06	-2.63739	-1.16555e-05
0.29605	2.28435e-06	0.03269	-2.16473e-06	-2.63647	-1.14064e-05
0.29451	2.24877e-06	0.03085	-2.0672e-06	-2.63524	-1.14248e-05
0.29237	2.21135e-06	0.02962	-2.33772e-06	-2.63463	-1.14408e-05
0.29083	2.17332e-06	0.0287	-2.20522e-06	-2.63402	-1.11604e-05
0.28869	2.13345e-06	0.02747	-2.3966e-06	-2.63248	-1.12064e-05
0.28715	2.10216e-06	0.02625	-2.40948e-06	-2.63156	-1.09819e-05
0.28501	2.07701e-06	0.02502	-2.30521e-06	-2.63064	-1.11052e-05
0.28347	2.05371e-06	0.02379	-2.56775e-06	-2.63003	-1.0993e-05
0.28163	2.03469e-06	0.02257	-2.41869e-06	-2.62972	-1.07918e-05
0.27979	2.00279e-06	0.02134	-2.60026e-06	-2.62911	-1.09028e-05
0.27764	1.97151e-06	0.01981	-2.61007e-06	-2.6288	-1.07648e-05
0.2755	1.92612e-06	0.01919	-2.49414e-06	-2.62758	-1.06108e-05
0.27427	1.8844e-06	0.01766	-2.72907e-06	-2.62727	-1.0758e-05
0.27212	1.83349e-06	0.01643	-2.58308e-06	-2.62604	-1.05157e-05
0.2712	1.78994e-06	0.01551	-2.75238e-06	-2.62543	-1.0436e-05
0.26875	1.74884e-06	0.01398	-2.74809e-06	-2.62512	-1.05409e-05
0.26722	1.71203e-06	0.01306	-2.60762e-06	-2.6242	-1.02759e-05
0.26538	1.67952e-06	0.01183	-2.8401e-06	-2.62328	-1.02483e-05
0.26384	1.65253e-06	0.0103	-2.68675e-06	-2.62236	-1.03023e-05
0.2617	1.61266e-06	0.00969	-2.83458e-06	-2.62205	-1.00403e-05
0.25955	1.5734e-06	0.00815	-2.8217e-06	-2.62083	-1.00471e-05
0.25771	1.53046e-06	0.00692	-2.67203e-06	-2.62052	-1.00698e-05
0.25618	1.4679e-06	0.006	-2.89408e-06	-2.61991	-9.76676e-06
0.25464	1.41024e-06	0.00447	-2.73153e-06	-2.61899	-9.85509e-06
0.25219	1.36178e-06	0.00294	-2.86525e-06	-2.61838	-9.81399e-06
0.25096	1.31289e-06	0.00202	-2.85544e-06	-2.61807	-9.55452e-06
0.24943	1.26222e-06	0.0011	-2.68368e-06	-2.61684	-9.65082e-06
0.24728	1.22554e-06	-0.000436274	-2.89469e-06	-2.61654	-9.5355e-06
0.24605	1.18775e-06	-0.00166	-2.72601e-06	-2.61469	-9.44226e-06
0.2436	1.14199e-06	-0.00289	-2.83765e-06	-2.61408	-9.28216e-06
0.24207	1.0896e-06	-0.00412	-2.82967e-06	-2.61347	-9.10795e-06
0.24023	1.03992e-06	-0.00473	-2.65362e-06	-2.61285	-9.2429e-06
0.23869	9.714e-07	-0.00626	-2.8628e-06	-2.61224	-8.97239e-06
0.23655	9.0552e-07	-0.00749	-2.68061e-06	-2.61132	-8.87485e-06
0.2344	8.43872e-07	-0.00841	-2.78489e-06	-2.61101	-8.97116e-06
0.23317	7.8615e-07	-0.00964	-2.76158e-06	-2.61009	-8.70862e-06
0.23133	7.28673e-07	-0.01086	-2.5794e-06	-2.60948	-8.65464e-06
0.22919	6.842e-07	-0.0124	-2.77201e-06	-2.60825	-8.71169e-06
0.22734	6.33717e-07	-0.01332	-2.60026e-06	-2.60764	-8.43136e-06
0.22612	5.86054e-07	-0.01516	-2.69411e-06	-2.60703	-8.40928e-06
0.22366	5.27596e-07	-0.01546	-2.67877e-06	-2.60611	-8.42829e-06
0.22182	4.70426e-07	-0.01761	-2.47941e-06	-2.60549	-8.0995e-06
0.2206	3.93934e-07	-0.01823	-2.66773e-06	-2.60519	-8.21237e-06
0.21814	3.21551e-07	-0.01976	-2.5015e-06	-2.60427	-8.12036e-06
0.21692	2.49659e-07	-0.02099	-2.58001e-06	-2.60335	-7.84248e-06
0.21538	1.84514e-07	-0.02191	-2.55425e-06	-2.60304	-7.9486e-06
0.21293	1.21394e-07	-0.02283	-2.35428e-06	-2.60273	-7.80445e-06
0.2114	7.6419e-08	-0.02467	-2.5426e-06	-2.60181	-7.58485e-06
0.20956	2.18866e-08	-0.02559	-2.37698e-06	-2.60059	-7.6787e-06
0.20802	-3.34433e-08	-0.02651	-2.44568e-06	-2.60028	-7.49897e-06
0.20618	-9.49133e-08	-0.02773	-2.43218e-06	-2.59936	-7.30513e-06
0.20404	-1.57825e-07	-0.02896	-2.22607e-06	-2.59875	-7.43395e-06
0.20281	-2.01058e-07	-0.02988	-2.39906e-06	-2.59721	-7.01744e-06
0.20066	-3.07811e-07	-0.03111	-2.24693e-06	-2.59691	-7.1162e-06
0.19882	-3.84426e-07	-0.03264	-2.30336e-06	-2.59629	-6.83833e-06
0.19698	-4.54109e-07	-0.03417	-2.29907e-06	-2.59537	-6.77085e-06
0.19483	-5.15635e-07	-0.03479	-2.09542e-06	-2.59476	-6.80459e-06
0.1933	-5.67284e-07	-0.03632	-2.2592e-06	-2.59353	-6.51444e-06
0.19115	-6.23779e-07	-0.03755	-2.11075e-06	-2.59323	-6.47948e-06
0.18993	-6.74938e-07	-0.03877	-2.16964e-06	-2.59261	-6.47825e-06
0.18809	-7.28428e-07	-0.03969	-2.15431e-06	-2.59169	-6.14762e-06
0.18625	-7.99338e-07	-0.04092	-1.95801e-06	-2.59108	-6.25497e-06
0.18441	-8.72886e-07	-0.04215	-2.12057e-06	-2.58985	-6.15744e-06
0.18287	-9.4257e-07	-0.04338	-1.9801e-06	-2.58985	-5.84582e-06
0.18073	-1.01023e-06	-0.0446	-2.01506e-06	-2.58924	-5.92373e-06
0.17889	-1.08249e-06	-0.04583	-2.02733e-06	-2.58862	-5.76608e-06
0.17735	-1.13353e-06	-0.04706	-1.82184e-06	-2.5877	-5.51458e-06
0.1752	-1.18499e-06	-0.0489	-1.97396e-06	-2.58678	-5.59432e-06
0.17367	-1.23228e-06	-0.04982	-1.84024e-06	-2.58648	-5.42809e-06
0.17214	-1.27952e-06	-0.05074	-1.88808e-06	-2.58556	-5.20971e-06
0.16999	-1.32399e-06	-0.05166	-1.89851e-06	-2.58494	-5.32749e-06
0.16815	-1.38625e-06	-0.05288	-1.67646e-06	-2.58433	-4.99625e-06
0.166	-1.45225e-06	-0.05411	-1.84453e-06	-2.5831	-4.87847e-06
0.16447	-1.51194e-06	-0.05534	-1.71142e-06	-2.58249	-4.97171e-06
0.16294	-1.57046e-06	-0.05656	-1.75927e-06	-2.58218	-4.66869e-06
0.1611	-1.63002e-06	-0.05779	-1.77276e-06	-2.58096	-4.59078e-06
0.15926	-1.66879e-06	-0.06024	-1.71817e-06	-2.58004	-4.31475e-06
0.15772	-1.70535e-06	-0.06147	-1.59794e-06	-2.57912	-4.24911e-06
0.15558	-1.74197e-06	-0.063	-1.63781e-06	-2.57789	-4.23745e-06
0.15374	-1.77859e-06	-0.06392	-1.64947e-06	-2.57758	-3.8872e-06
0.1522	-1.81122e-06	-0.06484	-1.44704e-06	-2.57728	-3.98228e-06
0.14975	-1.86171e-06	-0.06607	-1.59855e-06	-2.57605	-3.86879e-06
0.14791	-1.90526e-06	-0.0676	-1.48507e-06	-2.57544	-3.53939e-06
0.14668	-1.95188e-06	-0.06852	-1.5139e-06	-2.57513	-3.60073e-06
0.14453	-1.99175e-06	-0.07006	-1.5323e-06	-2.57421	-3.4345e-06
0.14239	-2.03653e-06	-0.07129	-1.33969e-06	-2.5736	-3.16889e-06
0.14085	-2.05923e-06	-0.07251	-1.48771e-06	-2.57298	-3.23269e-06
0.13901	-2.07824e-06	-0.07374	-1.37693e-06	-2.57206	-3.04498e-06
0.13748	-2.09664e-06	-0.07497	-1.40876e-06	-2.57145	-2.80452e-06
0.13564	-2.11259e-06	-0.07619	-1.43784e-06	-2.57084	-2.91862e-06
0.1338	-2.12732e-06	-0.07711	-1.23787e-06	-2.56991	-2.56345e-06
0.13165	-2.15431e-06	-0.07834	-1.37883e-06	-2.5693	-2.42912e-06
0.13043	-2.18007e-06	-0.07957	-1.27645e-06	-2.56869	-2.52971e-06
0.12859	-2.20829e-06	-0.08049	-1.30681e-06	-2.56838	-2.20093e-06
0.12675	-2.22669e-06	-0.08171	-1.33748e-06	-2.56715	-2.10646e-06
0.12491	-2.25307e-06	-0.08294	-1.14003e-06	-2.56654	-2.11934e-06
0.12306	-2.25307e-06	-0.08417	-1.28498e-06	-2.56624	-1.79485e-06
0.12092	-2.25859e-06	-0.0857	-1.1899e-06	-2.56501	-1.72369e-06
0.11938	-2.25552e-06	-0.08662	-1.21854e-06	-2.5644	-1.72185e-06
0.11724	-2.25491e-06	-0.08815	-1.24308e-06	-2.56347	-1.33601e-06
0.1157	-2.24202e-06	-0.08938	-1.04894e-06	-2.56225	-1.30547e-06
0.11386	-2.24877e-06	-0.0903	-1.20462e-06	-2.56133	-9.48091e-07
0.11233	-2.25552e-06	-0.09153	-1.10819e-06	-2.56102	-1.00821e-06
0.11018	-2.2592e-06	-0.09245	-1.1334e-06	-2.5601	-8.42584e-07
0.10865	-2.25981e-06	-0.09398	-1.16346e-06	-2.55949	-5.54832e-07
0.10681	-2.26472e-06	-0.0949	-9.73854e-07	-2.55887	-6.05622e-07
0.10497	-2.25368e-06	-0.09674	-1.11236e-06	-2.55826	-4.15465e-07
0.10313	-2.23528e-06	-0.09766	-1.02575e-06	-2.55765	-1.48507e-07
0.1016	-2.21749e-06	-0.0992	-1.0444e-06	-2.55673	-2.53769e-07
0.09976	-2.1954e-06	-0.0995	-1.08727e-06	-2.55581	1.10414e-07
0.09791	-2.17271e-06	-0.10104	-9.11163e-07	-2.55458	1.54089e-07
0.09607	-2.16105e-06	-0.10257	-1.0336e-06	-2.55397	2.00942e-07
0.09423	-2.14817e-06	-0.10349	-9.66922e-07	-2.55274	6.01942e-07
0.09239	-2.13652e-06	-0.10533	-9.74897e-07	-2.55182	9.54715e-07
0.09055	-2.12425e-06	-0.10594	-1.0182e-06	-2.55151	1.01336e-06
0.08871	-2.11382e-06	-0.10748	-8.30254e-07	-2.55059	1.04065e-06
0.08687	-2.09235e-06	-0.10809	-9.66186e-07	-2.54998	1.4241e-06
0.08503	-2.06597e-06	-0.10962	-8.90368e-07	-2.54906	1.35208e-06
0.0835	-2.0396e-06	-0.11116	-9.05949e-07	-2.54814	1.48065e-06
0.08197	-2.00218e-06	-0.11208	-9.45944e-07	-2.54783	1.86269e-06
0.07951	-1.97028e-06	-0.11361	-7.70937e-07	-2.54722	1.80589e-06
0.07798	-1.94513e-06	-0.11453	-9.16439e-07	-2.5463	1.98868e-06
0.07614	-1.92244e-06	-0.11545	-8.33628e-07	-2.54568	2.2776e-06
0.0743	-1.90097e-06	-0.11637	-8.43442e-07	-2.54477	2.21258e-06
0.07246	-1.88747e-06	-0.1179	-8.93497e-07	-2.54415	2.44568e-06
0.07123	-1.86477e-06	-0.11974	-7.15362e-07	-2.54415	2.7027e-06
0.06908	-1.83963e-06	-0.12036	-8.41725e-07	-2.54293	2.61068e-06
0.06724	-1.81386e-06	-0.12159	-7.6922e-07	-2.54262	2.991e-06
0.0654	-1.77522e-06	-0.12281	-7.91057e-07	-2.54139	3.14865e-06
0.06356	-1.73841e-06	-0.12404	-8.37615e-07	-2.54078	3.07013e-06
0.06172	-1.70467e-06	-0.12527	-6.56168e-07	-2.54017	3.41978e-06
0.05988	-1.67462e-06	-0.12619	-8.01485e-07	-2.53955	3.51854e-06
0.05835	-1.64027e-06	-0.12741	-7.20637e-07	-2.53863	3.52651e-06
0.05682	-1.62125e-06	-0.12864	-7.35359e-07	-2.53863	3.89333e-06
0.05467	-1.60714e-06	-0.13017	-7.67379e-07	-2.5374	3.9608e-06
0.05283	-1.58383e-06	-0.13109	-6.07095e-07	-2.53679	3.98596e-06
0.0513	-1.55868e-06	-0.13201	-7.41371e-07	-2.53587	4.38958e-06
0.04854	-1.53783e-06	-0.13355	-6.63529e-07	-2.53526	4.30186e-06
0.04762	-1.49795e-06	-0.13477	-6.74509e-07	-2.53434	4.44786e-06
0.04577	-1.45931e-06	-0.136	-7.2671e-07	-2.53372	4.8202e-06
0.04393	-1.42557e-06	-0.13723	-5.51642e-07	-2.53311	4.77296e-06
0.0424	-1.39306e-06	-0.13845	-6.86838e-07	-2.5328	4.95392e-06
0.03995	-1.35871e-06	-0.13999	-6.22491e-07	-2.53188	5.2318e-06
0.03841	-1.34252e-06	-0.1406	-6.30404e-07	-2.53127	5.17904e-06
0.03688	-1.32835e-06	-0.14213	-6.8328e-07	-2.53035	5.41582e-06
0.03473	-1.31007e-06	-0.14305	-5.11279e-07	-2.52974	5.67529e-06
0.0332	-1.28896e-06	-0.14428	-6.39299e-07	-2.52882	5.59432e-06
0.03105	-1.26645e-06	-0.14551	-5.75994e-07	-2.5279	5.9728e-06
0.02921	-1.22836e-06	-0.14643	-5.96298e-07	-2.52728	6.13597e-06
0.02768	-1.19658e-06	-0.14827	-6.37213e-07	-2.52698	6.05561e-06
0.02584	-1.15972e-06	-0.1495	-4.83431e-07	-2.52606	6.40832e-06
0.024	-1.13119e-06	-0.15042	-6.03291e-07	-2.52544	6.52303e-06
0.02247	-1.10126e-06	-0.15195	-5.45324e-07	-2.52483	6.54205e-06
0.02062	-1.09071e-06	-0.15287	-5.55691e-07	-2.5236	6.9193e-06
0.01848	-1.07856e-06	-0.15348	-5.9501e-07	-2.5236	6.96285e-06
0.01694	-1.06458e-06	-0.15532	-4.34848e-07	-2.52207	7.01683e-06
0.0151	-1.04648e-06	-0.15594	-5.72682e-07	-2.52207	7.39592e-06
0.01326	-1.02661e-06	-0.15716	-4.9668e-07	-2.52115	7.32292e-06
0.01173	-9.94771e-07	-0.1587	-5.11954e-07	-2.52054	7.47259e-06
0.00958	-9.62199e-07	-0.16023	-5.552e-07	-2.51992	7.8523e-06
0.00774	-9.30486e-07	-0.16115	-3.95283e-07	-2.519	7.79341e-06
0.00621	-9.00122e-07	-0.16268	-5.26737e-07	-2.51839	7.98479e-06
0.00437	-8.78959e-07	-0.1633	-4.61041e-07	-2.51747	8.25347e-06
0.00222	-8.70371e-07	-0.16452	-4.79689e-07	-2.51747	8.19949e-06
0.000382266	-8.54239e-07	-0.16698	-3.68109e-07	-2.51624	8.45099e-06
-0.00146	-8.48656e-07	-0.16851	-4.93307e-07	-2.51563	8.71353e-06
-0.00299	-8.35284e-07	-0.16974	-4.29757e-07	-2.51501	8.63072e-06
-0.00453	-8.17556e-07	-0.17066	-4.38774e-07	-2.5141	9.01901e-06
-0.00667	-7.8707e-07	-0.17158	-4.87847e-07	-2.51348	9.16684e-06
-0.00851	-7.58914e-07	-0.17281	-3.32592e-07	-2.51256	9.09752e-06
-0.01005	-7.32169e-07	-0.17403	-4.59446e-07	-2.51226	9.45514e-06
-0.0125	-7.04198e-07	-0.17557	-3.92645e-07	-2.51133	9.56924e-06
-0.01373	-6.87758e-07	-0.17618	-4.16569e-07	-2.51072	9.60175e-06
-0.01495	-6.79355e-07	-0.17771	-4.51717e-07	-2.5098	9.97348e-06
-0.01741	-6.66166e-07	-0.17955	-3.02167e-07	-2.50919	9.99679e-06
-0.01925	-6.61872e-07	-0.18047	-4.30677e-07	-2.50827	1.00551e-05
-0.02109	-6.58499e-07	-0.18139	-3.6265e-07	-2.50796	1.04268e-05
-0.02262	-6.34023e-07	-0.18262	-3.79396e-07	-2.50735	1.03501e-05
-0.02477	-6.14394e-07	-0.18385	-4.26935e-07	-2.50643	1.04967e-05
-0.02661	-5.85809e-07	-0.18507	-2.76956e-07	-2.50551	1.08672e-05
-0.02845	-5.61641e-07	-0.1863	-3.97921e-07	-2.5052	1.08034e-05
-0.02998	-5.3281e-07	-0.18783	-3.40812e-07	-2.50428	1.09874e-05
-0.03182	-5.22014e-07	-0.18875	-3.4664e-07	-2.50336	1.12666e-05
-0.03366	-5.168e-07	-0.18998	-3.92829e-07	-2.50305	1.11856e-05
-0.0355	-5.10175e-07	-0.19121	-2.53094e-07	-2.50275	1.14598e-05
-0.03734	-5.03489e-07	-0.19213	-3.62834e-07	-2.50152	1.16978e-05
-0.03918	-5.00545e-07	-0.19366	-3.14313e-07	-2.50121	1.16144e-05
-0.04041	-4.81529e-07	-0.19489	-3.18055e-07	-2.49999	1.19861e-05
-0.04225	-4.619e-07	-0.19611	-3.66821e-07	-2.49968	1.2118e-05
-0.0447	-4.39694e-07	-0.19734	-2.29232e-07	-2.49845	1.20548e-05
-0.04624	-4.16937e-07	-0.19826	-3.42652e-07	-2.49815	1.24167e-05
-0.04838	-3.93136e-07	-0.19949	-2.81925e-07	-2.49723	1.25185e-05
-0.04992	-3.8326e-07	-0.20133	-2.97873e-07	-2.49631	1.25234e-05
-0.05145	-3.76329e-07	-0.20164	-3.36089e-07	-2.49569	1.29074e-05
-0.05329	-3.74488e-07	-0.20286	-2.14204e-07	-2.49477	1.29314e-05
-0.05513	-3.66821e-07	-0.20409	-3.17625e-07	-2.49508	1.2981e-05
-0.05697	-3.65471e-07	-0.20532	-2.62786e-07	-2.49447	1.33638e-05
-0.05851	-3.48909e-07	-0.20685	-2.70024e-07	-2.49293	1.32736e-05
-0.06065	-3.30936e-07	-0.20808	-3.2836e-07	-2.49232	1.34288e-05
-0.06219	-3.13761e-07	-0.209	-1.88686e-07	-2.4914	1.37791e-05
-0.06403	-2.91923e-07	-0.21053	-2.90942e-07	-2.49109	1.37061e-05
-0.06587	-2.71374e-07	-0.21145	-2.37145e-07	-2.49048	1.38932e-05
-0.06801	-2.6573e-07	-0.21268	-2.44138e-07	-2.48987	1.41753e-05
-0.06985	-2.59167e-07	-0.21452	-2.97935e-07	-2.48925	1.40643e-05
-0.07139	-2.56223e-07	-0.21544	-1.64763e-07	-2.48833	1.4341e-05
-0.07323	-2.51254e-07	-0.21636	-2.73459e-07	-2.48772	1.45624e-05
-0.07507	-2.5291e-07	-0.21728	-2.15062e-07	-2.48649	1.44851e-05
-0.07691	-2.35428e-07	-0.21881	-2.24386e-07	-2.48649	1.48378e-05
-0.07905	-2.19847e-07	-0.22004	-2.74441e-07	-2.48557	1.4963e-05
-0.07997	-2.05187e-07	-0.22126	-1.45624e-07	-2.48496	1.48955e-05
-0.08243	-1.89299e-07	-0.22188	-2.5426e-07	-2.48404	1.52482e-05
-0.08396	-1.66726e-07	-0.22341	-1.985e-07	-2.48312	1.53414e-05
-0.0858	-1.62922e-07	-0.22495	-2.06659e-07	-2.4825	1.53267e-05
-0.08764	-1.56666e-07	-0.22617	-2.46101e-07	-2.4822	1.57187e-05
-0.08918	-1.555e-07	-0.22709	-1.36484e-07	-2.48097	1.5707e-05
-0.09132	-1.47158e-07	-0.22801	-2.01058e-07	-2.48066	1.57543e-05
-0.09316	-1.54028e-07	-0.22955	-1.80466e-07	-2.47974	1.61101e-05
-0.095	-1.39674e-07	-0.23077	-1.85067e-07	-2.47913	1.60352e-05
-0.09654	-1.27639e-07	-0.23231	-2.31686e-07	-2.47882	1.61653e-05
-0.09838	-1.13058e-07	-0.23323	-1.14033e-07	-2.4776	1.64984e-05
-0.10022	-1.00189e-07	-0.23445	-2.01058e-07	-2.47698	1.64211e-05
-0.10175	-7.88174e-08	-0.23537	-1.62002e-07	-2.47637	1.65953e-05
-0.1039	-7.43947e-08	-0.23691	-1.72062e-07	-2.47545	1.68658e-05
-0.10543	-7.04504e-08	-0.23813	-2.22976e-07	-2.47514	1.67272e-05
-0.10727	-6.82054e-08	-0.23936	-1.04894e-07	-2.47422	1.70173e-05
-0.10911	-6.70767e-08	-0.23997	-2.01058e-07	-2.47361	1.7213e-05
-0.11095	-7.05486e-08	-0.24151	-1.40042e-07	-2.47269	1.71185e-05
-0.11249	-5.95317e-08	-0.24273	-1.43459e-07	-2.47208	1.74393e-05
-0.11433	-4.82633e-08	-0.24365	-1.81306e-07	-2.47146	1.75596e-05
-0.11647	-3.66637e-08	-0.24549	-7.30575e-08	-2.47024	1.74915e-05
-0.11831	-2.18743e-08	-0.24641	-1.86208e-07	-2.46993	1.78338e-05
-0.11985	-3.47805e-09	-0.24764	-1.26547e-07	-2.46962	1.78896e-05
-0.12138	2.67055e-09	-0.24856	-1.24376e-07	-2.4687	1.78706e-05
-0.12322	6.21485e-09	-0.2504	-1.67658e-07	-2.46809	1.82539e-05
-0.12506	7.60239e-09	-0.25132	-9.32571e-08	-2.46656	1.82367e-05
-0.12751	7.60853e-09	-0.25255	-1.72688e-07	-2.46594	1.85925e-05
-0.12905	4.3967e-09	-0.25378	-9.60481e-08	-2.46533	1.85067e-05
-0.13089	8.84823e-09	-0.2547	-1.09697e-07	-2.46471	1.86171e-05
-0.13273	1.92253e-08	-0.25592	-1.51832e-07	-2.46349	1.89238e-05
-0.13396	3.02965e-08	-0.25684	-8.3921e-08	-2.46318	1.88379e-05
-0.1358	4.39572e-08	-0.25868	-1.53034e-07	-2.46226	1.89912e-05
-0.13825	6.13535e-08	-0.25991	-8.23752e-08	-2.46165	1.92489e-05
-0.13948	6.71074e-08	-0.26114	-9.87717e-08	-2.46073	1.91017e-05
-0.14162	7.21251e-08	-0.26175	-1.39281e-07	-2.46011	1.939e-05
-0.14346	7.226e-08	-0.26328	-6.95119e-08	-2.4595	1.95617e-05
-0.145	6.91132e-08	-0.26451	-1.43643e-07	-2.45858	1.94452e-05
-0.14684	6.71871e-08	-0.26543	-7.14626e-08	-2.45797	1.97458e-05
-0.14868	6.99106e-08	-0.26666	-8.18538e-08	-2.45766	1.98378e-05
-0.15052	7.53087e-08	-0.26788	-1.27694e-07	-2.45643	1.97641e-05
-0.15236	8.75033e-08	-0.26942	-5.64094e-08	-2.45643	2.00647e-05
-0.1542	1.02011e-07	-0.27034	-1.26296e-07	-2.4549	2.01261e-05
-0.15542	1.16481e-07	-0.27156	-5.93968e-08	-2.45459	2.00831e-05
-0.15788	1.23952e-07	-0.27279	-6.93463e-08	-2.45398	2.04389e-05
-0.15941	1.30197e-07	-0.27432	-1.11175e-07	-2.45306	2.03469e-05
-0.16156	1.28289e-07	-0.27586	-4.69874e-08	-2.45214	2.03837e-05
-0.1634	1.22891e-07	-0.27617	-1.16168e-07	-2.45153	2.07211e-05
-0.16524	1.19407e-07	-0.2777	-4.72512e-08	-2.45122	2.06107e-05
-0.16739	1.22118e-07	-0.27893	-5.57653e-08	-2.4503	2.07211e-05
-0.16892	1.24541e-07	-0.28015	-1.00962e-07	-2.44969	2.09848e-05
-0.17076	1.37147e-07	-0.28138	-3.64735e-08	-2.44877	2.08744e-05
-0.17229	1.52028e-07	-0.2823	-1.05415e-07	-2.44846	2.10216e-05
-0.17413	1.63021e-07	-0.28353	-3.63447e-08	-2.44785	2.12486e-05
-0.17567	1.7078e-07	-0.28506	-4.79443e-08	-2.44723	2.10646e-05
-0.17751	1.8184e-07	-0.28659	-8.87485e-08	-2.44631	2.13652e-05
-0.17935	1.74823e-07	-0.2869	-2.76342e-08	-2.4457	2.14756e-05
-0.18088	1.70958e-07	-0.28874	-9.12635e-08	-2.44478	2.13468e-05
-0.18333	1.62677e-07	-0.28966	-2.95052e-08	-2.44478	2.16167e-05
-0.18456	1.63781e-07	-0.29089	-3.86879e-08	-2.44325	2.16719e-05
-0.18671	1.6237e-07	-0.29242	-7.81058e-08	-2.44294	2.15983e-05
-0.18794	1.79116e-07	-0.29303	-1.80221e-08	-2.44171	2.18866e-05
-0.19039	1.91814e-07	-0.29457	-8.04184e-08	-2.4414	2.1905e-05
-0.19223	2.06904e-07	-0.29579	-1.33417e-08	-2.44079	2.18436e-05
-0.19407	2.15246e-07	-0.29702	-2.01006e-08	-2.43987	2.21871e-05
-0.1956	2.24693e-07	-0.29794	-6.82851e-08	-2.43926	2.20399e-05
-0.19714	2.16964e-07	-0.29917	-4.14053e-09	-2.43864	2.20828e-05
-0.19928	2.10462e-07	-0.30039	-2.01006e-08	-2.43773	2.23773e-05
-0.20112	2.04389e-07	-0.30101	-1.99359e-09	-2.43711	2.22791e-05
-0.20266	2.01751e-07	-0.30316	-1.26599e-08	-2.43619	2.2365e-05
-0.2048	2.03408e-07	-0.30408	-2.01006e-08	-2.43558	2.25981e-05
-0.20664	2.19295e-07	-0.30561	3.64981e-09	-2.43527	2.24754e-05
-0.20787	2.27944e-07	-0.30653	-2.01006e-08	-2.43435	2.25981e-05
-0.21033	2.42973e-07	-0.30745	9.85141e-09	-2.43343	2.28005e-05
-0.21155	2.57879e-07	-0.30837	-6.32882e-09	-2.43251	2.26043e-05
-0.2137	2.59474e-07	-0.3099	-2.01006e-08	-2.4322	2.28803e-05
-0.21523	2.50763e-07	-0.31113	1.19063e-08	-2.43159	2.29662e-05
-0.21707	2.48187e-07	-0.31236	-2.01006e-08	-2.43098	2.28067e-05
-0.21861	2.37452e-07	-0.3142	1.60714e-08	-2.43036	2.3052e-05
-0.22075	2.33465e-07	-0.31512	2.53953e-09	-2.42944	2.31011e-05
-0.22229	2.36348e-07	-0.31604	-2.01006e-08	-2.42852	2.29846e-05
-0.22443	2.5064e-07	-0.31726	2.37759e-08	-2.4276	2.32422e-05
-0.22627	2.62357e-07	-0.3188	-4.22703e-08	-2.42699	2.32422e-05
-0.22811	2.76342e-07	-0.31941	2.32974e-08	-2.42668	2.31625e-05
-0.22965	2.90758e-07	-0.32125	1.55562e-08	-2.42576	2.34692e-05
-0.23179	2.87752e-07	-0.32156	-2.6021e-08	-2.42546	2.33035e-05
-0.23363	2.83274e-07	-0.3237	3.43756e-08	-2.42423	2.33403e-05
-0.23517	2.78367e-07	-0.32462	-3.22778e-08	-2.42392	2.36041e-05
-0.23701	2.72417e-07	-0.32524	3.64122e-08	-2.423	2.34692e-05
-0.23885	2.63338e-07	-0.32677	2.3095e-08	-2.42208	2.35489e-05
-0.24038	2.70944e-07	-0.328	-1.86477e-08	-2.42178	2.37391e-05
-0.24222	2.82967e-07	-0.32953	4.09208e-08	-2.42086	2.36102e-05
-0.24468	2.94683e-07	-0.33015	-2.41991e-08	-2.42055	2.37023e-05
-0.24621	3.05909e-07	-0.33199	4.07245e-08	-2.41963	2.38618e-05
-0.24774	3.183e-07	-0.33291	3.0321e-08	-2.41932	2.36716e-05
-0.24958	3.19036e-07	-0.33413	-1.13972e-08	-2.4184	2.39292e-05
-0.25142	3.12227e-07	-0.33505	2.00994e-08	-2.41779	2.39783e-05
-0.25357	3.06768e-07	-0.33628	-1.85925e-08	-2.41687	2.38065e-05
-0.2548	3.01308e-07	-0.33751	5.21155e-08	-2.41626	2.40335e-05
-0.25694	2.95051e-07	-0.33873	3.72526e-08	-2.41533	2.40212e-05
-0.25878	3.05357e-07	-0.33996	-2.68675e-09	-2.41472	2.39231e-05
-0.26032	3.13086e-07	-0.34149	2.00994e-08	-2.41411	2.41623e-05
-0.26216	3.25231e-07	-0.34241	-1.03605e-08	-2.41319	2.41378e-05
-0.26369	3.33267e-07	-0.34364	2.00994e-08	-2.41227	2.40642e-05
-0.26584	3.47866e-07	-0.34487	4.20004e-08	-2.41196	2.43218e-05
-0.26768	3.44983e-07	-0.34579	3.31856e-09	-2.41135	2.415e-05
-0.26952	3.42162e-07	-0.34701	2.00994e-08	-2.41073	2.415e-05
-0.27136	3.39033e-07	-0.34855	-3.97491e-09	-2.40951	2.44138e-05
-0.27259	3.33328e-07	-0.34947	2.00994e-08	-2.4092	2.42789e-05
-0.27504	3.26704e-07	-0.351	5.01956e-08	-2.40828	2.43463e-05
-0.27657	3.33328e-07	-0.35223	1.00354e-08	-2.40767	2.44936e-05
-0.27841	3.41855e-07	-0.35315	2.00994e-08	-2.40675	2.43463e-05
-0.27995	3.53264e-07	-0.35468	5.82743e-10	-2.40644	2.44322e-05
-0.28209	3.6265e-07	-0.3556	2.00994e-08	-2.40552	2.45672e-05
-0.28393	3.78598e-07	-0.35683	5.94704e-08	-2.4046	2.43709e-05
-0.28516	3.72955e-07	-0.35836	1.84208e-08	-2.40429	2.46224e-05
-0.28731	3.71851e-07	-0.35867	7.75722e-08	-2.40337	2.46592e-05
-0.28915	3.6633e-07	-0.3602	7.36709e-09	-2.40276	2.4469e-05
-0.29099	3.64612e-07	-0.36143	2.00994e-08	-2.40245	2.46714e-05
-0.29252	3.5308e-07	-0.36327	6.42979e-08	-2.40123	2.46592e-05
-0.29467	3.62772e-07	-0.36358	2.41685e-08	-2.40061	2.45426e-05
-0.29651	3.71115e-07	-0.36542	8.1222e-08	-2.4	2.47573e-05
-0.29835	3.80623e-07	-0.36634	1.32252e-08	-2.39908	2.47021e-05
-0.29988	3.90867e-07	-0.36756	8.82885e-08	-2.39877	2.46163e-05
-0.30203	4.04975e-07	-0.36879	2.00994e-08	-2.39755	2.48739e-05
-0.30356	4.03319e-07	-0.37002	2.56345e-08	-2.39693	2.46714e-05
-0.3054	4.02521e-07	-0.37155	8.71598e-08	-2.39663	2.46714e-05
-0.30724	3.97491e-07	-0.37247	1.9071e-08	-2.39571	2.49045e-05
-0.30939	3.97001e-07	-0.37339	9.04968e-08	-2.39509	2.47328e-05
-0.31062	3.81911e-07	-0.37492	7.13399e-08	-2.39448	2.47757e-05
-0.31276	3.88965e-07	-0.37615	3.63876e-08	-2.39356	2.49291e-05
-0.3143	3.97982e-07	-0.37738	9.25333e-08	-2.39264	2.47573e-05
-0.31583	4.06877e-07	-0.37861	2.61252e-08	-2.39233	2.48432e-05
-0.31798	4.16875e-07	-0.37983	9.52139e-08	-2.39172	2.49475e-05
-0.31982	4.30554e-07	-0.38075	7.48486e-08	-2.3911	2.47451e-05
-0.32105	4.32272e-07	-0.38167	4.25831e-08	-2.38988	2.49782e-05
-0.32319	4.29143e-07	-0.38351	9.65389e-08	-2.38988	2.49782e-05
-0.32503	4.23561e-07	-0.38443	2.75974e-08	-2.38865	2.47757e-05
-0.32718	4.20862e-07	-0.38566	1.02839e-07	-2.38834	2.4972e-05
-0.32933	4.14054e-07	-0.38719	8.57367e-08	-2.38712	2.4923e-05
-0.33055	4.1528e-07	-0.38811	4.45644e-08	-2.38712	2.48125e-05
-0.3327	4.21353e-07	-0.38965	1.02967e-07	-2.38589	2.5015e-05
-0.33454	4.31352e-07	-0.39087	3.18791e-08	-2.38528	2.49291e-05
-0.33607	4.44908e-07	-0.39179	1.06126e-07	-2.38466	2.48309e-05
-0.33761	4.54355e-07	-0.39271	8.81167e-08	-2.38405	2.50518e-05
-0.33976	4.60059e-07	-0.39425	4.85946e-08	-2.38313	2.48309e-05
-0.3416	4.57176e-07	-0.39547	1.03894e-07	-2.38252	2.48309e-05
-0.34374	4.53741e-07	-0.3967	3.34187e-08	-2.3816	2.5015e-05
-0.34497	4.45399e-07	-0.39793	1.10844e-07	-2.38098	2.48371e-05
-0.34742	4.4086e-07	-0.39915	9.17604e-08	-2.38068	2.488e-05
-0.34896	4.40492e-07	-0.40038	5.26615e-08	-2.37976	2.49782e-05
-0.35018	4.46626e-07	-0.4013	1.0931e-07	-2.37884	2.47757e-05
-0.35202	4.55336e-07	-0.40253	3.35537e-08	-2.37792	2.48555e-05
-0.35417	4.6742e-07	-0.40376	1.13782e-07	-2.37761	2.4923e-05
-0.35601	4.78523e-07	-0.40529	9.56494e-08	-2.377	2.47144e-05
-0.35816	4.82326e-07	-0.40621	5.68204e-08	-2.37638	2.49045e-05
-0.35938	4.86559e-07	-0.40744	1.11782e-07	-2.37516	2.48616e-05
-0.36122	4.78216e-07	-0.40866	3.85898e-08	-2.37485	2.46653e-05
-0.36306	4.68341e-07	-0.40989	1.20738e-07	-2.37393	2.48125e-05
-0.36491	4.64169e-07	-0.41112	9.67168e-08	-2.37332	2.47635e-05
-0.36705	4.63433e-07	-0.41234	6.0004e-08	-2.37301	2.46163e-05
-0.36889	4.66807e-07	-0.41357	1.15266e-07	-2.37178	2.47757e-05
-0.37012	4.77542e-07	-0.41449	4.31106e-08	-2.37148	2.46469e-05
-0.37227	4.90914e-07	-0.41572	1.22425e-07	-2.37056	2.45365e-05
-0.37411	4.99502e-07	-0.41664	1.03293e-07	-2.36994	2.4696e-05
-0.37595	5.0355e-07	-0.41817	6.40403e-08	-2.36902	2.44506e-05
-0.37717	5.10359e-07	-0.4194	1.25228e-07	-2.36841	2.44568e-05
-0.37932	5.01772e-07	-0.42062	4.62697e-08	-2.3678	2.45733e-05
-0.38116	4.90055e-07	-0.42185	1.28363e-07	-2.36718	2.43709e-05
-0.38269	4.86252e-07	-0.42277	1.01655e-07	-2.36626	2.43648e-05
-0.38484	4.87847e-07	-0.42461	6.46905e-08	-2.36596	2.43954e-05
-0.38668	4.81222e-07	-0.42522	1.23891e-07	-2.36503	2.41746e-05
-0.38913	4.96251e-07	-0.42645	4.77664e-08	-2.36412	2.42421e-05
-0.39005	5.08703e-07	-0.42768	1.28872e-07	-2.36319	2.42421e-05
-0.3919	5.20174e-07	-0.42891	1.06274e-07	-2.36289	2.40274e-05
-0.39374	5.23364e-07	-0.43044	7.09596e-08	-2.36227	2.41807e-05
-0.39558	5.31154e-07	-0.43167	1.25725e-07	-2.36166	2.40948e-05
-0.39742	5.20358e-07	-0.4332	4.79934e-08	-2.36043	2.38801e-05
-0.39895	5.0993e-07	-0.43351	1.30651e-07	-2.36013	2.40028e-05
-0.4014	5.049e-07	-0.43473	1.04857e-07	-2.35952	2.38679e-05
-0.40263	5.01158e-07	-0.43596	6.7641e-08	-2.3589	2.37452e-05
-0.40416	4.99318e-07	-0.43719	1.29559e-07	-2.35829	2.38372e-05
-0.40631	5.15021e-07	-0.43811	5.08212e-08	-2.35737	2.36593e-05
-0.40815	5.25633e-07	-0.43964	1.36497e-07	-2.35645	2.35489e-05
-0.40999	5.35939e-07	-0.44087	1.039e-07	-2.35553	2.36409e-05
-0.41183	5.45692e-07	-0.44179	7.20944e-08	-2.35522	2.33894e-05
-0.41367	5.50354e-07	-0.44332	1.31295e-07	-2.35461	2.33465e-05
-0.41551	5.39128e-07	-0.44455	5.20297e-08	-2.35399	2.34017e-05
-0.41705	5.31461e-07	-0.44547	1.39012e-07	-2.35307	2.31686e-05
-0.41858	5.18518e-07	-0.447	1.09396e-07	-2.35215	2.31625e-05
-0.42073	5.15021e-07	-0.44823	7.24502e-08	-2.35123	2.31257e-05
-0.42287	5.15389e-07	-0.44915	1.28271e-07	-2.35093	2.28926e-05
-0.42441	5.31399e-07	-0.45068	5.04225e-08	-2.35031	2.29355e-05
-0.42594	5.39374e-07	-0.4516	1.37662e-07	-2.3497	2.28803e-05
-0.42839	5.51458e-07	-0.45283	1.10206e-07	-2.34847	2.26595e-05
-0.42993	5.60352e-07	-0.45405	7.40144e-08	-2.34847	2.27515e-05
-0.43115	5.62131e-07	-0.45498	1.33025e-07	-2.34725	2.26165e-05
-0.43361	5.53544e-07	-0.45651	5.19193e-08	-2.34633	2.24141e-05
-0.43514	5.44526e-07	-0.45743	1.40778e-07	-2.34602	2.24754e-05
-0.43667	5.35939e-07	-0.45927	1.13273e-07	-2.34541	2.23282e-05
-0.43882	5.25633e-07	-0.46019	7.54866e-08	-2.34479	2.21749e-05
-0.44097	5.2962e-07	-0.46142	1.32859e-07	-2.34387	2.22362e-05
-0.4422	5.41827e-07	-0.46264	5.30541e-08	-2.34326	2.20338e-05
-0.44434	5.51274e-07	-0.46356	1.39735e-07	-2.34295	2.19111e-05
-0.44618	5.64892e-07	-0.4651	1.12647e-07	-2.34234	2.19479e-05
-0.44741	5.76117e-07	-0.46632	7.50204e-08	-2.34142	2.16719e-05
-0.44986	5.70474e-07	-0.46694	1.3462e-07	-2.3405	2.16535e-05
-0.45109	5.62499e-07	-0.46816	5.18947e-08	-2.33989	2.16412e-05
-0.45293	5.56059e-07	-0.47	1.47274e-07	-2.33866	2.1402e-05
-0.45477	5.46305e-07	-0.47123	1.1331e-07	-2.33835	2.13774e-05
-0.45692	5.37227e-07	-0.47184	7.68667e-08	-2.33774	2.13222e-05
-0.45814	5.43422e-07	-0.47307	1.3557e-07	-2.33713	2.10707e-05
-0.4606	5.5201e-07	-0.47491	4.64844e-08	-2.33651	2.10891e-05
-0.46213	5.64524e-07	-0.47583	1.46532e-07	-2.33529	2.09971e-05
-0.46397	5.7305e-07	-0.47706	1.10408e-07	-2.33467	2.07824e-05
-0.4655	5.86791e-07	-0.47798	7.62411e-08	-2.33406	2.08683e-05
-0.46734	5.79552e-07	-0.4792	1.33939e-07	-2.33283	2.07027e-05
-0.46919	5.71149e-07	-0.48043	4.87663e-08	-2.33252	2.05064e-05
-0.47164	5.64892e-07	-0.48166	1.4187e-07	-2.33191	2.05555e-05
-0.47287	5.55016e-07	-0.48289	1.1177e-07	-2.33161	2.03653e-05
-0.4744	5.46121e-07	-0.48442	7.4499e-08	-2.33068	2.02365e-05
-0.47655	5.53298e-07	-0.48565	1.39012e-07	-2.33007	2.02917e-05
-0.47869	5.60843e-07	-0.48687	4.96987e-08	-2.32946	2.00586e-05
-0.48023	5.7078e-07	-0.48779	1.42477e-07	-2.32854	1.99789e-05
-0.48145	5.78264e-07	-0.48871	1.10721e-07	-2.32762	1.99789e-05
-0.4836	5.89919e-07	-0.48963	7.37077e-08	-2.327	1.97273e-05
-0.48605	5.84705e-07	-0.49147	1.37748e-07	-2.32608	1.97028e-05
-0.48728	5.77344e-07	-0.49239	4.79995e-08	-2.32578	1.96599e-05
-0.48973	5.68143e-07	-0.49362	1.42373e-07	-2.32516	1.94574e-05
-0.49127	5.59739e-07	-0.49485	1.10727e-07	-2.32424	1.94329e-05
-0.49219	5.50967e-07	-0.49607	7.31556e-08	-2.32394	1.93654e-05
-0.49464	5.57715e-07	-0.4973	1.34982e-07	-2.32302	1.91262e-05
-0.49618	5.66425e-07	-0.49853	4.49754e-08	-2.3221	1.91691e-05
-0.49832	5.73479e-07	-0.49975	1.45336e-07	-2.32179	1.90342e-05
-0.50016	5.81147e-07	-0.50098	1.09991e-07	-2.32118	1.88563e-05
-0.5017	5.909e-07	-0.50221	7.32292e-08	-2.32056	1.89238e-05
-0.50354	5.85625e-07	-0.50313	1.32804e-07	-2.31934	1.87336e-05
-0.50538	5.8084e-07	-0.50466	4.01908e-08	-2.31872	1.86048e-05
-0.50691	5.68756e-07	-0.50558	1.42508e-07	-2.31811	1.86109e-05
-0.50906	5.61211e-07	-0.5065	1.06574e-07	-2.31688	1.84515e-05
-0.5112	5.51151e-07	-0.50834	6.85121e-08	-2.31627	1.83472e-05
-0.51212	5.55936e-07	-0.50926	1.31e-07	-2.31535	1.8384e-05
-0.51488	5.6207e-07	-0.51049	3.92339e-08	-2.31504	1.81447e-05
-0.51611	5.71701e-07	-0.51172	1.36509e-07	-2.31443	1.81079e-05
-0.51826	5.76976e-07	-0.51325	1.00385e-07	-2.31382	1.80895e-05
-0.51949	5.8722e-07	-0.51417	6.29791e-08	-2.3132	1.78748e-05
-0.52163	5.80595e-07	-0.5154	1.30086e-07	-2.31259	1.78503e-05
-0.52317	5.72927e-07	-0.51601	3.55963e-08	-2.31106	1.78074e-05
-0.52501	5.64646e-07	-0.51785	1.32442e-07	-2.31106	1.76111e-05
-0.52746	5.59739e-07	-0.51877	9.51648e-08	-2.31013	1.75988e-05
-0.52869	5.40846e-07	-0.52	5.93231e-08	-2.30952	1.75375e-05
-0.53053	5.47164e-07	-0.52092	1.21057e-07	-2.30891	1.73228e-05
-0.53267	5.51765e-07	-0.52276	3.01186e-08	-2.30799	1.73902e-05
-0.5339	5.56365e-07	-0.52368	1.28252e-07	-2.30738	1.72614e-05
-0.53574	5.60904e-07	-0.52521	8.82517e-08	-2.30645	1.71019e-05
-0.53819	5.72682e-07	-0.52582	5.39312e-08	-2.30645	1.71387e-05
-0.53973	5.6575e-07	-0.52736	1.18186e-07	-2.30553	1.69854e-05
-0.54157	5.56243e-07	-0.52828	2.07824e-08	-2.30461	1.68811e-05
-0.5431	5.46305e-07	-0.52981	1.21744e-07	-2.30461	1.69118e-05
-0.54463	5.36307e-07	-0.53073	8.16575e-08	-2.30339	1.67339e-05
-0.54678	5.22382e-07	-0.53227	4.6374e-08	-2.30277	1.66603e-05
-0.54862	5.21891e-07	-0.53349	1.0685e-07	-2.30247	1.6691e-05
-0.54985	5.24775e-07	-0.53472	8.23813e-09	-2.30093	1.6464e-05
-0.5523	5.2913e-07	-0.53564	2.00994e-08	-2.30063	1.64517e-05
-0.55414	5.32197e-07	-0.53809	3.48602e-08	-2.29971	1.64456e-05
-0.55568	5.3827e-07	-0.53932	9.41098e-08	-2.29909	1.62493e-05
-0.55752	5.32933e-07	-0.54055	-3.22655e-09	-2.29817	1.62616e-05
-0.55905	5.23425e-07	-0.54177	2.00994e-08	-2.29756	1.62064e-05
-0.56089	5.08826e-07	-0.543	5.59616e-08	-2.29725	1.60285e-05
-0.56273	4.97232e-07	-0.54453	2.28987e-08	-2.29572	1.60469e-05
-0.56457	4.79873e-07	-0.54545	8.42522e-08	-2.29541	1.59855e-05
-0.56672	4.74781e-07	-0.54637	-1.20474e-08	-2.2948	1.5777e-05
-0.56856	4.74229e-07	-0.54791	2.00994e-08	-2.29388	1.5869e-05
-0.5704	4.74413e-07	-0.54913	4.00804e-08	-2.29357	1.57402e-05
-0.57193	4.77174e-07	-0.55036	8.10318e-09	-2.29235	1.56113e-05
-0.57377	4.7607e-07	-0.55128	2.00994e-08	-2.29173	1.5642e-05
-0.57531	4.71224e-07	-0.55251	-3.31734e-08	-2.29143	1.54887e-05
-0.57745	4.58587e-07	-0.55404	7.49897e-08	-2.29081	1.54212e-05
-0.57899	4.40614e-07	-0.55527	2.06904e-08	-2.28989	1.54396e-05
-0.58083	4.19329e-07	-0.55588	-1.05875e-08	-2.28959	1.52801e-05
-0.58267	4.02767e-07	-0.55772	2.00994e-08	-2.28836	1.52433e-05
-0.58451	3.87186e-07	-0.55803	-5.58696e-08	-2.28805	1.5274e-05
-0.58604	3.80009e-07	-0.55956	5.18272e-08	-2.28682	1.50531e-05
-0.58788	3.7639e-07	-0.5611	-4.59446e-09	-2.28682	1.50593e-05
-0.59003	3.74672e-07	-0.56202	-2.01006e-08	-2.2859	1.50531e-05
-0.59156	3.67986e-07	-0.56355	2.3052e-08	-2.28468	1.48752e-05
-0.5934	3.54246e-07	-0.56447	-8.96932e-08	-2.28468	1.49182e-05
-0.59524	3.42346e-07	-0.5657	2.35919e-08	-2.28376	1.48446e-05
-0.59739	3.14742e-07	-0.56692	-3.85223e-08	-2.28253	1.46974e-05
-0.59892	2.85973e-07	-0.56815	-6.13719e-08	-2.28222	1.4728e-05
-0.60076	2.63093e-07	-0.56968	-1.22683e-08	-2.28131	1.46483e-05
-0.60322	2.42114e-07	-0.5706	-2.01006e-08	-2.28069	1.44765e-05
-0.60444	2.18559e-07	-0.57214	-7.85781e-09	-2.28038	1.46115e-05
-0.60659	2.09603e-07	-0.57336	-2.01006e-08	-2.27916	1.4452e-05
-0.60843	1.97703e-07	-0.5752	-5.28516e-08	-2.27854	1.43416e-05
-0.60996	1.83042e-07	-0.57674	-1.6375e-07	-2.27793	1.44091e-05
-0.6115	1.60039e-07	-0.57766	-4.81652e-08	-2.27732	1.42434e-05
-0.61334	1.36668e-07	-0.5795	-1.24504e-07	-2.27701	1.41882e-05
-0.61518	9.89435e-08	-0.58011	-1.50574e-07	-2.27578	1.42066e-05
-0.61794	5.82987e-08	-0.58164	-9.95323e-08	-2.27548	1.40778e-05
-0.61855	2.23834e-08	-0.58256	-2.01058e-07	-2.27425	1.40349e-05
-0.6207	-8.18906e-09	-0.58379	-1.0974e-07	-2.27364	1.40717e-05
-0.62254	-2.01006e-08	-0.58533	-1.82895e-07	-2.27333	1.38509e-05
-0.62407	-6.31386e-08	-0.58594	-2.21687e-07	-2.2721	1.39091e-05
-0.62591	-8.77303e-08	-0.58717	-1.56788e-07	-2.2718	1.3892e-05
-0.62806	-1.18137e-07	-0.58839	-2.66221e-07	-2.27088	1.3746e-05
-0.62959	-1.54102e-07	-0.58962	-1.76602e-07	-2.27026	1.37791e-05
-0.63143	-1.90998e-07	-0.59146	-2.42912e-07	-2.26996	1.37208e-05
-0.63297	-2.43402e-07	-0.59207	-2.84317e-07	-2.26873	1.35889e-05
-0.63511	-2.97873e-07	-0.5933	-2.42053e-07	-2.26812	1.36202e-05
-0.63695	-3.50259e-07	-0.59453	-3.53816e-07	-2.2672	1.35515e-05
-0.63849	-3.98289e-07	-0.59606	-2.5199e-07	-2.26689	1.34043e-05
-0.64063	-4.47239e-07	-0.59667	-3.28851e-07	-2.26597	1.35497e-05
-0.64278	-4.82572e-07	-0.59851	-3.72219e-07	-2.26536	1.33957e-05
-0.64431	-5.2367e-07	-0.59943	-3.37622e-07	-2.26474	1.32926e-05
-0.64554	-5.6937e-07	-0.60066	-4.47607e-07	-2.26413	1.33491e-05
-0.64769	-6.19301e-07	-0.60158	-3.41364e-07	-2.26382	1.31908e-05
-0.64922	-6.77024e-07	-0.60311	-4.35891e-07	-2.2626	1.31638e-05
-0.65168	-7.48793e-07	-0.60403	-4.7196e-07	-2.26229	1.31822e-05
-0.6529	-8.16084e-07	-0.60587	-4.39572e-07	-2.26106	1.30602e-05
-0.65505	-8.90307e-07	-0.60649	-5.51765e-07	-2.26045	1.3035e-05
-0.65597	-9.52875e-07	-0.60741	-4.5736e-07	-2.26014	1.30786e-05
-0.65842	-1.01796e-06	-0.60925	-5.56488e-07	-2.25861	1.28541e-05
-0.66057	-1.06985e-06	-0.61017	-5.89428e-07	-2.2583	1.29025e-05
-0.6621	-1.13046e-06	-0.6117	-5.66671e-07	-2.25799	1.29068e-05
-0.66333	-1.19063e-06	-0.61262	-7.01376e-07	-2.25708	1.27657e-05
-0.66578	-1.25927e-06	-0.61416	-5.94581e-07	-2.25646	1.28191e-05
-0.66732	-1.33693e-06	-0.61538	-7.11681e-07	-2.25524	1.27522e-05
-0.66946	-1.42404e-06	-0.6163	-7.37936e-07	-2.25493	1.26529e-05
-0.67069	-1.50826e-06	-0.61753	-7.25177e-07	-2.25401	1.2675e-05
-0.67253	-1.59536e-06	-0.61876	-8.58655e-07	-2.25339	1.26118e-05
-0.67468	-1.68198e-06	-0.62029	-7.61307e-07	-2.25278	1.24842e-05
-0.67621	-1.75638e-06	-0.6206	-8.86933e-07	-2.25186	1.26185e-05
-0.67836	-1.82601e-06	-0.62182	-9.20487e-07	-2.25125	1.24744e-05
-0.67989	-1.90281e-06	-0.62366	-9.12819e-07	-2.25063	1.23903e-05
-0.68173	-1.97826e-06	-0.62458	-1.05323e-06	-2.25033	1.24314e-05
-0.68388	-2.05923e-06	-0.62581	-9.56924e-07	-2.24941	1.22959e-05
-0.68572	-2.15431e-06	-0.62704	-1.10494e-06	-2.24849	1.22799e-05
-0.68756	-2.25491e-06	-0.62796	-1.11843e-06	-2.24818	1.23112e-05
-0.6894	-2.34937e-06	-0.62949	-1.1285e-06	-2.24726	1.2183e-05
-0.69124	-2.45181e-06	-0.63102	-1.28038e-06	-2.24665	1.21677e-05
-0.69308	-2.54873e-06	-0.63164	-1.17751e-06	-2.24511	1.22137e-05
-0.69461	-2.62847e-06	-0.63317	-1.33951e-06	-2.24511	1.19916e-05
-0.69615	-2.71374e-06	-0.63409	-1.36803e-06	-2.24481	1.20548e-05
-0.69799	-2.79594e-06	-0.63563	-1.38196e-06	-2.24358	1.20646e-05
-0.70014	-2.8812e-06	-0.63655	-1.53924e-06	-2.24297	1.19284e-05
-0.70167	-2.96769e-06	-0.63777	-1.42803e-06	-2.24235	1.19873e-05
-0.70351	-3.0732e-06	-0.63931	-1.61052e-06	-2.24143	1.19241e-05
-0.70566	-3.17932e-06	-0.64023	-1.63892e-06	-2.24082	1.18168e-05
-0.70688	-3.28114e-06	-0.64145	-1.66204e-06	-2.24021	1.18732e-05
-0.70903	-3.3842e-06	-0.64299	-1.82981e-06	-2.23959	1.18039e-05
-0.71056	-3.48357e-06	-0.64391	-1.72737e-06	-2.23898	1.1688e-05
-0.71271	-3.56577e-06	-0.64513	-1.92121e-06	-2.23775	1.18278e-05
-0.71424	-3.64797e-06	-0.64605	-1.9482e-06	-2.23745	1.16861e-05
-0.71608	-3.7363e-06	-0.64759	-1.97642e-06	-2.23714	1.16064e-05
-0.71792	-3.8234e-06	-0.64851	-2.15492e-06	-2.23652	1.16579e-05
-0.71976	-3.90928e-06	-0.65004	-2.05125e-06	-2.2353	1.1526e-05
-0.72099	-4.01172e-06	-0.65096	-2.26595e-06	-2.23407	1.15211e-05
-0.72344	-4.10987e-06	-0.65188	-2.28742e-06	-2.23407	1.15549e-05
-0.72498	-4.21292e-06	-0.65341	-2.32177e-06	-2.23346	1.14248e-05
-0.72682	-4.30432e-06	-0.65464	-2.50763e-06	-2.23285	1.14174e-05
-0.72866	-4.40246e-06	-0.65587	-2.40335e-06	-2.23192	1.14677e-05
-0.73019	-4.47546e-06	-0.65679	-2.62357e-06	-2.23131	1.12457e-05
-0.73234	-4.55398e-06	-0.65801	-2.64258e-06	-2.2307	1.13162e-05
-0.73387	-4.62206e-06	-0.65924	-2.69166e-06	-2.23008	1.13218e-05
-0.73571	-4.70365e-06	-0.66078	-2.872e-06	-2.22917	1.12064e-05
-0.73725	-4.77358e-06	-0.6617	-2.77017e-06	-2.22855	1.12696e-05
-0.74001	-4.8613e-06	-0.66292	-3.00634e-06	-2.22763	1.11972e-05
-0.74123	-4.9484e-06	-0.66415	-3.01186e-06	-2.22702	1.10831e-05
-0.74246	-5.02876e-06	-0.66568	-3.06461e-06	-2.2264	1.11555e-05
-0.74491	-5.10543e-06	-0.66691	-3.26581e-06	-2.22548	1.1085e-05
-0.74675	-5.18027e-06	-0.66783	-3.1511e-06	-2.22456	1.09868e-05
-0.74829	-5.23486e-06	-0.66906	-3.40137e-06	-2.22426	1.11334e-05
-0.75043	-5.29007e-06	-0.66998	-3.39463e-06	-2.22364	1.09893e-05
-0.75197	-5.34037e-06	-0.67182	-3.46824e-06	-2.22272	1.09236e-05
-0.75442	-5.39435e-06	-0.67274	-3.65103e-06	-2.22211	1.09715e-05
-0.75565	-5.43852e-06	-0.67335	-3.53264e-06	-2.2215	1.08519e-05
-0.75749	-5.49556e-06	-0.67488	-3.79273e-06	-2.22119	1.08519e-05
-0.75902	-5.55323e-06	-0.67642	-3.78844e-06	-2.21996	1.08881e-05
-0.76056	-5.60598e-06	-0.67734	-3.84671e-06	-2.21935	1.07691e-05
-0.76332	-5.65014e-06	-0.67887	-4.03196e-06	-2.21874	1.07703e-05
-0.76424	-5.6986e-06	-0.67979	-3.91051e-06	-2.21812	1.07979e-05
-0.76638	-5.71885e-06	-0.68255	-4.15219e-06	-2.21751	1.05887e-05
-0.76822	-5.73786e-06	-0.68316	-4.21415e-06	-2.21628	1.06746e-05
-0.77006	-5.75565e-06	-0.6847	-4.39633e-06	-2.21567	1.06838e-05
-0.77221	-5.76792e-06	-0.68592	-4.26935e-06	-2.21536	1.05617e-05
-0.77344	-5.77283e-06	-0.68715	-4.51288e-06	-2.21414	1.06335e-05
-0.77528	-5.7943e-06	-0.68807	-4.48834e-06	-2.21383	1.05531e-05
-0.77681	-5.81025e-06	-0.6893	-4.53373e-06	-2.21291	1.04568e-05
-0.77896	-5.82067e-06	-0.69022	-4.71776e-06	-2.21168	1.05323e-05
-0.7808	-5.82313e-06	-0.69175	-4.58403e-06	-2.21168	1.04685e-05
-0.78264	-5.82558e-06	-0.69298	-4.82265e-06	-2.21107	1.03746e-05
-0.78448	-5.81086e-06	-0.69421	-4.79075e-06	-2.20984	1.05133e-05
-0.78601	-5.78632e-06	-0.69513	-4.83308e-06	-2.20953	1.03753e-05
-0.78785	-5.76363e-06	-0.69635	-4.98643e-06	-2.20892	1.03151e-05
-0.79031	-5.73418e-06	-0.69789	-4.85761e-06	-2.20831	1.03832e-05
-0.79153	-5.69922e-06	-0.69881	-5.08458e-06	-2.20708	1.02458e-05
-0.79368	-5.67161e-06	-0.70034	-5.04716e-06	-2.20647	1.0279e-05
-0.79583	-5.64708e-06	-0.70157	-5.0717e-06	-2.20585	1.03164e-05
-0.79705	-5.61579e-06	-0.70249	-5.22444e-06	-2.20524	1.01857e-05
-0.79889	-5.58574e-06	-0.70402	-5.06618e-06	-2.20432	1.01876e-05
-0.80104	-5.552e-06	-0.70494	-5.2778e-06	-2.20432	1.02194e-05
-0.80257	-5.50354e-06	-0.70586	-5.2367e-06	-2.2031	1.00318e-05
-0.80442	-5.44895e-06	-0.70739	-5.2502e-06	-2.20217	1.01152e-05
-0.80595	-5.39067e-06	-0.70893	-5.38883e-06	-2.20095	1.00023e-05
-0.80779	-5.32872e-06	-0.70985	-5.22076e-06	-2.20064	1.00679e-05
-0.80963	-5.27167e-06	-0.71138	-5.40478e-06	-2.20003	9.98207e-06
-0.81208	-5.21646e-06	-0.7123	-5.35877e-06	-2.1988	9.89619e-06
-0.81392	-5.16432e-06	-0.71353	-5.34221e-06	-2.19819	9.98207e-06
-0.81515	-5.11954e-06	-0.71476	-5.48084e-06	-2.19757	9.90784e-06
-0.81668	-5.06986e-06	-0.71598	-5.30295e-06	-2.19696	9.8238e-06
-0.81852	-5.01894e-06	-0.71721	-5.4698e-06	-2.19604	9.96366e-06
-0.82067	-4.96312e-06	-0.71813	-5.41889e-06	-2.19543	9.82626e-06
-0.82251	-4.90301e-06	-0.71966	-5.3876e-06	-2.19481	9.78516e-06
-0.82435	-4.83492e-06	-0.72058	-5.51274e-06	-2.1942	9.84834e-06
-0.82588	-4.77112e-06	-0.72181	-5.32074e-06	-2.19359	9.71584e-06
-0.82803	-4.70672e-06	-0.72365	-5.48268e-06	-2.19297	9.75755e-06
-0.82957	-4.65212e-06	-0.72426	-5.40723e-06	-2.19175	9.7962e-06
-0.8311	-4.5963e-06	-0.72549	-5.36675e-06	-2.19113	9.64837e-06
-0.83325	-4.55643e-06	-0.72672	-5.48268e-06	-2.19052	9.68579e-06
-0.83509	-4.50981e-06	-0.72764	-5.29191e-06	-2.1896	9.71032e-06
-0.83662	-4.46503e-06	-0.72978	-5.43054e-06	-2.18929	9.52507e-06
-0.83846	-4.41534e-06	-0.7307	-5.36981e-06	-2.18837	9.6134e-06
-0.83999	-4.36566e-06	-0.73132	-5.30479e-06	-2.18807	9.60604e-06
-0.84214	-4.30922e-06	-0.73285	-5.41705e-06	-2.18684	9.49747e-06
-0.84367	-4.24482e-06	-0.73377	-5.21707e-06	-2.18653	9.56985e-06
-0.84582	-4.1939e-06	-0.7353	-5.33485e-06	-2.18531	9.48704e-06
-0.84735	-4.14974e-06	-0.73622	-5.27964e-06	-2.18469	9.39564e-06
-0.8495	-4.09514e-06	-0.73745	-5.20174e-06	-2.18346	9.4073e-06
-0.85103	-4.06631e-06	-0.73868	-5.29621e-06	-2.18316	9.3478e-06
-0.85318	-4.03687e-06	-0.74021	-5.11279e-06	-2.18255	9.47845e-06
-0.85472	-3.99884e-06	-0.74144	-5.20419e-06	-2.18132	9.3478e-06
-0.85686	-3.96203e-06	-0.74205	-5.1588e-06	-2.1804	9.29566e-06
-0.85809	-3.92707e-06	-0.7442	-5.06802e-06	-2.18009	9.36681e-06
-0.86024	-3.87247e-06	-0.74512	-5.15942e-06	-2.17917	9.24965e-06
-0.86208	-3.8234e-06	-0.74543	-4.96374e-06	-2.17856	9.26805e-06
-0.86392	-3.77617e-06	-0.74696	-5.05513e-06	-2.17764	9.33062e-06
-0.86576	-3.74059e-06	-0.74819	-5.00177e-06	-2.17733	9.17665e-06
-0.86698	-3.69949e-06	-0.75003	-4.91098e-06	-2.17703	9.22205e-06
-0.86913	-3.67496e-06	-0.75095	-4.9987e-06	-2.1761	9.2429e-06
-0.87097	-3.65901e-06	-0.75248	-4.81652e-06	-2.17518	9.06992e-06
-0.8725	-3.63508e-06	-0.75279	-4.88706e-06	-2.17488	9.16316e-06
-0.87465	-3.60196e-06	-0.75432	-4.85394e-06	-2.17365	9.14414e-06
-0.87618	-3.57374e-06	-0.75555	-4.75027e-06	-2.17304	9.04109e-06
-0.87833	-3.52896e-06	-0.75677	-4.84167e-06	-2.17242	9.11163e-06
-0.87986	-3.48971e-06	-0.75769	-4.65887e-06	-2.1712	9.05029e-06
-0.88201	-3.45106e-06	-0.75923	-4.71837e-06	-2.17089	8.9546e-06
-0.88385	-3.4161e-06	-0.76045	-4.68525e-06	-2.16966	9.04722e-06
-0.88539	-3.38665e-06	-0.76199	-4.5779e-06	-2.16966	8.96625e-06
-0.88692	-3.37132e-06	-0.76321	-4.6693e-06	-2.16905	8.90736e-06
-0.88876	-3.35414e-06	-0.76414	-4.4957e-06	-2.16813	9.01349e-06
-0.89091	-3.34187e-06	-0.76536	-4.55091e-06	-2.1669	8.89142e-06
-0.89244	-3.31795e-06	-0.76598	-4.52208e-06	-2.16598	8.93926e-06
-0.89428	-3.29219e-06	-0.76751	-4.41596e-06	-2.16568	8.81658e-06
-0.89612	-3.25538e-06	-0.76874	-4.5e-06	-2.16445	8.83682e-06
-0.89796	-3.2198e-06	-0.76996	-4.33315e-06	-2.16384	8.90552e-06
-0.8998	-3.18607e-06	-0.77088	-4.37731e-06	-2.16322	8.74972e-06
-0.90133	-3.15724e-06	-0.77242	-4.36259e-06	-2.16261	8.80247e-06
-0.90379	-3.13699e-06	-0.77334	-4.24911e-06	-2.162	8.81167e-06
-0.90501	-3.12534e-06	-0.77456	-4.33989e-06	-2.16077	8.66139e-06
-0.90716	-3.11184e-06	-0.7761	-4.17059e-06	-2.16046	8.75401e-06
-0.90839	-3.09773e-06	-0.77702	-4.21292e-06	-2.15954	8.72825e-06
-0.91084	-3.08915e-06	-0.77824	-4.21599e-06	-2.15924	8.63194e-06
-0.91207	-3.06461e-06	-0.77947	-4.08533e-06	-2.15832	8.69696e-06
-0.91422	-3.03271e-06	-0.78039	-4.18838e-06	-2.15739	8.64973e-06
-0.91636	-2.99959e-06	-0.78162	-4.03196e-06	-2.15709	8.53318e-06
-0.91759	-2.96953e-06	-0.78284	-4.07306e-06	-2.15586	8.65218e-06
-0.92004	-2.94438e-06	-0.78407	-4.0657e-06	-2.15617	8.56447e-06
-0.92127	-2.93027e-06	-0.7853	-3.95222e-06	-2.15494	8.51846e-06
-0.92372	-2.9223e-06	-0.78683	-4.03748e-06	-2.15402	8.62581e-06
-0.92526	-2.91248e-06	-0.78806	-3.89701e-06	-2.15341	8.49883e-06
-0.92648	-2.90328e-06	-0.78867	-3.92523e-06	-2.15249	8.47736e-06
-0.92802	-2.89469e-06	-0.79021	-3.92891e-06	-2.15187	8.54238e-06
-0.93047	-2.87323e-06	-0.79113	-3.81849e-06	-2.15095	8.43626e-06
-0.93201	-2.8444e-06	-0.79297	-3.90192e-06	-2.15065	8.44547e-06
-0.93385	-2.81986e-06	-0.79358	-3.75654e-06	-2.14973	8.52889e-06
-0.93569	-2.79041e-06	-0.79542	-3.79028e-06	-2.14881	8.40989e-06
-0.93783	-2.76526e-06	-0.79603	-3.80377e-06	-2.14789	8.42522e-06
-0.93967	-2.75422e-06	-0.79787	-3.67741e-06	-2.14697	8.30193e-06
-0.94121	-2.7487e-06	-0.79849	-3.7774e-06	-2.14666	8.37492e-06
-0.94305	-2.74134e-06	-0.80002	-3.6406e-06	-2.14574	8.35161e-06
-0.94489	-2.73705e-06	-0.80125	-3.66637e-06	-2.14513	8.25285e-06
-0.94611	-2.73153e-06	-0.80247	-3.69581e-06	-2.1439	8.3375e-06
-0.94826	-2.70883e-06	-0.80339	-3.55779e-06	-2.1439	8.27923e-06
-0.95041	-2.68736e-06	-0.80462	-3.66637e-06	-2.14298	8.16575e-06
-0.95225	-2.66221e-06	-0.80554	-3.5259e-06	-2.14237	8.30929e-06
-0.95378	-2.63706e-06	-0.80677	-3.55963e-06	-2.14175	8.20869e-06
-0.95593	-2.6113e-06	-0.80799	-3.58172e-06	-2.14083	8.15593e-06
-0.95746	-2.60516e-06	-0.80953	-3.45351e-06	-2.14053	8.24365e-06
-0.9593	-2.60148e-06	-0.81075	-3.56025e-06	-2.13961	8.13017e-06
-0.96114	-2.59658e-06	-0.81198	-3.41732e-06	-2.13869	8.11852e-06
-0.96268	-2.59596e-06	-0.8129	-3.46517e-06	-2.13807	8.18354e-06
-0.96482	-2.5929e-06	-0.81413	-3.47744e-06	-2.13777	8.0768e-06
-0.96697	-2.56959e-06	-0.81536	-3.35291e-06	-2.13623	8.08785e-06
-0.9685	-2.54689e-06	-0.81658	-3.46272e-06	-2.13562	8.17188e-06
-0.97004	-2.52603e-06	-0.81812	-3.32224e-06	-2.1347	7.99031e-06
-0.97218	-2.50518e-06	-0.81904	-3.35414e-06	-2.13439	8.05595e-06
-0.97372	-2.48309e-06	-0.82057	-3.38788e-06	-2.13378	8.07987e-06
-0.97525	-2.48064e-06	-0.82118	-3.25538e-06	-2.13286	7.95351e-06
-0.9774	-2.47328e-06	-0.82272	-3.3615e-06	-2.13225	8.04613e-06
-0.97862	-2.47205e-06	-0.82394	-3.23882e-06	-2.13041	7.91364e-06
-0.98108	-2.46715e-06	-0.82486	-3.27746e-06	-2.13041	7.99093e-06
-0.98261	-2.46347e-06	-0.82609	-3.29771e-06	-2.12979	7.93327e-06
-0.98476	-2.44506e-06	-0.82793	-3.17318e-06	-2.12918	7.83021e-06
-0.98629	-2.4285e-06	-0.82885	-3.27501e-06	-2.12826	7.98786e-06
-0.98844	-2.40642e-06	-0.83008	-3.15233e-06	-2.12734	7.87315e-06
-0.98967	-2.38986e-06	-0.831	-3.19097e-06	-2.12703	7.82408e-06
-0.99181	-2.36716e-06	-0.83253	-3.21919e-06	-2.12611	7.91057e-06
-0.99365	-2.36532e-06	-0.83376	-3.09651e-06	-2.12519	7.79954e-06
-0.99519	-2.36287e-06	-0.83468	-3.20324e-06	-2.12458	7.79279e-06
-0.99703	-2.3598e-06	-0.8356	-3.07933e-06	-2.12396	7.85414e-06
-0.99917	-2.35673e-06	-0.83744	-3.11491e-06	-2.12304	7.74556e-06
-1.0004	-2.35857e-06	-0.83866	-3.1419e-06	-2.12243	7.76028e-06
-1.00255	-2.34324e-06	-0.83958	-3.02535e-06	-2.12212	7.84003e-06
-1.00408	-2.32422e-06	-0.8405	-3.1235e-06	-2.1209	7.65478e-06
-1.00623	-2.30521e-06	-0.84204	-3.00572e-06	-2.12059	7.7382e-06
-1.00745	-2.28742e-06	-0.84327	-3.03762e-06	-2.11967	7.74372e-06
-1.00991	-2.26472e-06	-0.84388	-3.07197e-06	-2.11936	7.6468e-06
-1.01175	-2.26227e-06	-0.84541	-2.94806e-06	-2.11875	7.72839e-06
-1.01328	-2.26165e-06	-0.84695	-3.07197e-06	-2.11752	7.68606e-06
-1.01512	-2.25981e-06	-0.84787	-2.9407e-06	-2.11691	7.59896e-06
-1.01696	-2.25675e-06	-0.84909	-2.97873e-06	-2.11599	7.67809e-06
-1.0185	-2.26227e-06	-0.85063	-3.01431e-06	-2.11507	7.6284e-06
-1.02064	-2.2457e-06	-0.85155	-2.88365e-06	-2.11507	7.52473e-06
-1.02248	-2.22976e-06	-0.85308	-3.0002e-06	-2.11354	7.57565e-06
-1.02463	-2.21565e-06	-0.85369	-2.88611e-06	-2.11292	7.51553e-06
-1.02616	-2.19786e-06	-0.85492	-2.92537e-06	-2.112	7.6008e-06
-1.02739	-2.177e-06	-0.85615	-2.94806e-06	-2.11139	7.48977e-06
-1.02954	-2.17332e-06	-0.85768	-2.82231e-06	-2.11108	7.50204e-06
-1.03138	-2.17455e-06	-0.85891	-2.93089e-06	-2.10986	7.55295e-06
-1.03322	-2.17148e-06	-0.85983	-2.81863e-06	-2.10924	7.44806e-06
-1.03475	-2.16903e-06	-0.86136	-2.86218e-06	-2.10863	7.46032e-06
-1.0369	-2.17639e-06	-0.86259	-2.89531e-06	-2.10802	7.53209e-06
-1.03843	-2.16228e-06	-0.86351	-2.77631e-06	-2.10709	7.34868e-06
-1.04027	-2.1451e-06	-0.86473	-2.87936e-06	-2.10618	7.4272e-06
-1.04181	-2.13468e-06	-0.86596	-2.7671e-06	-2.10587	7.4591e-06
-1.04395	-2.11627e-06	-0.86688	-2.81004e-06	-2.10495	7.35359e-06
-1.04549	-2.09971e-06	-0.86811	-2.85053e-06	-2.10434	7.43211e-06
-1.04763	-2.09358e-06	-0.86934	-2.72171e-06	-2.10372	7.39162e-06
-1.04917	-2.09174e-06	-0.87026	-2.83151e-06	-2.1028	7.32783e-06
-1.0507	-2.09296e-06	-0.8721	-2.71864e-06	-2.1028	7.38794e-06
-1.05254	-2.09603e-06	-0.87302	-2.75606e-06	-2.10157	7.33825e-06
-1.05469	-2.09726e-06	-0.87424	-2.79839e-06	-2.10096	7.24379e-06
-1.05622	-2.08806e-06	-0.87516	-2.6665e-06	-2.09973	7.40757e-06
-1.05806	-2.07579e-06	-0.87731	-2.78367e-06	-2.09912	7.29532e-06
-1.0599	-2.06168e-06	-0.87792	-2.67019e-06	-2.09912	7.2395e-06
-1.06205	-2.04757e-06	-0.87884	-2.71435e-06	-2.09851	7.31985e-06
-1.06328	-2.0304e-06	-0.88068	-2.74748e-06	-2.09759	7.20453e-06
-1.06542	-2.0212e-06	-0.8813	-2.61927e-06	-2.09667	7.22232e-06
-1.06757	-2.01997e-06	-0.88314	-2.73828e-06	-2.09575	7.2536e-06
-1.0688	-2.02058e-06	-0.88406	-2.62479e-06	-2.09513	7.17509e-06
-1.07094	-2.02917e-06	-0.88528	-2.67203e-06	-2.09421	7.19226e-06
-1.07217	-2.02794e-06	-0.88651	-2.70454e-06	-2.09391	7.2579e-06
-1.07493	-2.02488e-06	-0.88743	-2.58492e-06	-2.09329	7.06161e-06
-1.07646	-2.0169e-06	-0.88866	-2.70024e-06	-2.09268	7.15914e-06
-1.078	-1.9985e-06	-0.88988	-2.5886e-06	-2.09176	7.18306e-06
-1.08014	-1.98132e-06	-0.89111	-2.6205e-06	-2.09115	7.07572e-06
-1.08168	-1.97151e-06	-0.89234	-2.66467e-06	-2.08992	7.16773e-06
-1.08382	-1.96047e-06	-0.89387	-2.54014e-06	-2.08961	7.11804e-06
-1.08536	-1.95556e-06	-0.89449	-2.64994e-06	-2.08869	7.05547e-06
-1.08689	-1.9574e-06	-0.89571	-2.54628e-06	-2.08808	7.12172e-06
-1.08843	-1.97028e-06	-0.89694	-2.5837e-06	-2.08716	7.07265e-06
-1.09119	-1.96537e-06	-0.89878	-2.62357e-06	-2.08685	6.97389e-06
-1.09241	-1.96415e-06	-0.89939	-2.49475e-06	-2.08624	7.15239e-06
-1.09456	-1.95617e-06	-0.90093	-2.62111e-06	-2.08563	7.02787e-06
-1.0964	-1.94268e-06	-0.90154	-2.52542e-06	-2.08471	6.97205e-06
-1.09793	-1.92428e-06	-0.90338	-2.55241e-06	-2.08379	7.05425e-06
-1.09947	-1.91078e-06	-0.90461	-2.59044e-06	-2.08348	6.94199e-06
-1.10161	-1.90587e-06	-0.90583	-2.45979e-06	-2.08225	6.94812e-06
-1.10315	-1.89606e-06	-0.90675	-2.58615e-06	-2.08164	7.0064e-06
-1.10468	-1.90158e-06	-0.90798	-2.46899e-06	-2.08133	6.91868e-06
-1.10652	-1.91201e-06	-0.90921	-2.51377e-06	-2.08011	6.93095e-06
-1.10867	-1.91323e-06	-0.91013	-2.55425e-06	-2.08011	6.99904e-06
-1.11051	-1.90955e-06	-0.91166	-2.43034e-06	-2.07888	6.8052e-06
-1.11266	-1.90955e-06	-0.91289	-2.54382e-06	-2.07827	6.89598e-06
-1.11419	-1.89177e-06	-0.91381	-2.44445e-06	-2.07765	6.92481e-06
-1.11542	-1.87398e-06	-0.91503	-2.47573e-06	-2.07673	6.82974e-06
-1.11787	-1.86171e-06	-0.91657	-2.52542e-06	-2.07643	6.91684e-06
-1.11971	-1.85803e-06	-0.91749	-2.38863e-06	-2.0755	6.88126e-06
-1.12124	-1.84637e-06	-0.91902	-2.50763e-06	-2.07459	6.7917e-06
-1.12308	-1.85435e-06	-0.92025	-2.41562e-06	-2.07428	6.87084e-06
-1.12554	-1.86723e-06	-0.92117	-2.44506e-06	-2.07336	6.82176e-06
-1.12676	-1.86662e-06	-0.92209	-2.48984e-06	-2.07244	6.74018e-06
-1.1283	-1.86539e-06	-0.92362	-2.35366e-06	-2.07213	6.9193e-06
-1.13044	-1.86477e-06	-0.92454	-2.47757e-06	-2.07121	6.7917e-06
-1.13228	-1.84515e-06	-0.92608	-2.38495e-06	-2.0706	6.7414e-06
-1.13382	-1.83533e-06	-0.927	-2.41685e-06	-2.06998	6.82053e-06
-1.13566	-1.8157e-06	-0.92853	-2.45794e-06	-2.06906	6.70889e-06
-1.13719	-1.80895e-06	-0.93006	-2.31379e-06	-2.06876	6.72791e-06
-1.13934	-1.80466e-06	-0.93068	-2.45242e-06	-2.06784	6.78005e-06
-1.14118	-1.81079e-06	-0.9319	-2.35244e-06	-2.06722	6.6819e-06
-1.14302	-1.82e-06	-0.93282	-2.38372e-06	-2.066	6.70399e-06
-1.14486	-1.82613e-06	-0.93466	-2.43464e-06	-2.066	6.76533e-06
-1.14731	-1.82368e-06	-0.93589	-2.28864e-06	-2.06477	6.5672e-06
-1.14854	-1.82552e-06	-0.93681	-2.4193e-06	-2.06446	6.66534e-06
-1.15069	-1.80527e-06	-0.93834	-2.32361e-06	-2.06385	6.69724e-06
-1.15161	-1.79669e-06	-0.93926	-2.35366e-06	-2.06293	6.59112e-06
-1.15375	-1.7789e-06	-0.94049	-2.40335e-06	-2.06201	6.68436e-06
-1.15498	-1.7697e-06	-0.94172	-2.25307e-06	-2.06201	6.6359e-06
-1.15774	-1.7654e-06	-0.94294	-2.39476e-06	-2.06078	6.55493e-06
-1.15927	-1.77583e-06	-0.94417	-2.29294e-06	-2.06017	6.63958e-06
-1.16142	-1.78012e-06	-0.94509	-2.32177e-06	-2.05925	6.59664e-06
-1.16295	-1.79055e-06	-0.94663	-2.37145e-06
-1.16418	-1.79117e-06	-0.94785	-2.22853e-06
-1.16602	-1.79178e-06	-0.94847	-2.36532e-06
-1.16817	-1.77276e-06	-0.94969	-2.26043e-06
-1.17001	-1.75988e-06	-0.95123	-2.30827e-06
-1.17185	-1.747e-06	-0.95276	-2.3414e-06
-1.17369	-1.7378e-06
-1.17492	-1.73719e-06
-1.17706	-1.74823e-06
-1.1789	-1.75436e-06
-1.18105	-1.76295e-06
-1.18289	-1.76847e-06
-1.18473	-1.76663e-06
[truncated: 3 more rows]
