# Supplementary material for: Photoredox-active Cr(0) luminophores featuring photophysical properties competitive with Ru(II) and Os(II) complexes
Source: Nat Chem. 2023 Aug 14;15(12):1730–6. doi: 10.1038/s41557-023-01297-9 (PMC10695827; doi:10.1038/s41557-023-01297-9)
Supplement: Supplementary file 4 — UV–Vis absorption spectra, luminescence spectra, luminescence decays, UV transient absorption spectra and Arrhenius plots. [file 41557_2023_1297_MOESM4_ESM.xlsx]

## Sheet: a
Absorbance					Emission		Emission		Emission		Emission kin		Emission kin		Emission kin
Wavelength [nm]	e (LMes (toluene)) [M-1 cm-1]	e (CrLMes3, toluene) [M-1 cm-1]	e (CrLMes3, THF) [M-1 cm-1]	e (CrLMes3, cyclohex) [M-1 cm-1]	Wavelength [nm]	CrLMes3, THF	Wavelength [nm]	CrLMes3, toluene	Wavelength [nm]	CrLMes3, cyclohex	Time [ns]	CrLMes3, THF	Time [ns]	CrLMes3, toluene	Time [ns]	CrLMes3, cyhex
800	-18.3478	90.9347	5.11304	181.075	515	0	515	0.000367757	515	0	0.46387	0.99457	-9.375	0.000666667	-42.4805	0
799	-47.7853	87.1304	-7.64002	187.036	516	0.000213164	516	0.000232838	516	2.71948e-05	0.48828	1	-9.17969	0.001	-41.9922	0
798	-27.7332	95.6499	2.38226	183.643	517	0.000309747	517	0.000247693	517	8.7145e-05	0.5127	0.91674	-8.98438	0.001	-41.5039	0
797	-32.977	85.6685	14.7516	185.677	518	0.00092251	518	0.000496115	518	3.58671e-05	0.53711	0.92941	-8.78906	0.000333333	-41.0156	0
796	-35.317	88.6612	15.5686	186.445	519	0.00152	519	0.000397807	519	7.78743e-05	0.56152	0.89683	-8.59375	0.000333333	-40.5273	0
795	-30.916	88.8308	20.6301	188.399	520	0.00259	520	0.000279859	520	8.57566e-05	0.58594	0.9457	-8.39844	0.000666667	-40.0391	0
794	-23.1575	88.2579	23.5285	190.105	521	0.00258	521	0.000388592	521	0.000268963	0.61035	0.92036	-8.20313	0.000333333	-39.5508	0
793	-24.9599	97.092	32.2747	185.972	522	0.00314	522	0.000452243	522	0.000237825	0.63477	0.96561	-8.00781	0.001	-39.0625	0
792	-23.3282	91.8894	33.3058	186.481	523	0.00345	523	0.000370053	523	0.000316433	0.65918	0.92579	-7.8125	0.000666667	-38.5742	0
791	-31.5742	90.8511	42.593	187.793	524	0.00431	524	0.000542299	524	0.000257717	0.68359	0.87149	-7.61719	0.000666667	-38.0859	0
790	-28.611	87.4913	52.0589	181.316	525	0.00477	525	0.000696576	525	0.000393193	0.70801	0.97557	-7.42188	0.000333333	-37.5977	0
789	-33.4889	92.3249	58.3158	161.215	526	0.00472	526	0.000657803	526	0.000597977	0.73242	0.91222	-7.22656	0.00133	-37.1094	0
788	-42.0472	95.1891	62.6034	189.432	527	0.00438	527	0.00080704	527	0.000438387	0.75684	0.89955	-7.03125	0.00133	-36.6211	0
787	-30.1026	85.13	63.5828	187.881	528	0.0055	528	0.000825498	528	0.000442901	0.78125	0.91041	-6.83594	0	-36.1328	0
786	-33.0236	84.8276	70.8198	185.034	529	0.00571	529	0.000775736	529	0.000540777	0.80566	0.92217	-6.64063	0	-35.6445	0
785	-32.341	88.487	69.3314	193.012	530	0.0065	530	0.000681051	530	0.000403861	0.83008	0.93213	-6.44531	0.000666667	-35.1562	0
784	-33.7859	89.1493	86.0177	196.539	531	0.00591	531	0.000690417	531	0.000444042	0.85449	0.9086	-6.25	0.001	-34.668	0
783	-31.0845	90.1028	82.4637	192.887	532	0.00576	532	0.000596409	532	0.00033979	0.87891	0.93665	-6.05469	0.001	-34.1797	0
782	-33.8723	92.8165	92.1966	189.019	533	0.00623	533	0.000500792	533	0.000675276	0.90332	0.87873	-5.85938	0.000333333	-33.6914	0
781	-47.9425	89.2066	93.2834	187.13	534	0.00724	534	0.000516369	534	0.000532388	0.92773	0.88235	-5.66406	0.00133	-33.2031	0
780	-30.0694	89.7063	96.3638	193.507	535	0.00726	535	0.00071749	535	0.000771541	0.95215	0.84977	-5.46875	0	-32.7148	0
779	-29.0055	87.6151	108.461	198.344	536	0.00717	536	0.000757761	536	0.000687957	0.97656	0.90679	-5.27344	0	-32.2266	0
778	-32.2169	86.1187	115.402	199.107	537	0.00722	537	0.000519485	537	0.000785392	1.00098	0.86787	-5.07813	0.000666667	-31.7383	0
777	-30.6589	94.2515	117.229	193.61	538	0.00801	538	0.000591262	538	0.000794057	1.02539	0.86154	-4.88281	0.001	-31.25	0
776	-30.8894	91.5261	122.068	196.993	539	0.00684	539	0.000545083	539	0.000733371	1.0498	0.84525	-4.6875	0.00167	-30.7617	0
775	-42.2289	84.0611	124.808	196.471	540	0.00788	540	0.000640759	540	0.000683602	1.07422	0.88054	-4.49219	0.000666667	-30.2734	0
774	-31.3792	87.2083	136.657	199.927	541	0.00793	541	0.000705253	541	0.000527867	1.09863	0.84615	-4.29688	0.001	-29.7852	0
773	-29.881	85.9904	143.264	199.476	542	0.00762	542	0.000906299	542	0.000485996	1.12305	0.84615	-4.10156	0.000666667	-29.2969	0
772	-28.8348	87.4902	149.906	201.723	543	0.0066	543	0.0008502	543	0.000410918	1.14746	0.87964	-3.90625	0.000666667	-28.8086	0
771	-28.8304	90.7273	146.804	202.333	544	0.00649	544	0.000905877	544	0.000247056	1.17188	0.84344	-3.71094	0.000333333	-28.3203	0.000666667
770	-40.9951	88.0551	159.756	206.168	545	0.00592	545	0.000640099	545	9.56216e-05	1.19629	0.89864	-3.51563	0.00167	-27.832	0
769	-29.994	88.5787	163.858	205.076	546	0.00582	546	0.000856209	546	3.31488e-05	1.2207	0.81629	-3.32031	0.000666667	-27.3438	0.000333333
768	-33.8103	88.6062	163.377	205.996	547	0.00563	547	0.000727181	547	6.80896e-05	1.24512	0.84706	-3.125	0.000333333	-26.8555	0.000333333
767	-46.1577	92.0166	171.881	204.499	548	0.00562	548	0.000298587	548	0.000120102	1.26953	0.88597	-2.92969	0.001	-26.3672	0
766	-35.6826	91.0631	170.206	207.592	549	0.00575	549	0.000138454	549	0.000105742	1.29395	0.80814	-2.73438	0	-25.8789	0
765	-36.6774	91.0035	178.49	213.781	550	0.00527	550	3.35591e-05	550	4.00196e-05	1.31836	0.82805	-2.53906	0.000666667	-25.3906	0
764	-32.392	89.3682	187.664	214.26	551	0.00561	551	6.18172e-05	551	0.000111151	1.34277	0.82715	-2.34375	0.000333333	-24.9023	0
763	-41.6795	91.5364	196.514	217.969	552	0.00534	552	5.43308e-05	552	8.80312e-05	1.36719	0.78462	-2.14844	0.001	-24.4141	0
762	-35.563	88.4366	199.822	212.796	553	0.0049	553	0.000158618	553	9.90642e-05	1.3916	0.78824	-1.95313	0.000333333	-23.9258	0
761	-35.1287	88.0917	204.453	219.921	554	0.00566	554	0	554	0.000101226	1.41602	0.80724	-1.75781	0.000666667	-23.4375	0
760	-28.3361	91.8802	208.802	215.569	555	0.00619	555	0.00011816	555	8.63373e-05	1.44043	0.81086	-1.5625	0.001	-22.9492	0.000333333
759	-34.8938	98.83	219.638	218.244	556	0.00493	556	0.000147581	556	0.000124637	1.46484	0.8009	-1.36719	0.001	-22.4609	0.000333333
758	-36.9677	92.1816	225.592	221.359	557	0.00586	557	3.69279e-05	557	0.000136246	1.48926	0.80633	-1.17188	0.001	-21.9727	0
757	-42.5323	100.583	226.25	218.165	558	0.00519	558	0.000130997	558	0.000148779	1.51367	0.78281	-0.97656	0.02167	-21.4844	0
756	-43.1857	98.1341	237.547	219.156	559	0.00623	559	3.14319e-05	559	0.000353652	1.53809	0.781	-0.78125	0.596	-20.9961	0.000333333
755	-42.7471	99.574	243.551	226.645	560	0.00554	560	6.23432e-05	560	0.00027559	1.5625	0.77104	-0.58594	0.95067	-20.5078	0
754	-33.5598	94.4968	241.111	221.272	561	0.00519	561	8.041e-05	561	0.000167451	1.58691	0.77738	-0.39063	0.97467	-20.0195	0
753	-36.837	97.4462	250.959	228.737	562	0.00534	562	0.000219914	562	0.000236347	1.61133	0.80181	-0.19531	0.956	-19.5312	0
752	-41.4868	94.9553	257.682	223.591	563	0.00527	563	6.22459e-05	563	0.000317248	1.63574	0.8	0	1	-19.043	0
751	-32.6757	94.5633	265.337	223.639	564	0.00512	564	0.000272616	564	0.00035976	1.66016	0.74389	0.19531	0.935	-18.5547	0
750	-37.0762	95.0584	272.725	225.279	565	0.00539	565	0.000252186	565	0.000268233	1.68457	0.83439	0.39063	0.974	-18.0664	0
749	-43.1082	98.392	275.11	223.053	566	0.00516	566	0.00014526	566	0.000418787	1.70898	0.77104	0.58594	0.984	-17.5781	0
748	-43.7305	95.8505	288.746	223.738	567	0.0046	567	0.000164615	567	0.000414447	1.7334	0.74932	0.78125	0.95667	-17.0898	0
747	-33.0568	101.887	288.173	228.92	568	0.00444	568	0.000113906	568	0.000500695	1.75781	0.80181	0.97656	0.96267	-16.6016	0
746	-36.4248	99.2232	293.84	227.978	569	0.00403	569	0.000119069	569	0.000547641	1.78223	0.76018	1.17188	0.94933	-16.1133	0
745	-44.5943	93.6658	298.905	231.402	570	0.0052	570	0.000253913	570	0.000624809	1.80664	0.69864	1.36719	0.941	-15.625	0
744	-37.3022	92.5506	305.966	233.659	571	0.0052	571	0.000493761	571	0.000694588	1.83105	0.7819	1.5625	0.934	-15.1367	0.000333333
743	-33.5953	101.918	305.939	237.848	572	0.00563	572	0.000298081	572	0.000705621	1.85547	0.74299	1.75781	0.89633	-14.6484	0
742	-43.2588	101.122	313.748	233.495	573	0.00628	573	0.000512292	573	0.000826938	1.87988	0.75113	1.95313	0.88333	-14.1602	0.000666667
741	-44.3617	101.11	320.638	234.536	574	0.00591	574	0.000580658	574	0.000901727	1.9043	0.73484	2.14844	0.92133	-13.6719	0.000333333
740	-38.4963	99.3241	326.154	239.478	575	0.00607	575	0.000483559	575	0.00106	1.92871	0.73846	2.34375	0.92067	-13.1836	0.000333333
739	-43.3474	99.3837	338.646	239.773	576	0.00636	576	0.000677617	576	0.00132	1.95313	0.72217	2.53906	0.91433	-12.6953	0
738	-48.1971	97.2101	341.668	240.67	577	0.00758	577	0.000812355	577	0.00165	1.97754	0.73937	2.73438	0.85067	-12.207	0.000333333
737	-44.4126	104.874	346.856	239.778	578	0.00714	578	0.000792565	578	0.00174	2.00195	0.72489	2.92969	0.874	-11.7188	0.000333333
736	-46.0204	102.692	349.276	243.562	579	0.00879	579	0.000723318	579	0.00199	2.02637	0.72941	3.125	0.83367	-11.2305	0.000333333
735	-46.5807	97.382	362.031	243.117	580	0.01143	580	0.00137	580	0.00279	2.05078	0.72579	3.32031	0.83133	-10.7422	0
734	-44.2	103.639	362.728	245.242	581	0.0135	581	0.00145	581	0.00355	2.0752	0.73303	3.51563	0.83767	-10.2539	0
733	-44.2643	103.176	369.795	243.077	582	0.01406	582	0.00204	582	0.00458	2.09961	0.68416	3.71094	0.81867	-9.76563	0.000333333
732	-49.2245	101.582	383.141	247.03	583	0.01635	583	0.00271	583	0.00592	2.12402	0.75385	3.90625	0.85167	-9.27734	0
731	-46.0581	106.898	380.049	244.931	584	0.01913	584	0.00271	584	0.00775	2.14844	0.74932	4.10156	0.77033	-8.78906	0.000333333
730	-49.8201	106.177	389.423	254.078	585	0.0203	585	0.00385	585	0.00799	2.17285	0.71493	4.29688	0.81533	-8.30078	0.000666667
729	-56.7177	107.469	397.773	250.903	586	0.02247	586	0.00461	586	0.00824	2.19727	0.73213	4.49219	0.81567	-7.8125	0
728	-45.1036	104.967	401.084	252.427	587	0.02104	587	0.00508	587	0.00836	2.22168	0.7276	4.6875	0.80933	-7.32422	0.000333333
727	-40.84	107.493	406.903	255.519	588	0.02062	588	0.00552	588	0.00856	2.24609	0.76561	4.88281	0.75933	-6.83594	0
726	-53.3954	109.268	417.609	260.661	589	0.02028	589	0.0069	589	0.0079	2.27051	0.69502	5.07813	0.784	-6.34766	0.000333333
725	-49.2776	103.531	419.783	259.108	590	0.01824	590	0.0067	590	0.00856	2.29492	0.72941	5.27344	0.74633	-5.85938	0.000333333
724	-52.1889	109.614	428.043	257.431	591	0.01639	591	0.00717	591	0.00788	2.31934	0.71222	5.46875	0.77	-5.37109	0.000333333
723	-50.4887	108.752	439.074	262.318	592	0.01497	592	0.00658	592	0.00806	2.34375	0.68959	5.66406	0.74367	-4.88281	0
722	-44.4902	111.863	444.396	260.545	593	0.01259	593	0.00741	593	0.0076	2.36816	0.74661	5.85938	0.71967	-4.39453	0.000333333
721	-48.1551	107.964	447.854	263.184	594	0.0109	594	0.00597	594	0.00806	2.39258	0.73846	6.05469	0.738	-3.90625	0
720	-53.433	111.74	455.574	263.095	595	0.00933	595	0.00592	595	0.0088	2.41699	0.70588	6.25	0.72667	-3.41797	0
719	-47.648	109.813	463.18	267.997	596	0.00814	596	0.00622	596	0.01022	2.44141	0.66425	6.44531	0.72567	-2.92969	0
718	-53.4662	115.002	467.224	264.926	597	0.00703	597	0.00582	597	0.01144	2.46582	0.69502	6.64063	0.67667	-2.44141	0.000333333
717	-59.6787	112.517	475.744	268.391	598	0.00742	598	0.00558	598	0.0119	2.49023	0.68145	6.83594	0.73567	-1.95313	0.000333333
716	-53.5747	112.662	483.61	269.354	599	0.00684	599	0.00624	599	0.0137	2.51465	0.68054	7.03125	0.70767	-1.46484	0.26067
715	-46.3902	115.523	492.239	271.098	600	0.00742	600	0.00625	600	0.01545	2.53906	0.70136	7.22656	0.68733	-0.97656	0.96867
714	-43.5378	113.911	496.351	274.427	601	0.007	601	0.00672	601	0.01681	2.56348	0.64253	7.42188	0.69567	-0.48828	0.98067
713	-57.0386	115.894	504.786	276.673	602	0.00774	602	0.00754	602	0.01782	2.58789	0.66697	7.61719	0.69133	0	1
712	-54.0395	118.666	514.01	277.475	603	0.00735	603	0.00917	603	0.02067	2.6123	0.69774	7.8125	0.713	0.48828	0.96267
711	-52.6715	116.093	520.88	276.68	604	0.00874	604	0.00918	604	0.022	2.63672	0.62262	8.00781	0.681	0.97656	0.98033
710	-62.5508	119.67	529.535	276.663	605	0.00866	605	0.01017	605	0.02471	2.66113	0.65973	8.20313	0.666	1.46484	0.944
709	-54.2454	123.032	536.049	281.76	606	0.00984	606	0.01199	606	0.02721	2.68555	0.6733	8.39844	0.66367	1.95313	0.931
708	-56.9611	123.069	544.775	284.241	607	0.00949	607	0.01302	607	0.03069	2.70996	0.62624	8.59375	0.675	2.44141	0.91333
707	-58.0544	123.621	551.279	283.26	608	0.01058	608	0.01387	608	0.03405	2.73438	0.6733	8.78906	0.65767	2.92969	0.934
706	-58.3709	125.95	557.036	280.269	609	0.01067	609	0.01691	609	0.03581	2.75879	0.67511	8.98438	0.633	3.41797	0.881
705	-56.1356	129.148	569.087	272.306	610	0.01223	610	0.01761	610	0.03837	2.7832	0.59819	9.17969	0.64133	3.90625	0.86033
704	-60.2629	129.55	577.565	287.918	611	0.01308	611	0.01923	611	0.04316	2.80762	0.67421	9.375	0.634	4.39453	0.83667
703	-58.1739	130.659	583.371	295.235	612	0.01367	612	0.02115	612	0.04781	2.83203	0.62896	9.57031	0.615	4.88281	0.83867
702	-54.5641	130.158	590.136	297.343	613	0.013	613	0.02361	613	0.0522	2.85645	0.68688	9.76563	0.61067	5.37109	0.83033
701	-52.8862	130.762	601.093	297.494	614	0.01569	614	0.0246	614	0.05668	2.88086	0.64525	9.96094	0.615	5.85938	0.817
700	-60.5705	134.521	608.259	303.516	615	0.01545	615	0.02804	615	0.06248	2.90527	0.64525	10.1562	0.60533	6.34766	0.766
699	-65.564	138.046	616.729	307.06	616	0.01856	616	0.03137	616	0.06659	2.92969	0.61538	10.3516	0.61533	6.83594	0.773
698	-62.3871	136.596	626.845	306.649	617	0.01984	617	0.03205	617	0.07173	2.9541	0.65611	10.5469	0.60233	7.32422	0.76867
697	-55.6797	142.723	637.773	307.371	618	0.02013	618	0.03546	618	0.08135	2.97852	0.62986	10.7422	0.586	7.8125	0.739
696	-59.8734	145.43	649.818	311.851	619	0.02147	619	0.03824	619	0.08493	3.00293	0.61719	10.9375	0.58767	8.30078	0.731
695	-55.7416	146.534	658.01	312.554	620	0.0224	620	0.04281	620	0.09227	3.02734	0.67421	11.1328	0.56967	8.78906	0.703
694	-61.8936	150.677	667.396	316.015	621	0.02589	621	0.04437	621	0.10093	3.05176	0.58914	11.3281	0.57433	9.27734	0.735
693	-68.2051	155.134	679.124	320.955	622	0.02773	622	0.04991	622	0.1062	3.07617	0.6	11.5234	0.57633	9.76563	0.698
692	-65.9002	155.848	685.985	320.775	623	0.02667	623	0.05393	623	0.11631	3.10059	0.61538	11.7188	0.571	10.2539	0.70967
691	-67.0991	162.33	696.402	322.933	624	0.02918	624	0.05744	624	0.12623	3.125	0.63982	11.9141	0.55567	10.7422	0.66933
690	-64.9755	165.019	706.687	328.293	625	0.03129	625	0.06379	625	0.13352	3.14941	0.60995	12.1094	0.561	11.2305	0.673
689	-62.9225	169.527	717.01	330.078	626	0.03652	626	0.06701	626	0.14373	3.17383	0.58914	12.3047	0.557	11.7188	0.67133
688	-61.0949	171.823	728.737	337.392	627	0.03749	627	0.07172	627	0.15413	3.19824	0.60362	12.5	0.54	12.207	0.64667
687	-63.1459	178.551	741.46	335.417	628	0.03961	628	0.07936	628	0.1643	3.22266	0.63529	12.6953	0.55133	12.6953	0.619
686	-60.555	183.415	753.866	339.804	629	0.0386	629	0.08504	629	0.17597	3.24707	0.67421	12.8906	0.52867	13.1836	0.63167
685	-60.6855	190.702	767.195	347.199	630	0.04502	630	0.0903	630	0.18749	3.27148	0.62896	13.0859	0.50067	13.6719	0.62833
684	-66.8116	197.017	782.313	351.108	631	0.04821	631	0.09618	631	0.19927	3.2959	0.62896	13.2812	0.50033	14.1602	0.621
683	-67.2805	200.461	796.513	357.436	632	0.05156	632	0.10108	632	0.21273	3.32031	0.58552	13.4766	0.498	14.6484	0.633
682	-67.891	208.266	811.093	359.238	633	0.05449	633	0.10868	633	0.2284	3.34473	0.58462	13.6719	0.532	15.1367	0.62967
681	-66.3913	216.658	823.397	366.201	634	0.05806	634	0.11696	634	0.24169	3.36914	0.61357	13.8672	0.497	15.625	0.584
680	-71.4651	224.497	841.147	370.207	635	0.06086	635	0.12591	635	0.25542	3.39355	0.64525	14.0625	0.51333	16.1133	0.56367
679	-63.6393	233.741	857.79	377.703	636	0.06772	636	0.13109	636	0.26428	3.41797	0.62081	14.2578	0.49133	16.6016	0.563
678	-73.4818	241.028	874.385	382.271	637	0.06873	637	0.14213	637	0.2799	3.44238	0.58462	14.4531	0.47333	17.0898	0.55967
677	-65.3538	252.615	889.575	391.021	638	0.07414	638	0.1494	638	0.29612	3.4668	0.59457	14.6484	0.453	17.5781	0.574
676	-70.1514	264.081	907.033	398.052	639	0.07817	639	0.16192	639	0.30733	3.49121	0.59819	14.8438	0.48267	18.0664	0.553
675	-64.0331	277.524	927.822	405.134	640	0.08477	640	0.16677	640	0.32695	3.51563	0.63167	15.0391	0.476	18.5547	0.559
674	-71.2461	288.57	945.184	412.359	641	0.0885	641	0.17795	641	0.34262	3.54004	0.58009	15.2344	0.45633	19.043	0.52433
673	-72.8604	301.551	966.822	425.711	642	0.09098	642	0.19371	642	0.35635	3.56445	0.57557	15.4297	0.45667	19.5312	0.51267
672	-67.2164	315.518	988.462	434.365	643	0.09776	643	0.19796	643	0.37155	3.58887	0.59276	15.625	0.469	20.0195	0.50467
671	-74.1341	329.31	1011.98	445.413	644	0.1041	644	0.20759	644	0.38992	3.61328	0.63077	15.8203	0.44033	20.5078	0.492
670	-69.5609	348.021	1032.46	454.471	645	0.11114	645	0.2205	645	0.41112	3.6377	0.63439	16.0156	0.452	20.9961	0.509
669	-72.6526	366.171	1054.34	468.252	646	0.11784	646	0.23715	646	0.42883	3.66211	0.56833	16.2109	0.435	21.4844	0.46633
668	-68.935	383.818	1080.49	480.282	647	0.12215	647	0.24855	647	0.44449	3.68652	0.59005	16.4062	0.429	21.9727	0.48367
667	-70.722	405.998	1107.49	495.569	648	0.12684	648	0.25558	648	0.46209	3.71094	0.55747	16.6016	0.43167	22.4609	0.48333
666	-74.0213	423.426	1133.8	511.241	649	0.13647	649	0.26897	649	0.47858	3.73535	0.63077	16.7969	0.44	22.9492	0.475
665	-76.7386	447.672	1162.94	528.419	650	0.14792	650	0.28431	650	0.50082	3.75977	0.5991	16.9922	0.43667	23.4375	0.45467
664	-74.8173	472.317	1190.6	544.966	651	0.15115	651	0.30279	651	0.51536	3.78418	0.57557	17.1875	0.41667	23.9258	0.453
663	-75.9537	498.578	1219.93	561.835	652	0.15487	652	0.31014	652	0.53752	3.80859	0.59729	17.3828	0.41867	24.4141	0.45167
662	-72.4491	525.931	1252.36	583.884	653	0.16599	653	0.32063	653	0.55308	3.83301	0.59819	17.5781	0.40433	24.9023	0.442
661	-76.3937	556.718	1289.77	603.949	654	0.17779	654	0.33985	654	0.57894	3.85742	0.5629	17.7734	0.417	25.3906	0.41567
660	-79.272	587.857	1323.54	630.255	655	0.17756	655	0.35036	655	0.58695	3.88184	0.5267	17.9688	0.398	25.8789	0.42367
659	-77.309	618.937	1357.24	654.506	656	0.18932	656	0.36824	656	0.6081	3.90625	0.55475	18.1641	0.39733	26.3672	0.42433
658	-82.6406	654.81	1398.28	682.124	657	0.20027	657	0.37687	657	0.6172	3.93066	0.58733	18.3594	0.39167	26.8555	0.41433
657	-76.6281	691.826	1437.01	708.629	658	0.214	658	0.38561	658	0.63513	3.95508	0.56199	18.5547	0.37533	27.3438	0.39967
656	-78.1535	734.423	1478.19	738.69	659	0.21485	659	0.40499	659	0.65254	3.97949	0.54842	18.75	0.40933	27.832	0.41567
655	-77.5013	774.851	1523.54	772.664	660	0.22973	660	0.41858	660	0.66809	4.00391	0.56742	18.9453	0.38867	28.3203	0.40067
654	-83.529	821.041	1570.98	807.449	661	0.23412	661	0.43977	661	0.69246	4.02832	0.59819	19.1406	0.38033	28.8086	0.37333
653	-76.6281	866.379	1620.22	844.325	662	0.24402	662	0.46086	662	0.70668	4.05273	0.55837	19.3359	0.379	29.2969	0.365
652	-86.3355	915.658	1666.88	884.872	663	0.2527	663	0.47241	663	0.72624	4.07715	0.56742	19.5312	0.36533	29.7852	0.38233
651	-83.1555	969.677	1719.11	926.225	664	0.26438	664	0.48545	664	0.7337	4.10156	0.581	19.7266	0.37167	30.2734	0.37567
650	-84.3224	1026.02	1775.17	974.557	665	0.27547	665	0.49967	665	0.7591	4.12598	0.5457	19.9219	0.37533	30.7617	0.36033
649	-79.5439	1084.63	1833.12	1021.28	666	0.2864	666	0.5134	666	0.76589	4.15039	0.52036	20.1172	0.38333	31.25	0.34067
648	-84.3843	1148.14	1892.87	1070.68	667	0.30019	667	0.52159	667	0.78717	4.1748	0.51041	20.3125	0.35767	31.7383	0.342
647	-85.6306	1213.96	1954.79	1126.66	668	0.30942	668	0.53846	668	0.79742	4.19922	0.54842	20.5078	0.37333	32.2266	0.35433
646	-81.7256	1283.16	2020.9	1182.88	669	0.32153	669	0.56695	669	0.81096	4.22363	0.56742	20.7031	0.374	32.7148	0.344
645	-84.2716	1353.67	2088.02	1242.68	670	0.32694	670	0.57428	670	0.82355	4.24805	0.54751	20.8984	0.34633	33.2031	0.335
644	-84.6738	1430.82	2158.24	1307.11	671	0.33732	671	0.58801	671	0.83831	4.27246	0.52579	21.0938	0.345	33.6914	0.33167
643	-84.7113	1511.23	2231.21	1376.85	672	0.34886	672	0.60676	672	0.85389	4.29688	0.52398	21.2891	0.36	34.1797	0.332
642	-86.0019	1594.88	2309.12	1448.27	673	0.36588	673	0.61997	673	0.86811	4.32129	0.57104	21.4844	0.335	34.668	0.307
641	-91.1123	1680.49	2387.68	1523.92	674	0.38175	674	0.64104	674	0.87629	4.3457	0.51403	21.6797	0.331	35.1562	0.317
640	-91.331	1774.43	2473.32	1606.1	675	0.3791	675	0.65366	675	0.88014	4.37012	0.55113	21.875	0.34567	35.6445	0.32367
639	-89.621	1868.6	2556.96	1685.99	676	0.40445	676	0.66402	676	0.89174	4.39453	0.50045	22.0703	0.32067	36.1328	0.317
638	-87.0957	1971.21	2647.94	1775.05	677	0.41045	677	0.68459	677	0.90811	4.41895	0.57557	22.2656	0.327	36.6211	0.29567
637	-91.8346	2075.95	2741.52	1870.35	678	0.42806	678	0.69373	678	0.91206	4.44336	0.51674	22.4609	0.352	37.1094	0.28867
636	-90.9377	2184.64	2840.63	1967.25	679	0.44049	679	0.70795	679	0.92255	4.46777	0.54932	22.6562	0.34133	37.5977	0.284
635	-90.5798	2299.07	2941.32	2068.24	680	0.45377	680	0.73762	680	0.92121	4.49219	0.54118	22.8516	0.32	38.0859	0.29967
634	-93.9662	2415.18	3041.96	2176.39	681	0.45467	681	0.73477	681	0.94132	4.5166	0.48688	23.0469	0.31267	38.5742	0.27
633	-92.674	2537.33	3152.81	2289.95	682	0.46785	682	0.73673	682	0.94536	4.54102	0.50769	23.2422	0.29733	39.0625	0.27733
632	-91.183	2664.36	3267.01	2404.71	683	0.4863	683	0.76412	683	0.9491	4.56543	0.53665	23.4375	0.29567	39.5508	0.255
631	-92.7536	2796.95	3379.88	2525.45	684	0.49951	684	0.76835	684	0.95298	4.58984	0.51403	23.6328	0.301	40.0391	0.257
630	-92.4576	2933.05	3499.81	2651.82	685	0.51421	685	0.79308	685	0.96415	4.61426	0.53394	23.8281	0.30733	40.5273	0.26833
629	-96.3052	3076.17	3621.88	2784.03	686	0.51836	686	0.79613	686	0.96345	4.63867	0.50407	24.0234	0.31467	41.0156	0.27833
628	-92.378	3220.47	3750.45	2923.88	687	0.54143	687	0.81491	687	0.97468	4.66309	0.49321	24.2188	0.291	41.5039	0.23933
627	-96.7667	3373.9	3882.66	3064.71	688	0.54239	688	0.82705	688	0.97861	4.6875	0.50317	24.4141	0.29233	41.9922	0.245
626	-96.9854	3529.33	4017.3	3210.09	689	0.56319	689	0.83847	689	0.98493	4.71191	0.51765	24.6094	0.309	42.4805	0.25033
625	-90.5246	3691.22	4157.61	3366.12	690	0.58334	690	0.85	690	0.97959	4.73633	0.48959	24.8047	0.292	42.9688	0.244
624	-98.9441	3856.43	4304.11	3526.44	691	0.58628	691	0.85928	691	0.98471	4.76074	0.53846	25	0.29667	43.457	0.233
623	-91.331	4027.3	4454.07	3692.2	692	0.60845	692	0.86795	692	0.98834	4.78516	0.49593	25.1953	0.28533	43.9453	0.238
622	-95.4549	4203.21	4606.62	3860.61	693	0.6129	693	0.87879	693	0.98214	4.80957	0.50498	25.3906	0.279	44.4336	0.22833
621	-98.2331	4384.04	4760.63	4036.85	694	0.61911	694	0.88625	694	0.98546	4.83398	0.48326	25.5859	0.29233	44.9219	0.23967
620	-95.4482	4567.08	4921.44	4216.95	695	0.64416	695	0.88765	695	1	4.8584	0.52308	25.7812	0.25933	45.4102	0.23933
619	-95.2009	4758.04	5087.46	4402.67	696	0.6456	696	0.90539	696	0.9768	4.88281	0.51403	25.9766	0.28667	45.8984	0.224
618	-97.7605	4952.37	5255.5	4593.45	697	0.65888	697	0.91304	697	0.98167	4.90723	0.54661	26.1719	0.271	46.3867	0.21267
617	-100.825	5151.17	5430.21	4790.64	698	0.67884	698	0.92387	698	0.99402	4.93164	0.45973	26.3672	0.257	46.875	0.21167
616	-90.2507	5354.4	5607.51	4990.31	699	0.68735	699	0.92241	699	0.99148	4.95605	0.48597	26.5625	0.26533	47.3633	0.221
615	-99.2511	5561.48	5789.94	5197.21	700	0.70332	700	0.94036	700	0.98766	4.98047	0.51946	26.7578	0.26767	47.8516	0.204
614	-103.689	5775.73	5978.46	5408.53	701	0.70855	701	0.94229	701	0.98077	5.00488	0.49502	26.9531	0.25967	48.3398	0.21667
613	-99.4719	5987.06	6167.53	5620.47	702	0.72268	702	0.93449	702	0.9848	5.0293	0.47873	27.1484	0.25933	48.8281	0.19567
612	-99.4498	6209.7	6362.74	5842.56	703	0.72612	703	0.93818	703	0.97959	5.05371	0.47149	27.3438	0.262	49.3164	0.18967
611	-103.949	6433.24	6562.28	6067.88	704	0.73537	704	0.94706	704	0.98225	5.07812	0.50226	27.5391	0.24533	49.8047	0.211
610	-94.4831	6656.39	6760.91	6293.98	705	0.75158	705	0.9574	705	0.95924	5.10254	0.44253	27.7344	0.246	50.293	0.20333
609	-96.6232	6888.07	6966.84	6531.33	706	0.76246	706	0.96249	706	0.96125	5.12695	0.46335	27.9297	0.244	50.7812	0.20133
608	-106.071	7122.52	7172.94	6763.97	707	0.77707	707	0.96137	707	0.95599	5.15137	0.49231	28.125	0.254	51.2695	0.176
607	-103.938	7357.92	7389.74	7006.65	708	0.7844	708	0.98127	708	0.96857	5.17578	0.51674	28.3203	0.253	51.7578	0.20433
606	-104.391	7598.92	7605.3	7249.68	709	0.79568	709	0.96795	709	0.95765	5.2002	0.48416	28.5156	0.24733	52.2461	0.18567
605	-105.124	7840.21	7822.87	7499	710	0.80138	710	0.97491	710	0.95254	5.22461	0.45068	28.7109	0.24633	52.7344	0.174
604	-104.058	8087.51	8047.59	7747.83	711	0.82318	711	0.9855	711	0.94629	5.24902	0.44615	28.9062	0.23767	53.2227	0.16967
603	-95.033	8334.21	8271.07	8000.17	712	0.82453	712	0.97308	712	0.94224	5.27344	0.49321	29.1016	0.225	53.7109	0.185
602	-105.179	8586.96	8499.67	8258.1	713	0.82864	713	0.98307	713	0.93928	5.29785	0.47873	29.2969	0.237	54.1992	0.16733
601	-106.234	8841.54	8733.01	8517.64	714	0.8462	714	0.97486	714	0.93681	5.32227	0.48235	29.4922	0.231	54.6875	0.16933
600	-103.779	9093.28	8967.14	8777.82	715	0.8405	715	0.97814	715	0.91834	5.34668	0.46154	29.6875	0.236	55.1758	0.16333
599	-104.278	9349.99	9204.74	9040.96	716	0.85542	716	0.98565	716	0.91603	5.37109	0.5086	29.8828	0.227	55.6641	0.149
598	-107.457	9609.5	9442.88	9306.98	717	0.87069	717	0.98368	717	0.90931	5.39551	0.48869	30.0781	0.22133	56.1523	0.169
597	-104.018	9868.06	9678.94	9574.17	718	0.86176	718	0.97812	718	0.90558	5.41992	0.46787	30.2734	0.22167	56.6406	0.156
596	-106.795	10131.3	9922.85	9844.39	719	0.8694	719	0.97108	719	0.89581	5.44434	0.47873	30.4688	0.21433	57.1289	0.15567
595	-108.605	10391.2	10166.1	10114.3	720	0.89316	720	1	720	0.90548	5.46875	0.46697	30.6641	0.21967	57.6172	0.15733
594	-110.765	10657.3	10415.2	10386.2	721	0.89569	721	0.97149	721	0.87451	5.49317	0.4724	30.8594	0.21067	58.1055	0.14167
593	-111.696	10920.9	10665.6	10661.3	722	0.9219	722	0.9959	722	0.87603	5.51758	0.47602	31.0547	0.204	58.5938	0.14533
592	-108.68	11185.9	10916.7	10933	723	0.92265	723	0.98836	723	0.86544	5.54199	0.44072	31.25	0.22633	59.082	0.15333
591	-107.689	11456.8	11168.9	11211.1	724	0.91456	724	0.98323	724	0.87307	5.56641	0.42986	31.4453	0.20667	59.5703	0.14533
590	-108.971	11721.6	11419.5	11481.1	725	0.9212	725	0.97276	725	0.85433	5.59082	0.44796	31.6406	0.216	60.0586	0.12867
589	-107.331	11989.9	11678.1	11764.4	726	0.92512	726	0.97427	726	0.85942	5.61523	0.44796	31.8359	0.20033	60.5469	0.14
588	-116.811	12261.2	11937.6	12042.9	727	0.92668	727	0.96845	727	0.85076	5.63965	0.45701	32.0312	0.196	61.0352	0.12767
587	-112.48	12528.2	12198.3	12321.1	728	0.94179	728	0.9591	728	0.83714	5.66407	0.44796	32.2266	0.19333	61.5234	0.13367
586	-109.719	12803.3	12452.8	12600.5	729	0.93269	729	0.96882	729	0.83445	5.68848	0.46425	32.4219	0.21	62.0117	0.13967
585	-111.447	13073	12711	12880.2	730	0.95312	730	0.96787	730	0.82372	5.71289	0.44072	32.6172	0.196	62.5	0.12867
584	-114.997	13345.1	12974.8	13163.5	731	0.9667	731	0.96987	731	0.8193	5.7373	0.42896	32.8125	0.20133	62.9883	0.12733
583	-108.865	13619.7	13245.3	13445.6	732	0.95775	732	0.95101	732	0.80397	5.76172	0.42715	33.0078	0.20167	63.4765	0.12967
582	-114.9	13891.5	13506.2	13726.6	733	0.96342	733	0.9423	733	0.80719	5.78613	0.46244	33.2031	0.21	63.9648	0.12567
581	-108.037	14164.7	13775.1	14008.6	734	0.96323	734	0.94651	734	0.79603	5.81055	0.48507	33.3984	0.17267	64.4531	0.125
580	-119.105	14439.7	14041.3	14290.7	735	0.96921	735	0.94519	735	0.78403	5.83497	0.46968	33.5938	0.17167	64.9414	0.11967
579	-115.406	14713.1	14310.1	14571.5	736	0.96869	736	0.93772	736	0.77726	5.85937	0.44434	33.7891	0.18333	65.4297	0.116
578	-112.449	14989.8	14582.3	14857.2	737	0.9829	737	0.93885	737	0.7834	5.88379	0.44525	33.9844	0.186	65.918	0.12933
577	-113.512	15262.4	14849.6	15139.5	738	0.95988	738	0.93296	738	0.77077	5.9082	0.41538	34.1797	0.181	66.4062	0.111
576	-118.602	15532.3	15124.3	15425.2	739	0.98588	739	0.94088	739	0.75423	5.93262	0.44434	34.375	0.18133	66.8945	0.10667
575	-115.992	15807.8	15395.8	15713.4	740	0.98097	740	0.92867	740	0.75601	5.95703	0.44344	34.5703	0.19067	67.3828	0.12133
574	-116.233	16085.6	15672.9	15996.8	741	0.99323	741	0.92302	741	0.74751	5.98145	0.44615	34.7656	0.175	67.8711	0.10667
573	-119.987	16361.3	15948.5	16286	742	0.98162	742	0.90818	742	0.73953	6.00586	0.44434	34.9609	0.169	68.3594	0.11167
572	-118.359	16637.6	16219.6	16569.9	743	0.9584	743	0.8961	743	0.7219	6.03027	0.42805	35.1562	0.17	68.8477	0.10767
571	-112.01	16916.5	16499.5	16859.3	744	0.97135	744	0.90558	744	0.72712	6.05469	0.43258	35.3516	0.16033	69.3359	0.10467
570	-117.746	17196.2	16774.6	17146.3	745	0.95445	745	0.8979	745	0.71074	6.0791	0.43801	35.5469	0.16333	69.8242	0.10133
569	-118.589	17472.2	17057.8	17431.5	746	0.96908	746	0.8937	746	0.7062	6.10352	0.40905	35.7422	0.174	70.3125	0.10133
568	-108.165	17752.2	17337.9	17724	747	0.9927	747	0.88744	747	0.70089	6.12793	0.41267	35.9375	0.18133	70.8008	0.106
567	-124.295	18030.7	17616.7	18015.9	748	0.97664	748	0.89514	748	0.69094	6.15234	0.40362	36.1328	0.151	71.2891	0.09733
566	-124.127	18314.3	17901.3	18307.7	749	0.98993	749	0.88483	749	0.685	6.17676	0.40995	36.3281	0.16167	71.7773	0.094
565	-120.009	18598.4	18184.5	18605.7	750	0.97765	750	0.88086	750	0.67313	6.20117	0.4	36.5234	0.15733	72.2656	0.081
564	-118.798	18873.1	18466.8	18892.2	751	1	751	0.85127	751	0.67987	6.22559	0.43982	36.7188	0.16333	72.7539	0.10333
563	-118.937	19159.6	18746.2	19188	752	0.97738	752	0.83341	752	0.65268	6.25	0.38371	36.9141	0.16033	73.2422	0.09533
562	-118.856	19439.5	19030.2	19482.5	753	0.99322	753	0.84772	753	0.65735	6.27441	0.44434	37.1094	0.164	73.7305	0.08633
561	-119.78	19719	19318.5	19776.3	754	0.98418	754	0.8426	754	0.66007	6.29883	0.40633	37.3047	0.14767	74.2188	0.09333
560	-123.518	20005.1	19602.8	20075.2	755	0.97138	755	0.83354	755	0.64402	6.32324	0.42534	37.5	0.14933	74.707	0.076
559	-120.486	20289.2	19887.5	20369.2	756	0.97423	756	0.83987	756	0.63548	6.34766	0.44525	37.6953	0.146	75.1953	0.087
558	-122.469	20574.4	20178.6	20668.1	757	0.96836	757	0.82831	757	0.62937	6.37207	0.42534	37.8906	0.16133	75.6836	0.08367
557	-121.395	20861.3	20464.4	20968.2	758	0.98432	758	0.80954	758	0.62131	6.39648	0.44344	38.0859	0.158	76.1719	0.08667
556	-127.046	21150.6	20757.1	21268.6	759	0.96507	759	0.81698	759	0.61578	6.4209	0.42805	38.2812	0.155	76.6602	0.089
555	-119.087	21436.5	21046.5	21569.2	760	0.99326	760	0.80834	760	0.6045	6.44531	0.419	38.4766	0.14233	77.1484	0.08467
554	-124.594	21722.8	21336.1	21868.5	761	0.98389	761	0.79561	761	0.61708	6.46973	0.39457	38.6719	0.14633	77.6367	0.08333
553	-128.072	22014.8	21628.6	22170	762	0.97217	762	0.78387	762	0.59957	6.49414	0.37828	38.8672	0.152	78.125	0.07967
552	-128.248	22306.7	21924.2	22477.9	763	0.9731	763	0.77344	763	0.57862	6.51855	0.41991	39.0625	0.14	78.6133	0.07267
551	-127.148	22594.1	22214.9	22779.2	764	0.9625	764	0.77971	764	0.58598	6.54297	0.40271	39.2578	0.13233	79.1015	0.078
550	-127.375	22884.4	22509.6	23081.2	765	0.9554	765	0.7762	765	0.57372	6.56738	0.41629	39.4531	0.14733	79.5898	0.07733
549	-125.311	23176.8	22804.3	23388	766	0.95194	766	0.76245	766	0.57244	6.5918	0.38552	39.6484	0.148	80.0781	0.07233
548	-129.458	23467.4	23100.6	23689	767	0.95504	767	0.7595	767	0.56542	6.61621	0.4009	39.8438	0.13767	80.5664	0.07067
547	-131.945	23764	23403.2	23998.6	768	0.92566	768	0.75394	768	0.56362	6.64062	0.3819	40.0391	0.12767	81.0547	0.07167
546	-128.627	24053.6	23691.6	24303.5	769	0.9251	769	0.74574	769	0.56197	6.66504	0.41448	40.2344	0.13233	81.543	0.066
545	-129.796	24352.4	23993.8	24610.2	770	0.93371	770	0.73309	770	0.54813	6.68945	0.37828	40.4297	0.13633	82.0312	0.06467
544	-132.265	24646.2	24292.8	24923.6	771	0.93974	771	0.73852	771	0.54989	6.71387	0.4	40.625	0.12867	82.5195	0.06467
543	-131.27	24941.2	24591.8	25226.3	772	0.93205	772	0.73364	772	0.53726	6.73828	0.37557	40.8203	0.12767	83.0078	0.06367
542	-125.774	25235.8	24891	25533.3	773	0.89985	773	0.7106	773	0.54045	6.7627	0.38371	41.0156	0.133	83.4961	0.065
541	-132.758	25530.5	25186.3	25837.3	774	0.93138	774	0.71646	774	0.52232	6.78711	0.40452	41.2109	0.12633	83.9844	0.06633
540	-136.6	25825.4	25487.5	26142.6	775	0.90935	775	0.6857	775	0.52964	6.81152	0.37466	41.4062	0.12167	84.4727	0.068
539	-133.437	26122.3	25788.2	26452.6	776	0.91854	776	0.69089	776	0.51821	6.83594	0.39638	41.6016	0.135	84.9609	0.059
538	-135.293	26417.5	26087.3	26750.7	777	0.87925	777	0.70475	777	0.50229	6.86035	0.37014	41.7969	0.126	85.4492	0.05867
537	-134.471	26708.3	26386.6	27059.9	778	0.90988	778	0.68808	778	0.50444	6.88477	0.40814	41.9922	0.10933	85.9375	0.06367
536	-134.711	27006	26687.9	27363	779	0.88429	779	0.65893	779	0.50385	6.90918	0.36833	42.1875	0.14267	86.4258	0.064
535	-131.339	27297.4	26983.1	27663.2	780	0.90887	780	0.67996	780	0.49244	6.93359	0.3819	42.3828	0.11467	86.9141	0.058
534	-136.115	27594.2	27286.4	27967.8	781	0.87837	781	0.67266	781	0.4997	6.95801	0.39276	42.5781	0.11267	87.4023	0.059
533	-135.738	27886.8	27584	28265.1	782	0.86346	782	0.66438	782	0.48154	6.98242	0.42353	42.7734	0.12	87.8906	0.063
532	-139.762	28182.1	27883.1	28572.9	783	0.8806	783	0.66405	783	0.48628	7.00684	0.38643	42.9688	0.126	88.3789	0.05933
531	-137.772	28474.4	28185.5	28867.8	784	0.86775	784	0.65335	784	0.46696	7.03125	0.38462	43.1641	0.114	88.8672	0.05567
530	-137.274	28765.8	28483.8	29161.9	785	0.85777	785	0.64544	785	0.47131	7.05567	0.37738	43.3594	0.11233	89.3555	0.05333
529	-139.828	29058.5	28783.4	29460	786	0.87672	786	0.62868	786	0.46804	7.08008	0.36109	43.5547	0.11567	89.8438	0.05233
528	-131.458	29347.6	29076.3	29750.7	787	0.84799	787	0.61562	787	0.46231	7.10449	0.381	43.75	0.11333	90.332	0.053
527	-139.96	29640.2	29372.4	30046.5	788	0.84944	788	0.62814	788	0.44928	7.12891	0.35656	43.9453	0.10833	90.8203	0.05333
526	-142.804	29929.3	29674.3	30335.2	789	0.85767	789	0.60811	789	0.44969	7.15332	0.43529	44.1406	0.12067	91.3086	0.05167
525	-141.194	30216.5	29965.6	30626.5	790	0.83641	790	0.59778	790	0.43277	7.17773	0.37285	44.3359	0.106	91.7969	0.04767
524	-141.643	30507.7	30258.5	30915.9	791	0.83466	791	0.59261	791	0.43616	7.20215	0.34661	44.5312	0.105	92.2852	0.052
523	-141.469	30790.4	30553.4	31198.2	792	0.82484	792	0.61081	792	0.42145	7.22657	0.37376	44.7266	0.10467	92.7734	0.05133
522	-137.395	31077.5	30845.7	31478.1	793	0.83996	793	0.59592	793	0.44036	7.25098	0.3638	44.9219	0.10933	93.2617	0.04633
521	-142.76	31367.6	31139.8	31765.8	794	0.81805	794	0.58154	794	0.42348	7.27539	0.33665	45.1172	0.102	93.75	0.05167
520	-148.84	31645.4	31428.6	32040.5	795	0.80821	795	0.59005	795	0.41608	7.2998	0.35294	45.3125	0.10467	94.2383	0.04433
519	-146.122	31930.8	31721.4	32322.2	796	0.80907	796	0.56931	796	0.41698	7.32422	0.34932	45.5078	0.10167	94.7265	0.05
518	-147.157	32211.3	32015	32597.7	797	0.79369	797	0.58481	797	0.41589	7.34863	0.34118	45.7031	0.093	95.2148	0.04767
517	-143.869	32491.4	32302.3	32869.6	798	0.79201	798	0.56201	798	0.41558	7.37305	0.32851	45.8984	0.10433	95.7031	0.045
516	-147.214	32772.1	32591.3	33144	799	0.80371	799	0.56248	799	0.38637	7.39747	0.36923	46.0938	0.102	96.1914	0.04833
515	-143.172	33047.9	32874.3	33412.2	800	0.78843	800	0.5587	800	0.38919	7.42187	0.36471	46.2891	0.10033	96.6797	0.044
514	-150.683	33328.6	33162.8	33679.4	801	0.78208	801	0.54983	801	0.39102	7.44629	0.38462	46.4844	0.10533	97.168	0.038
513	-152.009	33602	33443	33948.4	802	0.75904	802	0.5496	802	0.3839	7.4707	0.36471	46.6797	0.10767	97.6562	0.03933
512	-148.159	33875.6	33718.7	34202.9	803	0.76276	803	0.53189	803	0.37216	7.49512	0.32579	46.875	0.09167	98.1445	0.04667
511	-146.435	34149.6	34009.4	34465.5	804	0.74152	804	0.53954	804	0.36899	7.51953	0.33394	47.0703	0.10367	98.6328	0.04333
510	-151.828	34423.1	34286.7	34730.5	805	0.7668	805	0.52956	805	0.37534	7.54395	0.33937	47.2656	0.09167	99.1211	0.049
509	-151.482	34690.6	34568	34988.7	806	0.7518	806	0.50289	806	0.36132	7.56836	0.35928	47.4609	0.10067	99.6094	0.03733
508	-150.91	34966.5	34842.4	35242.4	807	0.74301	807	0.52044	807	0.35631	7.59277	0.35747	47.6562	0.08967	100.098	0.04167
507	-152.839	35228.1	35119	35499.6	808	0.73729	808	0.49673	808	0.34598	7.61719	0.34208	47.8516	0.09033	100.586	0.04133
506	-148.386	35498.7	35397.8	35754.8	809	0.73712	809	0.51384	809	0.34429	7.6416	0.33122	48.0469	0.08667	101.074	0.04167
505	-153.429	35765.8	35667.6	36004.9	810	0.72517	810	0.50788	810	0.33449	7.66602	0.34932	48.2422	0.09	101.563	0.038
504	-150.443	36030.1	35938.2	36254.7	811	0.73073	811	0.49018	811	0.33371	7.69043	0.33575	48.4375	0.09367	102.051	0.036
503	-151.958	36295.8	36214.6	36504.7	812	0.71616	812	0.48064	812	0.34899	7.71484	0.35837	48.6328	0.08033	102.539	0.03
502	-156.526	36558.3	36482.8	36751.1	813	0.7302	813	0.47469	813	0.33331	7.73926	0.36923	48.8281	0.08367	103.027	0.03267
501	-155.661	36820.3	36759.1	36998.2	814	0.69606	814	0.47753	814	0.3298	7.76367	0.36742	49.0234	0.09333	103.516	0.041
500	-154.318	37079.9	37022.5	37244.1	815	0.69425	815	0.47482	815	0.32869	7.78809	0.33665	49.2188	0.08133	104.004	0.03433
499	-154.499	37334.7	37278.3	37488.5	816	0.71346	816	0.46563	816	0.31752	7.8125	0.32941	49.4141	0.08867	104.492	0.03967
498	-160.105	37594.6	37552.9	37732.1	817	0.70592	817	0.45656	817	0.31574	7.83691	0.34389	49.6094	0.08567	104.98	0.035
497	-155.025	37849.9	37809.9	37966.1	818	0.67832	818	0.44642	818	0.31448	7.86133	0.3448	49.8047	0.084	105.469	0.026
496	-154.613	38103.3	38068.7	38209.8	819	0.68516	819	0.45479	819	0.31456	7.88574	0.31674	50	0.085	105.957	0.03067
495	-160.132	38357.1	38332.3	38450.9	820	0.67792	820	0.46734	820	0.30679	7.91016	0.33484	50.1953	0.07867	106.445	0.03067
494	-160.757	38604.8	38588.7	38683.1	821	0.66407	821	0.44821	821	0.30453	7.93457	0.3448	50.3906	0.08533	106.934	0.03333
493	-157.299	38859.8	38847.4	38925.9	822	0.66245	822	0.43005	822	0.28743	7.95898	0.3276	50.5859	0.08	107.422	0.02767
492	-157.909	39104.4	39104.4	39163.5	823	0.67337	823	0.43614	823	0.29655	7.9834	0.32308	50.7812	0.075	107.91	0.03
491	-159.126	39349.6	39353.3	39399.2	824	0.67993	824	0.43108	824	0.27849	8.00781	0.31222	50.9766	0.07533	108.398	0.031
490	-158.03	39597.4	39602.1	39633.7	825	0.6559	825	0.42407	825	0.29333	8.03223	0.33394	51.1719	0.08633	108.887	0.02767
489	-165.699	39837.3	39852.4	39865.7	826	0.63166	826	0.43219	826	0.28089	8.05664	0.34208	51.3672	0.07533	109.375	0.03167
488	-164.551	40073.7	40100.4	40102.1	827	0.62891	827	0.42452	827	0.28563	8.08105	0.34932	51.5625	0.07933	109.863	0.03533
487	-165.583	40313	40344.8	40328.8	828	0.63233	828	0.40551	828	0.28199	8.10547	0.31855	51.7578	0.08667	110.352	0.02767
486	-163.939	40546.8	40579.5	40558.1	829	0.63747	829	0.41746	829	0.27122	8.12988	0.33303	51.9531	0.07367	110.84	0.02867
485	-158.303	40781.7	40830.3	40788.5	830	0.61796	830	0.39941	830	0.26919	8.1543	0.33303	52.1484	0.076	111.328	0.02767
484	-166.183	41009.2	41065.5	41016	831	0.61233	831	0.38498	831	0.25961	8.17871	0.36923	52.3438	0.08567	111.816	0.02633
483	-164.564	41236.2	41297.4	41242.5	832	0.58967	832	0.38592	832	0.26027	8.20312	0.35747	52.5391	0.06567	112.305	0.02533
482	-162.537	41461	41528	41465.3	833	0.60112	833	0.39067	833	0.25979	8.22754	0.35656	52.7344	0.07667	112.793	0.03133
481	-165.534	41681.2	41754.4	41684.8	834	0.57865	834	0.37288	834	0.25425	8.25195	0.32308	52.9297	0.06633	113.281	0.02733
480	-169.406	41894.8	41983	41912.7	835	0.58147	835	0.38526	835	0.25342	8.27637	0.33122	53.125	0.08333	113.77	0.02567
479	-170.495	42106.7	42207.7	42127.2	836	0.54471	836	0.38625	836	0.25242	8.30078	0.30136	53.3203	0.072	114.258	0.02367
478	-162.801	42314.2	42423.3	42339.2	837	0.55679	837	0.36557	837	0.22751	8.3252	0.30588	53.5156	0.07167	114.746	0.02367
477	-165.165	42522.2	42638.9	42554	838	0.5625	838	0.35442	838	0.24294	8.34961	0.32489	53.7109	0.06133	115.234	0.02833
476	-170.566	42717.5	42845.9	42757.9	839	0.56015	839	0.36489	839	0.23199	8.37402	0.2724	53.9062	0.063	115.723	0.025
475	-169.235	42911	43054.1	42965.5	840	0.53214	840	0.34851	840	0.22645	8.39844	0.32217	54.1016	0.076	116.211	0.026
474	-171.938	43100	43256.8	43166.7	841	0.53331	841	0.3468	841	0.23428	8.42285	0.30407	54.2969	0.069	116.699	0.02133
473	-174.085	43280.9	43452.5	43363.5	842	0.54876	842	0.33209	842	0.22153	8.44727	0.30226	54.4922	0.064	117.188	0.024
472	-172.792	43455.4	43644.9	43553.7	843	0.51404	843	0.33632	843	0.22825	8.47168	0.34299	54.6875	0.06867	117.676	0.02167
471	-168.544	43628.5	43835.1	43741.4	844	0.53613	844	0.34711	844	0.21291	8.49609	0.31946	54.8828	0.07433	118.164	0.018
470	-175.785	43791.1	44013.3	43920.2	845	0.53144	845	0.31771	845	0.20823	8.52051	0.32217	55.0781	0.059	118.652	0.02367
469	-176.572	43942.1	44186.1	44095.8	846	0.52059	846	0.32689	846	0.21355	8.54492	0.31765	55.2734	0.056	119.141	0.02133
468	-170.94	44089.8	44352.7	44267.5	847	0.49739	847	0.31693	847	0.21352	8.56934	0.33032	55.4688	0.07267	119.629	0.021
467	-171.432	44237.6	44519	44428.1	848	0.48994	848	0.3104	848	0.20225	8.59375	0.3086	55.6641	0.07033	120.117	0.01933
466	-173.949	44364.5	44671.4	44586.3	849	0.46342	849	0.31106	849	0.19957	8.61817	0.34118	55.8594	0.05733	120.605	0.02233
465	-175.86	44491.8	44816.9	44734.1	850	0.47774	850	0.29693	850	0.19722	8.64258	0.29955	56.0547	0.059	121.094	0.02067
464	-169.644	44609.6	44958.6	44875	851	0.47678	851	0.28882	851	0.1882	8.66699	0.29321	56.25	0.06833	121.582	0.023
463	-179.919	44712.6	45090.5	44996.4	852	0.46091	852	0.3025	852	0.18647	8.69141	0.29231	56.4453	0.06067	122.07	0.016
462	-179.4	44814.4	45207.1	45127.6	853	0.43621	853	0.27888	853	0.17694	8.71582	0.28326	56.6406	0.05967	122.559	0.01733
461	-174.263	44902.2	45338.1	45248.1	854	0.42929	854	0.28441	854	0.17506	8.74023	0.32127	56.8359	0.06567	123.047	0.017
460	-176.522	44981.6	45431.4	45352.9	855	0.43317	855	0.26526	855	0.1794	8.76465	0.31312	57.0312	0.064	123.535	0.02167
459	-183.788	45049.8	45527.5	45443.3	856	0.43706	856	0.25503	856	0.17761	8.78907	0.3086	57.2266	0.05967	124.023	0.01567
458	-177.718	45106.1	45620.8	45529.6	857	0.42812	857	0.24574	857	0.16342	8.81348	0.30588	57.4219	0.06033	124.512	0.022
457	-177.944	45149	45696.6	45599.5	858	0.38393	858	0.27125	858	0.17041	8.83789	0.29231	57.6172	0.05533	125	0.01667
456	-182.805	45187.5	45763.1	45666.5	859	0.41916	859	0.23788	859	0.16524	8.8623	0.3267	57.8125	0.05867	125.488	0.01533
455	-183.482	45216.8	45819.1	45722.6	860	0.39261	860	0.2513	860	0.15653	8.88672	0.28778	58.0078	0.06233	125.977	0.017
454	-183.869	45226.9	45866.5	45757.9	861	0.36943	861	0.24205	861	0.15424	8.91113	0.30045	58.2031	0.05267	126.465	0.017
453	-183.069	45229.5	45906	45788.1	862	0.36534	862	0.2449	862	0.14252	8.93555	0.3086	58.3984	0.05467	126.953	0.02033
452	-186.654	45215.5	45928	45803.8	863	0.34844	863	0.22815	863	0.15333	8.95997	0.29955	58.5938	0.05233	127.441	0.01867
451	-179.635	45191	45939.9	45807	864	0.34782	864	0.20945	864	0.14303	8.98437	0.28235	58.7891	0.053	127.93	0.02367
450	-185.713	45155	45939	45795.9	865	0.34257	865	0.21341	865	0.15243	9.00879	0.27873	58.9844	0.056	128.418	0.01533
449	-189.368	45107.1	45927.7	45776	866	0.3469	866	0.21125	866	0.13766	9.0332	0.27602	59.1797	0.057	128.906	0.018
448	-181.203	45045.7	45904.6	45731.7	867	0.35104	867	0.22079	867	0.13929	9.05762	0.28507	59.375	0.05267	129.395	0.01433
447	-193.499	44966.8	45878.1	45678.8	868	0.31895	868	0.20426	868	0.13651	9.08203	0.29231	59.5703	0.049	129.883	0.01767
446	-185.595	44878.2	45831.3	45612.3	869	0.33875	869	0.20535	869	0.14113	9.10645	0.33303	59.7656	0.05633	130.371	0.016
445	-188.1	44772.4	45772.9	45530.7	870	0.32115	870	0.19398	870	0.14008	9.13086	0.27602	59.9609	0.05367	130.859	0.01567
444	-187.924	44652.8	45696.2	45437.1	871	0.29552	871	0.19557	871	0.13812	9.15527	0.31765	60.1562	0.04667	131.348	0.014
443	-191.471	44523.4	45603.8	45322.1	872	0.3205	872	0.18835	872	0.12394	9.17969	0.23982	60.3516	0.05233	131.836	0.01767
442	-190.1	44378.1	45481.2	45199.6	873	0.31045	873	0.19675	873	0.12154	9.2041	0.27421	60.5469	0.04767	132.324	0.01333
441	-188.935	44212	45374.3	45052.8	874	0.30819	874	0.17136	874	0.11619	9.22852	0.28688	60.7422	0.046	132.813	0.017
440	-191.216	44030.2	45268.3	44890.8	875	0.30171	875	0.17779	875	0.11738	9.25293	0.29412	60.9375	0.04733	133.301	0.01267
439	-192.906	43836.1	45112.7	44713.4	876	0.28622	876	0.16497	876	0.11942	9.27734	0.26154	61.1328	0.05033	133.789	0.01167
438	-195.777	43623.3	44969.4	44520.1	877	0.28096	877	0.15256	877	0.11165	9.30176	0.27783	61.3281	0.04567	134.277	0.015
437	-197.141	43400.2	44803.2	44311	878	0.26156	878	0.164	878	0.12184	9.32617	0.31312	61.5234	0.051	134.766	0.01633
436	-193.954	43162.7	44614.8	44074.6	879	0.25348	879	0.17203	879	0.10365	9.35059	0.25792	61.7188	0.05633	135.254	0.01
435	-202.577	42903.1	44407.7	43823.6	880	0.2714	880	0.14185	880	0.13017	9.375	0.29321	61.9141	0.04933	135.742	0.01233
434	-203.859	42626.4	44197.4	43553.1	881	0.28447	881	0.1563	881	0.11479	9.39941	0.29774	62.1094	0.053	136.23	0.00967
433	-195.329	42333.5	43978.6	43274	882	0.28665	882	0.17222	882	0.1064	9.42383	0.26516	62.3047	0.051	136.719	0.01267
432	-202.133	42025.4	43736	42983.8	883	0.27217	883	0.2017	883	0.0997	9.44824	0.24344	62.5	0.047	137.207	0.013
431	-198.066	41701.7	43477.8	42664.8	884	0.24418	884	0.13569	884	0.10856	9.47266	0.27059	62.6953	0.048	137.695	0.01367
430	-200.405	41358.8	43201.5	42332.4	885	0.21797	885	0.14058	885	0.09353	9.49707	0.28959	62.8906	0.04133	138.184	0.014
429	-206.821	41003.4	42923.5	41978.6	886	0.23443	886	0.15981	886	0.09215	9.52148	0.27783	63.0859	0.04833	138.672	0.011
428	-205.967	40621.6	42538.1	41611.9	887	0.21639	887	0.15844	887	0.089	9.5459	0.28597	63.2812	0.04767	139.16	0.013
427	-210.641	40234.5	42236.5	41222	888	0.25218	888	0.15574	888	0.09369	9.57031	0.28326	63.4766	0.04667	139.648	0.01067
426	-208.927	39825.7	41934.6	40817.9	889	0.23159	889	0.16176	889	0.0944	9.59473	0.27511	63.6719	0.04233	140.137	0.00667
425	-203.971	39402.2	41594.5	40392.9	890	0.19789	890	0.11799	890	0.08532	9.61914	0.26154	63.8672	0.041	140.625	0.01067
424	-207.937	38964.2	41233.2	39956.4	891	0.23576	891	0.18067	891	0.10339	9.64355	0.28959	64.0625	0.03767	141.113	0.00967
423	-212.309	38508	40859.4	39498.7	892	0.22106	892	0.13582	892	0.09	9.66797	0.25792	64.2578	0.04367	141.602	0.01
422	-210.597	38030.6	40472.8	39018.5	893	0.26458	893	0.15227	893	0.07083	9.69238	0.2552	64.4531	0.04067	142.09	0.01467
421	-211.607	37542.5	40068	38533.2	894	0.19648	894	0.14003	894	0.07273	9.7168	0.27602	64.6484	0.03667	142.578	0.01433
420	-215.93	37041.7	39649.8	38031.6	895	0.26639	895	0.11043	895	0.08811	9.74121	0.25701	64.8438	0.046	143.066	0.01033
419	-211.633	36520	39219.1	37509.1	896	0.15874	896	0.15737	896	0.07768	9.76562	0.26787	65.0391	0.042	143.555	0.009
418	-217.762	35992.4	38779.6	36972.2	897	0.23841	897	0.16929	897	0.08961	9.79004	0.25339	65.2344	0.03467	144.043	0.01167
417	-215.09	35447.4	38318.4	36424.4	898	0.20291	898	0.12718	898	0.09171	9.81445	0.26697	65.4297	0.03167	144.531	0.012
416	-219.717	34887.3	37854.1	35861.1	899	0.25835	899	0.1391	899	0.06611	9.83887	0.2552	65.625	0.03733	145.02	0.01
415	-223.284	34316.7	37375.4	35284.1	900	0.2151	900	0.15299	900	0.06117	9.86328	0.26787	65.8203	0.04033	145.508	0.00733
414	-222.587	33733.7	36887.4	34684.3							9.8877	0.27511	66.0156	0.03433	145.996	0.00733
413	-217.396	33140.3	36388	34094.6							9.91211	0.27059	66.2109	0.037	146.484	0.01067
412	-219.978	32531.8	35880.8	33475.2							9.93652	0.30136	66.4062	0.03733	146.973	0.015
411	-220.996	31916.2	35351	32855.2							9.96094	0.27783	66.6016	0.041	147.461	0.00833
410	-230.341	31294.8	34823.8	32222.2							9.98535	0.26244	66.7969	0.033	147.949	0.00767
409	-233.518	30650.3	34278.5	31573.5							10.0098	0.26697	66.9922	0.036	148.438	0.01133
408	-228.541	30017.8	33736.5	30927							10.0342	0.26244	67.1875	0.038	148.926	0.00767
407	-235.323	29371	33178.3	30268							10.0586	0.29321	67.3828	0.043	149.414	0.008
406	-233.183	28714.8	32616.8	29598.8							10.083	0.2724	67.5781	0.034	149.902	0.009
405	-235.213	28066.9	32055.5	28931.5							10.1074	0.26787	67.7734	0.039	150.391	0.006
404	-235.509	27402.4	31482.6	28253.5							10.1318	0.27511	67.9688	0.04067	150.879	0.006
403	-236.07	26733	30907.5	27575.7							10.1562	0.26787	68.1641	0.033	151.367	0.008
402	-239.285	26070.5	30322.4	26893							10.1807	0.28869	68.3594	0.03367	151.855	0.00833
401	-237.567	25396.6	29736	26201.4							10.2051	0.26787	68.5547	0.03767	152.344	0.01
400	-235.509	24741.1	29158.1	25528.1							10.2295	0.23077	68.75	0.031	152.832	0.00767
399	-241.659	24072.8	28566.3	24833.9							10.2539	0.26425	68.9453	0.03233	153.32	0.009
398	-239.919	23413.6	27976.1	24151.9							10.2783	0.23167	69.1406	0.033	153.809	0.008
397	-236.427	22757	27394.6	23476.8							10.3027	0.23891	69.3359	0.03	154.297	0.00967
396	-233.402	22098.5	26803.6	22788.6							10.3271	0.2905	69.5312	0.03133	154.785	0.009
395	-242.314	21463.2	26231.5	22130.3							10.3516	0.24615	69.7266	0.02733	155.273	0.009
394	-242.125	20824	25655	21460.6							10.376	0.27149	69.9219	0.031	155.762	0.00933
393	-237.015	20195.6	25081.2	20798.9							10.4004	0.25792	70.1172	0.032	156.25	0.01
392	-241.823	19587	24520	20151.8							10.4248	0.2552	70.3125	0.03067	156.738	0.008
391	-240.041	18984.4	23960.9	19518.6							10.4492	0.28507	70.5078	0.03	157.227	0.009
390	-237.554	18392	23423.5	18886.1							10.4736	0.27692	70.7031	0.031	157.715	0.00867
389	-231.986	17816.5	22887.3	18276.3							10.498	0.2733	70.8984	0.029	158.203	0.00867
388	-241.532	17256	22369.3	17672.3							10.5225	0.23439	71.0938	0.02767	158.691	0.007
387	-243.574	16721.3	21865.2	17091.3							10.5469	0.2552	71.2891	0.032	159.18	0.005
386	-231.214	16193.6	21362.8	16519.1							10.5713	0.26606	71.4844	0.027	159.668	0.00533
385	-233.165	15688.2	20883.6	15972.4							10.5957	0.23529	71.6797	0.03133	160.156	0.00733
384	-243.044	15208.1	20424.5	15442.4							10.6201	0.2371	71.875	0.02467	160.645	0.007
383	-239.787	14740.6	19980.4	14932.4							10.6445	0.23167	72.0703	0.03167	161.133	0.00667
382	-231.385	14301.7	19555.7	14453.9							10.669	0.22986	72.2656	0.032	161.621	0.00967
381	-241.477	13880.4	19140.3	13987.8							10.6934	0.25701	72.4609	0.02833	162.109	0.00433
380	-237.865	13481.5	18748.4	13535.8							10.7178	0.20905	72.6562	0.028	162.598	0.00467
379	-232.139	13101.4	18387.3	13114.2							10.7422	0.25339	72.8516	0.02567	163.086	0.00533
378	-227.704	12746	18037.3	12715.5							10.7666	0.25158	73.0469	0.02267	163.574	0.00467
377	-231.683	12417.4	17701.7	12344.4							10.791	0.20995	73.2422	0.027	164.063	0.00733
376	-237.935	12107	17390.1	11987.5							10.8154	0.23077	73.4375	0.02633	164.551	0.00333
375	-229.592	11823.8	17107.9	11662.8							10.8398	0.22443	73.6328	0.02467	165.039	0.00433
374	-228.456	11562.4	16845.2	11365.7							10.8643	0.2371	73.8281	0.02833	165.527	0.00633
373	-228.798	11326.6	16603	11087.6							10.8887	0.22443	74.0234	0.02433	166.016	0.00633
372	-224.427	11113.6	16369.6	10841.5							10.9131	0.21448	74.2188	0.02633	166.504	0.006
371	-223.813	10918.5	16177.8	10616.2							10.9375	0.24072	74.4141	0.02833	166.992	0.00633
370	-225.717	10750.2	16001.4	10420.3							10.9619	0.21267	74.6094	0.02433	167.48	0.004
369	-223.253	10604.5	15841.7	10243.8							10.9863	0.22624	74.8047	0.02533	167.969	0.00767
368	-225.975	10481.7	15706.1	10101							11.0107	0.22081	75	0.025	168.457	0.006
367	-214.664	10375.1	15594.9	9972.69							11.0352	0.22805	75.1953	0.021	168.945	0.006
366	-210.399	10288	15508.5	9867.54							11.0596	0.23348	75.3906	0.02367	169.434	0.00533
365	-212.842	10217.8	15430.7	9790.43							11.084	0.22805	75.5859	0.02267	169.922	0.00433
364	-216.266	10170.4	15379	9729.68							11.1084	0.23891	75.7812	0.022	170.41	0.00367
363	-222.552	10137.9	15346.9	9702.86							11.1328	0.22081	75.9766	0.02867	170.898	0.007
362	-207.23	10124.9	15325.4	9695.93							11.1572	0.2371	76.1719	0.02967	171.387	0.00433
361	-211.135	10124.1	15326.6	9701.3							11.1816	0.23982	76.3672	0.02267	171.875	0.00667
360	-209.111	10133.1	15344.3	9741.57							11.206	0.20905	76.5625	0.01967	172.363	0.005
359	-196.458	10160.1	15377.1	9782.28							11.2305	0.23258	76.7578	0.023	172.852	0.006
358	-197.901	10202.1	15431.9	9826.03							11.2549	0.22715	76.9531	0.02267	173.34	0.00567
357	-196.722	10256.8	15483.2	9894.36							11.2793	0.22172	77.1484	0.02267	173.828	0.00733
356	-192.376	10313.1	15562.9	9984.95							11.3037	0.22172	77.3438	0.02267	174.316	0.004
355	-197.242	10387.3	15654.4	10084.4							11.3281	0.20905	77.5391	0.02267	174.805	0.004
354	-191.526	10463	15805.6	10196.1							11.3525	0.23077	77.7344	0.02133	175.293	0.00467
353	-186.067	10551.4	15881	10307.6							11.377	0.22986	77.9297	0.01867	175.781	0.005
352	-179.246	10636.5	15989	10447							11.4014	0.20633	78.125	0.02333	176.27	0.00333
351	-179.961	10734.6	16116.3	10593							11.4258	0.2362	78.3203	0.02167	176.758	0.004
350	-183.041	10839.9	16274.6	10750.5							11.4502	0.22624	78.5156	0.02433	177.246	0.00367
349	-121.994	10841.6	16129.5	10746							11.4746	0.21086	78.7109	0.01867	177.734	0.002
348	-113.843	11006.1	16412	10940.3							11.499	0.19638	78.9062	0.02267	178.223	0.00333
347	-94.1186	11148.8	16588.5	11155.7							11.5234	0.24525	79.1016	0.018	178.711	0.00167
346	-77.2073	11255.2	16677.4	11330.8							11.5479	0.22353	79.2969	0.02367	179.199	0.00433
345	-80.6469	11391.4	16825.2	11497							11.5723	0.22262	79.4922	0.02033	179.688	0.00533
344	-67.6941	11539.7	17055.5	11714.7							11.5967	0.20543	79.6875	0.01833	180.176	0.00167
343	-70.8945	11689.9	17252	11920.7							11.6211	0.22805	79.8828	0.022	180.664	0.00233
342	-48.6444	11829.2	17423.7	12109.1							11.6455	0.24615	80.0781	0.01967	181.152	0.00367
341	-50.3869	11970.4	17593.5	12298.7							11.6699	0.21357	80.2734	0.01767	181.641	0.00367
340	-24.2949	12121.4	17786.7	12518.1							11.6943	0.22896	80.4688	0.01833	182.129	0.00433
339	-37.6611	12250.9	17990.8	12693.4							11.7188	0.23801	80.6641	0.018	182.617	0.002
338	-28.2253	12411	18197.4	12916.1							11.7432	0.23258	80.8594	0.02133	183.105	0.00633
337	-40.7935	12566.1	18406.4	13098.3							11.7676	0.21629	81.0547	0.01633	183.594	0.00533
336	-23.9667	12700.4	18609.5	13295.7							11.792	0.23167	81.25	0.01767	184.082	0.003
335	-7.71718	12881.3	18819.4	13484.7							11.8164	0.21176	81.4453	0.01733	184.57	0.003
334	-0.20201	13044.8	19021.7	13701							11.8408	0.20633	81.6406	0.019	185.059	0.002
333	7.14185	13184	19235.9	13889.6							11.8652	0.2543	81.8359	0.01633	185.547	0.004
332	17.7403	13339.9	19441.7	14071.9							11.8896	0.2009	82.0312	0.01833	186.035	0.00333
331	19.5114	13491.5	19636	14264.8							11.9141	0.2	82.2266	0.01567	186.523	0.00367
330	34.5145	13640.4	19850.8	14456.2							11.9385	0.23258	82.4219	0.01567	187.012	0.00367
329	45.7305	13791.9	20041.1	14630.6							11.9629	0.2181	82.6172	0.01933	187.5	0.00367
328	56.1528	13955.1	20241.8	14807.8							11.9873	0.20724	82.8125	0.01667	187.988	0.00133
327	63.549	14088	20433.2	14984.8							12.0117	0.21719	83.0078	0.023	188.477	0.00333
326	86.8637	14239.5	20622.6	15159.3							12.0361	0.2181	83.2031	0.01533	188.965	0.00267
325	101.576	14389.6	20824.1	15336.5							12.0605	0.22534	83.3984	0.016	189.453	0.00267
324	126.964	14541.2	20996.7	15490.7							12.085	0.2009	83.5938	0.01867	189.941	0.004
323	138.808	14667.6	21180.3	15655.8							12.1094	0.17104	83.7891	0.016	190.43	0.00267
322	152.081	14807.8	21357.8	15803.6							12.1338	0.18643	83.9844	0.015	190.918	0.00267
321	175.867	14936.2	21548.9	15943.4							12.1582	0.20814	84.1797	0.012	191.406	0.003
320	199.762	15088.5	21743.6	16092							12.1826	0.22262	84.375	0.018	191.895	0.00467
319	231.326	15237.7	21924.5	16242							12.207	0.22262	84.5703	0.015	192.383	0.002
318	260.441	15365.9	22110	16387							12.2315	0.19819	84.7656	0.01167	192.871	0.002
317	283.346	15515.1	22305	16536.5							12.2559	0.181	84.9609	0.019	193.359	0.001
316	332.403	15672.6	22526.8	16682.9							12.2803	0.19276	85.1562	0.01533	193.848	0.004
315	359.817	15839.8	22742.8	16836.8							12.3047	0.2	85.3516	0.01467	194.336	0.00367
314	396.582	16031	22982.8	17026.6							12.3291	0.19729	85.5469	0.01467	194.824	0.00367
313	467.866	16244.2	23238.1	17224.7							12.3535	0.20362	85.7422	0.01433	195.313	0.00167
312	532.268	16475.3	23552.5	17450.5							12.3779	0.18733	85.9375	0.01167	195.801	0.001
311	612.759	16755	23870.8	17699.5							12.4023	0.1991	86.1328	0.016	196.289	0.00267
310	707.989	17065	24249.9	18003.7							12.4268	0.16742	86.3281	0.01167	196.777	0.001
309	816.039	17403.3	24671.3	18347.2							12.4512	0.20181	86.5234	0.01267	197.266	0.00367
308	951.294	17802.8	25130.1	18730.7							12.4756	0.17557	86.7188	0.01833	197.754	0.00333
307	1124.44	18248.5	25631.9	19155.3							12.5	0.19095	86.9141	0.01	198.242	0.00267
306	1310.43	18720.9	26194.4	19610.2							12.5244	0.19548	87.1094	0.018	198.73	0.00367
305	1534.1	19198	26756.7	20071.8							12.5488	0.18643	87.3047	0.01367	199.219	0.003
304	1777.72	19698.2	27350.7	20564.8							12.5732	0.20452	87.5	0.01367	199.707	0.00267
303	2022.98	20203.4	27958.9	21080.1							12.5977	0.20995	87.6953	0.01233	200.195	0.00167
302	2280.76	20751.7	28582.6	21610.9							12.6221	0.18733	87.8906	0.01233	200.684	0.00167
301	2540.98	21260.4	29238.1	22153.9							12.6465	0.2009	88.0859	0.01167	201.172	0.002
300	2812.78	21806.3	29886.9	22715.6							12.6709	0.16923	88.2812	0.015	201.66	0.002
299	3092.2	22363.7	30590.2	23336.9							12.6953	0.19276	88.4766	0.00967	202.148	0.00167
298	3368.12	22991.5	31330.2	23989.3							12.7197	0.18552	88.6719	0.01233	202.637	0.00133
297	3629.68	23660	32123	24720.7							12.7441	0.19276	88.8672	0.017	203.125	0.001
296	3879.65	24377.8	32975.5	25531.5							12.7685	0.17376	89.0625	0.00933	203.613	0.00133
295	4130.15	25177.3	33897.2	26417.4							12.793	0.18643	89.2578	0.01367	204.102	0.00133
294	4376.44	26067.3	34886.6	27387.8							12.8174	0.18552	89.4531	0.00933	204.59	0.00167
293	4613.58	27017.2	35981.3	28450.6							12.8418	0.21538	89.6484	0.01367	205.078	0.00267
292	4862.81	28042.1	37127.6	29596.8							12.8662	0.18914	89.8438	0.01267	205.566	0.002
291	5115.19	29163.7	38362.6	30834.3							12.8906	0.20905	90.0391	0.01267	206.055	0.003
290	5386.07	30351.6	39693.1	32159.3							12.915	0.18914	90.2344	0.01533	206.543	0.002
289	5683.24	31648.7	41091.6	33581.1							12.9395	0.19005	90.4297	0.01267	207.031	0.00233
288	6022.44	33069.2	42594.4	35096							12.9639	0.15294	90.625	0.01067	207.52	0.00167
287	6390.38	34522.1	44172.4	36669.9							12.9883	0.20995	90.8203	0.011	208.008	0.00267
286	6774.25	36061.7	45851.1	38375.1							13.0127	0.17647	91.0156	0.01333	208.496	0.003
285	7182.67	37627.5	47558.4	40173.2							13.0371	0.19186	91.2109	0.011	208.984	0.001
284	7614.28		49342.1	42088.4							13.0615	0.18009	91.4062	0.01233	209.473	0.00133
283	8101.28		51223.9	44096							13.0859	0.1819	91.6016	0.01067	209.961	0.00133
282	8670.43		53135.2	46182.4							13.1104	0.18281	91.7969	0.01	210.449	0.001
281	9330.91		55235.5	48426.6							13.1348	0.16652	91.9922	0.012	210.938	0.003
280	10100.2		57396.6	50763.1							13.1592	0.16833	92.1875	0.01133	211.426	0.000333333
279	10942.7		59610.7	53201.5							13.1836	0.1819	92.3828	0.011	211.914	0.001
278	11867.9		61970	55788.5							13.208	0.16833	92.5781	0.01133	212.402	0.00167
277	12859.1		64370.9	58456.8							13.2324	0.17828	92.7734	0.01067	212.891	0.00233
276	13934.6		66840.4	61233							13.2568	0.16561	92.9688	0.008	213.379	0.00167
275	15101.7		69373.1	64137.7							13.2812	0.18371	93.1641	0.01167	213.867	0.002
274	16312.9		71991	67126.9							13.3057	0.15837	93.3594	0.01433	214.355	0.00267
273	17626.2		74710.8	70220.2							13.3301	0.19005	93.5547	0.01	214.844	0.001
272	18993.1		77559.3	73516.9							13.3545	0.15928	93.75	0.008	215.332	0.001
271	20432.9		80415.7	76850.6							13.3789	0.18643	93.9453	0.011	215.82	0.000666667
270	21943.2		83530.6	80401.3							13.4033	0.17466	94.1406	0.01	216.309	0.002
269	23488.5		86702.5	84134.6							13.4277	0.17919	94.3359	0.00967	216.797	0.001
268	25103.4		90092.3	87971							13.4521	0.18462	94.5312	0.00833	217.285	0.000666667
267	26768.1		93504.4	91947.3							13.4766	0.20271	94.7266	0.01	217.773	0.00133
266	28418.1		97202.3	96112.7							13.501	0.16471	94.9219	0.00967	218.262	0.000666667
265	30100.4		101021	100450							13.5254	0.15747	95.1172	0.009	218.75	0.00167
264	31773		104950	104756							13.5498	0.16109	95.3125	0.00933	219.238	0.00167
263	33444.9		109042	109399							13.5742	0.18371	95.5078	0.00967	219.727	0.000666667
262	35114		113251	113937							13.5986	0.17195	95.7031	0.00767	220.215	0.001
261	36751.3		117528	118543							13.623	0.15928	95.8984	0.00867	220.703	0.000666667
260	38350.7		121790	123251							13.6475	0.16652	96.0938	0.014	221.191	0.001
259	39908.3		125949	127721							13.6719	0.17557	96.2891	0.011	221.68	0.002
258	41346		130047	131446							13.6963	0.15204	96.4844	0.01033	222.168	0.001
257	42727		133839	135305							13.7207	0.1629	96.6797	0.00833	222.656	0.000666667
256	44003.6		137207	139184							13.7451	0.15385	96.875	0.007	223.145	0.00133
255	45206.3		140390	142135							13.7695	0.16109	97.0703	0.00833	223.633	0.00167
254	46320.5		143230	145191							13.794	0.14842	97.2656	0.011	224.121	0.001
253	47357.1		146159	148129							13.8184	0.17285	97.4609	0.00933	224.609	0.002
252	48333.7		149348	150352							13.8428	0.1629	97.6562	0.011	225.098	0.002
251	49283.7		149676	151858							13.8672	0.14842	97.8516	0.00533	225.586	0.000666667
250	50164.7		151453	153963							13.8916	0.17014	98.0469	0.00967	226.074	0.000666667
249	51065		154362	156557							13.916	0.15385	98.2422	0.00633	226.563	0.001
248	51982.1		153353	155836							13.9404	0.17466	98.4375	0.00767	227.051	0.000333333
247	52966.9		153648	157789							13.9648	0.16923	98.6328	0.00533	227.539	0.00133
246	54079.9		155761	158470							13.9893	0.18009	98.8281	0.00967	228.027	0.000666667
245	55343.5		153669	157357							14.0137	0.16561	99.0234	0.00867	228.516	0.000666667
244	56855.2		152673	158534							14.0381	0.16742	99.2188	0.00767	229.004	0.002
243	58737.3		152429	158413							14.0625	0.17014	99.4141	0.006	229.492	0.001
242	61040.2		150558	157160							14.0869	0.15294	99.6094	0.00667	229.98	0.001
241	63892.9		147949	156790							14.1113	0.15204	99.8047	0.007	230.469	0.00133
240	67383.7		147266	156227							14.1357	0.14208	100	0.006	230.957	0.001
239	71374.6		145248	154864							14.1602	0.16742	100.195	0.006	231.445	0.00133
238	75750		141811	153827							14.1846	0.1457	100.391	0.01	231.934	0.00167
237	80186.7		140686	153453							14.209	0.14118	100.586	0.00667	232.422	0.000666667
236	84486.4		139225	152659							14.2334	0.15023	100.781	0.00567	232.91	0.00133
235	88262.9		135674	151211							14.2578	0.1448	100.977	0.00933	233.398	0.000666667
234	91516.6		134298	150847							14.2822	0.14661	101.172	0.00433	233.887	0.00133
233	94259.8		131764	150470							14.3066	0.13937	101.367	0.00667	234.375	0.000666667
232	96451		126878	149484							14.331	0.17104	101.562	0.00767	234.863	0.00133
231	98501.3		124113	149811							14.3555	0.13665	101.758	0.00567	235.352	0.000666667
230	100335		121531	150238							14.3799	0.12941	101.953	0.008	235.84	0.000666667
229	101900		118097	149503							14.4043	0.15656	102.148	0.007	236.328	0.00133
228	103215		113978	150139							14.4287	0.14027	102.344	0.008	236.816	0.000666667
227	104494		110954	150565							14.4531	0.14118	102.539	0.00433	237.305	0.00233
226	105225		108397	150352							14.4775	0.16471	102.734	0.006	237.793	0.00133
225	105963		103942	151658							14.502	0.15113	102.93	0.00667	238.281	0.00133
224	106669		101443	152143							14.5264	0.1457	103.125	0.00533	238.77	0.001
223	106929		100848	152542							14.5508	0.14299	103.32	0.008	239.258	0.001
222	107015		95290	151887							14.5752	0.15747	103.516	0.00633	239.746	0.001
221	106940		92533	151290							14.5996	0.15928	103.711	0.00767	240.234	0.000333333
220	106414		92755.2	151359							14.624	0.1457	103.906	0.00633	240.723	0.000333333
219	105678		88042.5	150148							14.6484	0.15747	104.102	0.00467	241.211	0.001
218	104664		85171.8	148928							14.6729	0.15385	104.297	0.00667	241.699	0.00167
217	103733		87089.3	147548							14.6973	0.15475	104.492	0.00533	242.188	0.000666667
216	102745		84256.8	146265							14.7217	0.16199	104.688	0.00767	242.676	0.000333333
215	101534		83561.1	143594							14.7461	0.14842	104.883	0.003	243.164	0.001
214	100214		86487.7	142706							14.7705	0.15747	105.078	0.00633	243.652	0
213	98834.4		86669.4	142207							14.7949	0.14751	105.273	0.005	244.141	0.001
212	97358.9		84875.7	140482							14.8193	0.16199	105.469	0.00533	244.629	0.00133
211	95350.9		88510.7	137938							14.8438	0.15023	105.664	0.00633	245.117	0
210	91850		96495	138030							14.8682	0.14661	105.859	0.005	245.605	0.000333333
209	83188.3		72667.8	125587							14.8926	0.14299	106.055	0.007	246.094	0.00133
208	66303		56963.8	110571							14.917	0.15385	106.25	0.00667	246.582	0.000333333
207	37138		422323	129303							14.9414	0.1457	106.445	0.007	247.07	0.000666667
206	16267.5		41698.9	115760							14.9658	0.15566	106.641	0.00467	247.559	0.000333333
205	18158.1		47595.7	87529.8							14.9902	0.13032	106.836	0.00467	248.047	0.001
204	24291.7		422323	409577							15.0146	0.14842	107.031	0.005	248.535	0
203	33934.1		422323	93171.7							15.0391	0.13394	107.227	0.003	249.023	0.000333333
202	47939.7		54406.7	80572.4							15.0635	0.15023	107.422	0.00533	249.512	0.00167
201	57954.3		422323	100155							15.0879	0.13032	107.617	0.00233	250	0.000666667
200	71060.2		422323	409577							15.1123	0.12579	107.812	0.00367	250.488	0.001
				--							15.1367	0.15837	108.008	0.00433	250.977	0.000333333
				--							15.1611	0.1267	108.203	0.00433	251.465	0.00133
				--							15.1855	0.14027	108.398	0.00467	251.953	0.00167
				--							15.21	0.12036	108.594	0.00367	252.441	0.00133
				--							15.2344	0.13394	108.789	0.005	252.93	0.000666667
				--							15.2588	0.13575	108.984	0.00567	253.418	0
				--							15.2832	0.13122	109.18	0.005	253.906	0.000666667
				--							15.3076	0.14389	109.375	0.007	254.395	0.000333333
				--							15.332	0.14389	109.57	0.00733	254.883	0.000333333
				--							15.3565	0.13122	109.766	0.00567	255.371	0.000333333
				--							15.3809	0.13213	109.961	0.00567	255.859	0.000333333
				--							15.4053	0.14389	110.156	0.00533	256.348	0.000333333
				--							15.4297	0.14299	110.352	0.00633	256.836	0
				--							15.4541	0.13032	110.547	0.006	257.324	0
				--							15.4785	0.14027	110.742	0.003	257.813	0.000333333
				--							15.5029	0.14751	110.938	0.00633	258.301	0.000666667
				--							15.5273	0.11855	111.133	0.00567	258.789	0.001
				--							15.5518	0.12579	111.328	0.005	259.277	0.000333333
				--							15.5762	0.13937	111.523	0.005	259.766	0.00133
				--							15.6006	0.12579	111.719	0.00433	260.254	0.000666667
				--							15.625	0.1095	111.914	0.00767	260.742	0.00133
				--							15.6494	0.09683	112.109	0.003	261.23	0.001
				--							15.6738	0.13665	112.305	0.004	261.719	0
				--							15.6982	0.12941	112.5	0.006	262.207	0.000333333
				--							15.7227	0.11584	112.695	0.00533	262.695	0
				--							15.7471	0.13484	112.891	0.004	263.184	0.00167
				--							15.7715	0.11946	113.086	0.00367	263.672	0.000333333
				--							15.7959	0.13032	113.281	0.00333	264.16	0.000666667
				--							15.8203	0.14118	113.477	0.00533	264.648	0.000666667
				--							15.8447	0.12036	113.672	0.00367	265.137	0.000666667
				--							15.8691	0.14118	113.867	0.00433	265.625	0.000333333
				--							15.8935	0.12851	114.062	0.005	266.113	0.000333333
				--							15.918	0.14118	114.258	0.003	266.602	0.000333333
				--							15.9424	0.13575	114.453	0.00467	267.09	0.000333333
				--							15.9668	0.13575	114.648	0.00267	267.578	0.000666667
				--							15.9912	0.12217	114.844	0.00533	268.066	0.000333333
				--							16.0156	0.11765	115.039	0.00467	268.555	0.000666667
				--							16.04	0.13213	115.234	0.00567	269.043	0.000333333
				--							16.0645	0.13032	115.43	0.00333	269.531	0.001
				--							16.0889	0.12217	115.625	0.004	270.02	0.000333333
				--							16.1133	0.12398	115.82	0.004	270.508	0.001
				--							16.1377	0.13394	116.016	0.00333	270.996	0.000333333
				--							16.1621	0.1267	116.211	0.00233	271.484	0.000666667
				--							16.1865	0.13484	116.406	0.004	271.973	0.000333333
				--							16.2109	0.13122	116.602	0.00333	272.461	0.001
				--							16.2354	0.12036	116.797	0.00467	272.949	0.000333333
				--							16.2598	0.13122	116.992	0.00333	273.438	0.000333333
				--							16.2842	0.13032	117.188	0.003	273.926	0.000666667
				--							16.3086	0.11674	117.383	0.00233	274.414	0
				--							16.333	0.12398	117.578	0.003	274.902	0.000666667
				--							16.3574	0.12127	117.773	0.003	275.391	0
				--							16.3818	0.11131	117.969	0.00267	275.879	0
				--							16.4062	0.12036	118.164	0.00467	276.367	0
				--							16.4307	0.10498	118.359	0.00333	276.855	0.000666667
				--							16.4551	0.11855	118.555	0.00233	277.344	0.000333333
				--							16.4795	0.10588	118.75	0.00467	277.832	0.000666667
				--							16.5039	0.14389	118.945	0.00267	278.32	0.000333333
				--							16.5283	0.11855	119.141	0.00233	278.809	0
				--							16.5527	0.13303	119.336	0.00433	279.297	0.000666667
				--							16.5771	0.11222	119.531	0.00467	279.785	0
				--							16.6016	0.11946	119.727	0.005	280.273	0.000333333
				--							16.626	0.15656	119.922	0.004	280.762	0.001
				--							16.6504	0.11131	120.117	0.005	281.25	0.000333333
				--							16.6748	0.11312	120.312	0.00233	281.738	0.000666667
				--							16.6992	0.09502	120.508	0.00367	282.227	0
				--							16.7236	0.13575	120.703	0.003	282.715	0.000333333
				--							16.748	0.10045	120.898	0.00467	283.203	0.00133
				--							16.7725	0.11855	121.094	0.00333	283.691	0.000333333
				--							16.7969	0.11312	121.289	0.00433	284.18	0.001
				--							16.8213	0.10679	121.484	0.00533	284.668	0.000333333
				--							16.8457	0.09955	121.68	0.00233	285.156	0.000666667
				--							16.8701	0.1267	121.875	0.00167	285.645	0.000333333
				--							16.8945	0.11403	122.07	0.00267	286.133	0.000666667
				--							16.9189	0.11041	122.266	0.00233	286.621	0
				--							16.9434	0.11493	122.461	0.00267	287.109	0.000333333
				--							16.9678	0.10317	122.656	0.00233	287.598	0
				--							16.9922	0.11222	122.852	0.004	288.086	0
				--							17.0166	0.11674	123.047	0.00333	288.574	0
				--							17.041	0.1095	123.242	0.00367	289.063	0
				--							17.0654	0.10769	123.438	0.00267	289.551	0
				--							17.0898	0.09321	123.633	0.00167	290.039	0.000333333
				--							17.1143	0.12036	123.828	0.003	290.527	0
				--							17.1387	0.12489	124.023	0.003	291.016	0.001
				--							17.1631	0.1086	124.219	0.003	291.504	0
				--							17.1875	0.1095	124.414	0.004	291.992	0.000333333
				--							17.2119	0.11674	124.609	0.000666667	292.48	0
				--							17.2363	0.12217	124.805	0.00167	292.969	0
				--							17.2607	0.11674	125	0.002	293.457	0
				--							17.2852	0.12127	125.195	0.00233	293.945	0.000666667
				--							17.3096	0.11131	125.391	0.002	294.434	0.000333333
				--							17.334	0.10226	125.586	0.004	294.922	0
				--							17.3584	0.09864	125.781	0.00433	295.41	0.000333333
				--							17.3828	0.11312	125.977	0.002	295.898	0
				--							17.4072	0.10045	126.172	0.00267	296.387	0.000333333
				--							17.4316	0.10588	126.367	0.00133	296.875	0.000333333
				--							17.4561	0.10769	126.562	0.00333	297.363	0
				--							17.4805	0.12489	126.758	0.004	297.852	0.000333333
				--							17.5049	0.11041	126.953	0.003	298.34	0
				--							17.5293	0.11493	127.148	0.002	298.828	0
				--							17.5537	0.11403	127.344	0.00233	299.316	0.000666667
				--							17.5781	0.10679	127.539	0.00333	299.805	0.000333333
				--							17.6025	0.09864	127.734	0.002	300.293	0.000666667
				--							17.627	0.11312	127.93	0.00167	300.781	0.000333333
				--							17.6514	0.10588	128.125	0.003	301.27	0.000333333
				--							17.6758	0.08507	128.32	0.003	301.758	0.000666667
				--							17.7002	0.09955	128.516	0.00267	302.246	0.000333333
				--							17.7246	0.11493	128.711	0.002	302.734	0.000666667
				--							17.749	0.11855	128.906	0.003	303.223	0.000333333
				--							17.7734	0.08869	129.102	0.00367	303.711	0.000333333
				--							17.7979	0.10226	129.297	0.003	304.199	0.001
				--							17.8223	0.12851	129.492	0.000666667	304.688	0.000666667
				--							17.8467	0.10317	129.688	0.001	305.176	0.000666667
				--							17.8711	0.12127	129.883	0.00367	305.664	0
				--							17.8955	0.12579	130.078	0.000666667	306.152	0
				--							17.9199	0.10769	130.273	0.00233	306.641	0
				--							17.9443	0.10498	130.469	0.000333333	307.129	0.000333333
				--							17.9688	0.10045	130.664	0.000666667	307.617	0.000333333
				--							17.9932	0.11403	130.859	0.00267	308.105	0.000666667
				--							18.0176	0.11493	131.055	0.00433	308.594	0.000333333
				--							18.042	0.10498	131.25	0.004	309.082	0.000333333
				--							18.0664	0.11946	131.445	0.00167	309.57	0.001
				--							18.0908	0.09955	131.641	0.001	310.059	0
				--							18.1152	0.11403	131.836	0.00133	310.547	0.000333333
				--							18.1396	0.09864	132.031	0.00133	311.035	0
				--							18.1641	0.08688	132.227	0.00133	311.523	0
											18.1885	0.10045	132.422	0.00267	312.012	0
											18.2129	0.08597	132.617	0.002	312.5	0
											18.2373	0.1095	132.812	0.003	312.988	0.000666667
											18.2617	0.09502	133.008	0.003	313.477	0
											18.2861	0.09774	133.203	0.001	313.965	0.001
											18.3105	0.10679	133.398	0.005	314.453	0.000333333
											18.335	0.09321	133.594	0.00133	314.941	0.000333333
											18.3594	0.09502	133.789	0.00167	315.43	0.001
											18.3838	0.0914	133.984	0.00333	315.918	0.000333333
											18.4082	0.09321	134.18	0.00233	316.406	0
											18.4326	0.08507	134.375	0.00267	316.895	0.000333333
											18.457	0.10769	134.57	0.00233	317.383	0
											18.4814	0.08507	134.766	0.00133	317.871	0.000666667
											18.5059	0.10498	134.961	0.002	318.359	0.000333333
											18.5303	0.08326	135.156	0.00233	318.848	0.000333333
											18.5547	0.08326	135.352	0.00233	319.336	0.000333333
											18.5791	0.08959	135.547	0.002	319.824	0.000333333
											18.6035	0.09321	135.742	0.00133	320.313	0
											18.6279	0.08507	135.938	0.00167	320.801	0.000333333
											18.6523	0.08688	136.133	0.00133	321.289	0
											18.6768	0.07692	136.328	0.003	321.777	0
											18.7012	0.08416	136.523	0.002	322.266	0.000666667
											18.7256	0.09412	136.719	0.00167	322.754	0
											18.75	0.0914	136.914	0.00167	323.242	0
											18.7744	0.10226	137.109	0.00233	323.73	0
											18.7988	0.09864	137.305	0.00133	324.219	0.000333333
											18.8232	0.0905	137.5	0.00233	324.707	0
											18.8477	0.07149	137.695	0.00133	325.195	0
											18.8721	0.09774	137.891	0.00267	325.684	0
											18.8965	0.10136	138.086	0.000666667	326.172	0
											18.9209	0.09321	138.281	0.00233	326.66	0
											18.9453	0.10226	138.477	0.000666667	327.148	0
											18.9697	0.08778	138.672	0.00233	327.637	0
											18.9941	0.09231	138.867	0.000666667	328.125	0.000333333
											19.0186	0.09412	139.062	0.002	328.613	0.000666667
											19.043	0.08869	139.258	0.00267	329.102	0.000666667
											19.0674	0.09774	139.453	0.00233	329.59	0.000333333
											19.0918	0.08959	139.648	0.00167	330.078	0.000333333
											19.1162	0.0724	139.844	0.00167	330.566	0
											19.1406	0.09864	140.039	0.00367	331.055	0.000333333
											19.165	0.0914	140.234	0.00133	331.543	0.000333333
											19.1895	0.0905	140.43	0.00167	332.031	0
											19.2139	0.08507	140.625	0.00333	332.52	0.000666667
											19.2383	0.0905	140.82	0.00133	333.008	0
											19.2627	0.09593	141.016	0.00167	333.496	0.000333333
											19.2871	0.07873	141.211	0.002	333.984	0
											19.3115	0.08416	141.406	0.00233	334.473	0.000333333
											19.3359	0.08145	141.602	0.00367	334.961	0.000666667
											19.3604	0.09412	141.797	0.00367	335.449	0
											19.3848	0.07602	141.992	0.002	335.938	0.000333333
											19.4092	0.09955	142.188	0.001	336.426	0.000666667
											19.4336	0.08597	142.383	0.00133	336.914	0.000333333
											19.458	0.08054	142.578	0.003	337.402	0.001
											19.4824	0.09683	142.773	0.001	337.891	0.000333333
											19.5068	0.08054	142.969	0.000666667	338.379	0.000666667
											19.5312	0.08959	143.164	0.000333333	338.867	0
											19.5557	0.06878	143.359	0.000666667	339.355	0
											19.5801	0.09502	143.555	0.00133	339.844	0.000666667
											19.6045	0.10407	143.75	0.000333333	340.332	0.001
											19.6289	0.0733	143.945	0.00233	340.82	0.000333333
											19.6533	0.08959	144.141	0.003	341.309	0
											19.6777	0.08145	144.336	0.00133	341.797	0
											19.7021	0.09683	144.531	0.00133	342.285	0
											19.7266	0.07692	144.727	0.00133	342.773	0
											19.751	0.08326	144.922	0.003	343.262	0
											19.7754	0.08959	145.117	0.00167	343.75	0
											19.7998	0.07873	145.312	0.001	344.238	0.000666667
											19.8242	0.06063	145.508	0.00167	344.727	0.000333333
											19.8486	0.07964	145.703	0.000666667	345.215	0
											19.873	0.08597	145.898	0.002	345.703	0.000666667
											19.8975	0.08597	146.094	0.002	346.191	0.000666667
											19.9219	0.07149	146.289	0.002	346.68	0
											19.9463	0.07873	146.484	0.001	347.168	0.000333333
											19.9707	0.07783	146.68	0.001	347.656	0.000333333
											19.9951	0.09321	146.875	0.00133	348.145	0
											20.0195	0.08054	147.07	0	348.633	0.000333333
											20.0439	0.08416	147.266	0.00133	349.121	0.000333333
											20.0684	0.08778	147.461	0.00167	349.609	0
											20.0928	0.09231	147.656	0.00167	350.098	0
											20.1172	0.07873	147.852	0.00167	350.586	0
											20.1416	0.08597	148.047	0.001	351.074	0
											20.166	0.06154	148.242	0.00233	351.563	0.000333333
											20.1904	0.07964	148.438	0.000666667	352.051	0.000666667
											20.2148	0.06425	148.633	0.00133	352.539	0
											20.2393	0.06063	148.828	0.001	353.027	0.000333333
											20.2637	0.08416	149.023	0.002	353.516	0
											20.2881	0.08416	149.219	0.00133	354.004	0.000333333
											20.3125	0.08326	149.414	0.000333333	354.492	0.000666667
											20.3369	0.05973	149.609	0.00133	354.98	0
											20.3613	0.07602	149.805	0.001	355.469	0.000333333
											20.3857	0.06425	150	0.00167	355.957	0
											20.4102	0.07692	150.195	0.00133	356.445	0
											20.4346	0.06878	150.391	0.00167	356.934	0
											20.459	0.07511	150.586	0.00167	357.422	0
											20.4834	0.0552	150.781	0.000333333	357.91	0.000666667
											20.5078	0.06154	150.977	0.000666667	358.398	0
											20.5322	0.06787	151.172	0.000333333	358.887	0.000333333
											20.5566	0.07421	151.367	0.00167	359.375	0.000333333
											20.5811	0.0733	151.562	0.00233	359.863	0.000333333
											20.6055	0.07873	151.758	0.00133	360.352	0.000333333
											20.6299	0.08507	151.953	0.00233	360.84	0
											20.6543	0.06787	152.148	0.00167	361.328	0.000666667
											20.6787	0.06335	152.344	0.003	361.816	0.000333333
											20.7031	0.0733	152.539	0.00167	362.305	0
											20.7275	0.0724	152.734	0.00233	362.793	0.000333333
											20.752	0.06787	152.93	0.00233	363.281	0
											20.7764	0.08326	153.125	0.002	363.77	0.000666667
											20.8008	0.07602	153.32	0	364.258	0
											20.8252	0.07511	153.516	0.002	364.746	0
											20.8496	0.06606	153.711	0.00167	365.234	0
											20.874	0.0543	153.906	0.00133	365.723	0
											20.8984	0.06335	154.102	0	366.211	0.000333333
											20.9229	0.06154	154.297	0.00133	366.699	0
											20.9473	0.05701	154.492	0.00133	367.188	0.000333333
											20.9717	0.0724	154.688	0.00133	367.676	0
											20.9961	0.07964	154.883	0.00133	368.164	0.000333333
											21.0205	0.07692	155.078	0.000666667	368.652	0
											21.0449	0.06425	155.273	0.001	369.141	0
											21.0693	0.06697	155.469	0.000333333	369.629	0.000333333
											21.0938	0.07873	155.664	0.000333333	370.117	0.000333333
											21.1182	0.0733	155.859	0.001	370.605	0
											21.1426	0.07421	156.055	0.001	371.094	0.000666667
											21.167	0.07149	156.25	0.001	371.582	0
											21.1914	0.06154	156.445	0.000333333	372.07	0
											21.2158	0.05611	156.641	0.00167	372.559	0
											21.2402	0.07149	156.836	0.000333333	373.047	0.000333333
											21.2646	0.07692	157.031	0.000666667	373.535	0
											21.2891	0.06606	157.227	0.001	374.023	0
											21.3135	0.05701	157.422	0.000333333	374.512	0
											21.3379	0.07602	157.617	0.000333333	375	0.000333333
											21.3623	0.06516	157.812	0.00167	375.488	0.001
											21.3867	0.07692	158.008	0.00233	375.977	0.000333333
											21.4111	0.06154	158.203	0.002	376.465	0.000333333
											21.4355	0.06606	158.398	0.00133	376.953	0.000666667
											21.46	0.06697	158.594	0.002	377.441	0.000666667
											21.4844	0.06516	158.789	0.00267	377.93	0.000333333
											21.5088	0.06606	158.984	0.000666667	378.418	0.001
											21.5332	0.06697	159.18	0.00133	378.906	0
											21.5576	0.05973	159.375	0.00167	379.395	0
											21.582	0.07421	159.57	0.00167	379.883	0.000333333
											21.6064	0.04796	159.766	0.00167	380.371	0.000333333
											21.6309	0.07602	159.961	0.000333333	380.859	0.000666667
											21.6553	0.07059	160.156	0.000666667	381.348	0.000333333
											21.6797	0.06968	160.352	0.000333333	381.836	0.000333333
											21.7041	0.06697	160.547	0.000333333	382.324	0.000666667
											21.7285	0.07873	160.742	0.000666667	382.813	0.000666667
											21.7529	0.06516	160.938	0.00167	383.301	0
											21.7773	0.06244	161.133	0.001	383.789	0.000333333
											21.8018	0.06606	161.328	0.00167	384.277	0
											21.8262	0.06606	161.523	0.001	384.766	0
											21.8506	0.06516	161.719	0.000333333	385.254	0
											21.875	0.04977	161.914	0.002	385.742	0
											21.8994	0.06697	162.109	0.00133	386.23	0
											21.9238	0.0552	162.305	0.000333333	386.719	0
											21.9482	0.07421	162.5	0.00133	387.207	0.000333333
											21.9727	0.06697	162.695	0.001	387.695	0.000333333
											21.9971	0.05701	162.891	0.00133	388.184	0
											22.0215	0.04706	163.086	0.00167	388.672	0
											22.0459	0.05973	163.281	0.00233	389.16	0
											22.0703	0.05882	163.477	0.00133	389.648	0
											22.0947	0.0552	163.672	0.000333333	390.137	0
											22.1191	0.06697	163.867	0.002	390.625	0.000666667
											22.1436	0.05158	164.062	0.000666667	391.113	0.000333333
											22.168	0.07421	164.258	0.00167	391.602	0
											22.1924	0.06425	164.453	0.00167	392.09	0.000666667
											22.2168	0.05701	164.648	0.00133	392.578	0
											22.2412	0.07059	164.844	0.00133	393.066	0.000333333
											22.2656	0.05882	165.039	0.001	393.555	0
											22.29	0.06787	165.234	0.000666667	394.043	0
											22.3145	0.05973	165.43	0.00167	394.531	0.000333333
											22.3389	0.0552	165.625	0.00267	395.02	0.000666667
											22.3633	0.05339	165.82	0.000333333	395.508	0.000333333
											22.3877	0.05249	166.016	0.001	395.996	0
											22.4121	0.06244	166.211	0.00133	396.484	0.000333333
											22.4365	0.0552	166.406	0.000333333	396.973	0
											22.4609	0.06154	166.602	0.00133	397.461	0
											22.4854	0.05701	166.797	0.000333333	397.949	0.000333333
											22.5098	0.07059	166.992	0.001	398.438	0.000666667
											22.5342	0.06787	167.188	0.00133	398.926	0.000666667
											22.5586	0.06244	167.383	0.000666667	399.414	0
											22.583	0.05882	167.578	0.000333333	399.902	0
											22.6074	0.0543	167.773	0.000666667	400.391	0.000333333
											22.6318	0.05882	167.969	0.00167	400.879	0
											22.6562	0.06063	168.164	0.00167	401.367	0.000333333
											22.6807	0.05973	168.359	0.00133	401.855	0
											22.7051	0.04977	168.555	0.001	402.344	0
											22.7295	0.05973	168.75	0.001	402.832	0
											22.7539	0.07149	168.945	0.001	403.32	0
											22.7783	0.05339	169.141	0.000666667	403.809	0
											22.8027	0.0543	169.336	0.002	404.297	0
											22.8271	0.04706	169.531	0.00133	404.785	0.000666667
											22.8516	0.05701	169.727	0.000666667	405.273	0.000333333
											22.876	0.04615	169.922	0.00133	405.762	0.000333333
											22.9004	0.06425	170.117	0.001	406.25	0.000333333
											22.9248	0.04706	170.312	0.00133	406.738	0.000666667
											22.9492	0.05158	170.508	0.00133	407.227	0
											22.9736	0.05339	170.703	0.002	407.715	0
											22.998	0.05792	170.898	0.000333333	408.203	0
											23.0225	0.05882	171.094	0.000333333	408.691	0
											23.0469	0.06244	171.289	0.00133	409.18	0
											23.0713	0.06516	171.484	0.001	409.668	0
											23.0957	0.04887	171.68	0.000666667	410.156	0
											23.1201	0.06425	171.875	0.00233	410.645	0.000333333
											23.1445	0.05249	172.07	0.001	411.133	0
											23.1689	0.05792	172.266	0	411.621	0.000666667
											23.1934	0.06878	172.461	0.000333333	412.109	0
											23.2178	0.05792	172.656	0	412.598	0
											23.2422	0.04525	172.852	0.000333333	413.086	0
											23.2666	0.06154	173.047	0.00167	413.574	0.000333333
											23.291	0.04434	173.242	0	414.063	0
											23.3154	0.06787	173.438	0.001	414.551	0
											23.3398	0.0552	173.633	0.00133	415.039	0
											23.3643	0.05249	173.828	0.000666667	415.527	0
											23.3887	0.05792	174.023	0	416.016	0
											23.4131	0.04796	174.219	0.00133	416.504	0
											23.4375	0.0552	174.414	0.000333333	416.992	0
											23.4619	0.05339	174.609	0.000666667	417.48	0
											23.4863	0.05882	174.805	0.00167	417.969	0
											23.5107	0.05249	175	0.00167	418.457	0
											23.5352	0.0543	175.195	0.000666667	418.945	0
											23.5596	0.05068	175.391	0.000333333	419.434	0.000333333
											23.584	0.04072	175.586	0.000333333	419.922	0.000333333
											23.6084	0.05701	175.781	0.00133	420.41	0
											23.6328	0.05158	175.977	0.00133	420.898	0.000333333
											23.6572	0.05249	176.172	0.001	421.387	0
											23.6816	0.0552	176.367	0.00133	421.875	0.001
											23.7061	0.05158	176.562	0.000666667	422.363	0.000333333
											23.7305	0.05611	176.758	0.001	422.852	0
											23.7549	0.04072	176.953	0.000333333	423.34	0
											23.7793	0.05973	177.148	0.001	423.828	0
											23.8037	0.05611	177.344	0	424.316	0.000666667
											23.8281	0.05339	177.539	0.002	424.805	0.000333333
											23.8525	0.05973	177.734	0	425.293	0
											23.877	0.05339	177.93	0.000333333	425.781	0.000333333
											23.9014	0.05068	178.125	0.00133	426.27	0
											23.9258	0.05882	178.32	0.001	426.758	0
											23.9502	0.0552	178.516	0.001	427.246	0
											23.9746	0.05068	178.711	0.002	427.734	0
											23.999	0.05068	178.906	0.000333333	428.223	0
											24.0234	0.05973	179.102	0.000666667	428.711	0
											24.0479	0.03529	179.297	0.00167	429.199	0
											24.0723	0.04615	179.492	0.000666667	429.688	0.000333333
											24.0967	0.05701	179.688	0.000666667	430.176	0.000333333
											24.1211	0.04796	179.883	0.000333333	430.664	0
											24.1455	0.05792	180.078	0	431.152	0.000333333
											24.1699	0.0552	180.273	0.000666667	431.641	0.000333333
											24.1943	0.04977	180.469	0.000333333	432.129	0.000333333
											24.2188	0.04706	180.664	0.00133	432.617	0.000333333
											24.2432	0.05701	180.859	0.001	433.105	0
											24.2676	0.04163	181.055	0.001	433.594	0
											24.292	0.03982	181.25	0.00133	434.082	0
											24.3164	0.05068	181.445	0.00133	434.57	0.000333333
											24.3408	0.05339	181.641	0.000333333	435.059	0.000333333
											24.3652	0.04887	181.836	0.000666667	435.547	0
											24.3896	0.03982	182.031	0.000333333	436.035	0
											24.4141	0.04615	182.227	0.00133	436.523	0.000333333
											24.4385	0.04434	182.422	0	437.012	0
											24.4629	0.04525	182.617	0.00167	437.5	0
											24.4873	0.04072	182.812	0.000666667	437.988	0
											24.5117	0.05158	183.008	0.00133	438.477	0.000333333
											24.5361	0.03891	183.203	0.00167	438.965	0.000333333
											24.5605	0.04887	183.398	0.00133	439.453	0
											24.585	0.04072	183.594	0.000666667	439.941	0.000333333
											24.6094	0.04344	183.789	0.000666667	440.43	0.000333333
											24.6338	0.04525	183.984	0.000333333	440.918	0.000666667
											24.6582	0.0552	184.18	0.001	441.406	0
											24.6826	0.04977	184.375	0	441.895	0
											24.707	0.03801	184.57	0.000333333	442.383	0.00133
											24.7314	0.05792	184.766	0.001	442.871	0.000333333
											24.7559	0.04525	184.961	0.000333333	443.359	0
											24.7803	0.04796	185.156	0.000333333	443.848	0.000333333
											24.8047	0.04615	185.352	0.000666667	444.336	0
											24.8291	0.04615	185.547	0.00133	444.824	0.000333333
											24.8535	0.04163	185.742	0.000333333	445.313	0.000666667
											24.8779	0.04525	185.938	0.000666667	445.801	0.000333333
											24.9023	0.0552	186.133	0.00133	446.289	0.000333333
											24.9268	0.04615	186.328	0.001	446.777	0
											24.9512	0.03982	186.523	0.001	447.266	0
											24.9756	0.04253	186.719	0	447.754	0.000333333
											25	0.04344	186.914	0.00167	448.242	0.000333333
											25.0244	0.04525	187.109	0.00167	448.73	0.000333333
											25.0488	0.04706	187.305	0.000666667	449.219	0
											25.0732	0.04887	187.5	0.000666667	449.707	0.000333333
											25.0977	0.05882	187.695	0.001	450.195	0
											25.1221	0.04072	187.891	0.00133	450.684	0.000333333
											25.1465	0.03348	188.086	0	451.172	0
											25.1709	0.04344	188.281	0.000666667	451.66	0.000333333
											25.1953	0.02805	188.477	0.001	452.148	0
											25.2197	0.04434	188.672	0.000666667	452.637	0
											25.2441	0.03982	188.867	0	453.125	0.000333333
											25.2686	0.04977	189.062	0.000333333	453.613	0
											25.293	0.04615	189.258	0.00167	454.102	0.000333333
											25.3174	0.04253	189.453	0	454.59	0.000333333
											25.3418	0.04163	189.648	0.001	455.078	0
											25.3662	0.03258	189.844	0.000333333	455.566	0.000333333
											25.3906	0.04434	190.039	0.001	456.055	0.000333333
											25.415	0.04887	190.234	0.001	456.543	0.000666667
											25.4395	0.04977	190.43	0.000333333	457.031	0.000333333
											25.4639	0.02986
											25.4883	0.04796
											25.5127	0.04706
											25.5371	0.02896
											25.5615	0.04253
											25.5859	0.03258
											25.6104	0.04163
											25.6348	0.03529
											25.6592	0.04163
											25.6836	0.03077
											25.708	0.03891
											25.7324	0.04253
											25.7568	0.05068
											25.7812	0.0362
											25.8057	0.03529
											25.8301	0.03982
											25.8545	0.03529
											25.8789	0.0362
											25.9033	0.03077
											25.9277	0.04072
											25.9521	0.03529
											25.9766	0.04344
											26.001	0.04615
											26.0254	0.0371
											26.0498	0.03982
											26.0742	0.04796
											26.0986	0.04615
											26.123	0.04525
											26.1475	0.04163
											26.1719	0.04072
											26.1963	0.0362
											26.2207	0.02986
											26.2451	0.03529
											26.2695	0.04434
											26.2939	0.04072
											26.3184	0.03077
											26.3428	0.03801
											26.3672	0.04344
											26.3916	0.02805
											26.416	0.04796
											26.4404	0.03529
											26.4648	0.03167
											26.4893	0.03348
											26.5137	0.02896
											26.5381	0.04344
											26.5625	0.03529
											26.5869	0.0371
											26.6113	0.03439
											26.6357	0.03258
											26.6602	0.03167
											26.6846	0.03167
											26.709	0.04163
											26.7334	0.04253
											26.7578	0.02805
											26.7822	0.03982
											26.8066	0.03891
											26.8311	0.03077
											26.8555	0.03348
											26.8799	0.02805
											26.9043	0.03982
											26.9287	0.02805
											26.9531	0.0371
											26.9775	0.03529
											27.002	0.03167
											27.0264	0.03891
											27.0508	0.01991
											27.0752	0.04072
											27.0996	0.0362
											27.124	0.04163
											27.1484	0.02624
											27.1729	0.03439
											27.1973	0.0362
											27.2217	0.02715
											27.2461	0.02443
											27.2705	0.03077
											27.2949	0.03167
											27.3193	0.02805
											27.3438	0.03801
											27.3682	0.02534
											27.3926	0.02986
											27.417	0.02986
											27.4414	0.03167
											27.4658	0.02443
											27.4902	0.04615
											27.5146	0.04887
											27.5391	0.03167
											27.5635	0.03258
											27.5879	0.0362
											27.6123	0.03167
											27.6367	0.02262
											27.6611	0.02624
											27.6855	0.03801
											27.71	0.02896
											27.7344	0.03258
											27.7588	0.0371
											27.7832	0.03077
											27.8076	0.02986
											27.832	0.04253
											27.8564	0.03891
											27.8809	0.02624
											27.9053	0.02715
											27.9297	0.02896
											27.9541	0.03258
											27.9785	0.02534
											28.0029	0.03529
											28.0273	0.02896
											28.0518	0.02986
											28.0762	0.0362
											28.1006	0.03891
											28.125	0.02715
											28.1494	0.03258
											28.1738	0.03167
											28.1982	0.02805
											28.2227	0.02805
											28.2471	0.03439
											28.2715	0.02534
											28.2959	0.02624
											28.3203	0.03529
											28.3447	0.02986
											28.3691	0.03891
											28.3936	0.04253
											28.418	0.02715
											28.4424	0.03439
											28.4668	0.03077
											28.4912	0.02896
											28.5156	0.03077
											28.54	0.02624
											28.5645	0.02353
											28.5889	0.03077
											28.6133	0.03077
											28.6377	0.03348
											28.6621	0.02624
											28.6865	0.019
											28.7109	0.03348
											28.7354	0.02986
											28.7598	0.0371
											28.7842	0.03348
											28.8086	0.03077
											28.833	0.019
											28.8574	0.03982
											28.8818	0.03348
											28.9062	0.02262
											28.9307	0.03167
											28.9551	0.02896
											28.9795	0.03077
											29.0039	0.02534
											29.0283	0.02624
											29.0527	0.02896
											29.0771	0.03258
											29.1016	0.01991
											29.126	0.02805
											29.1504	0.02172
											29.1748	0.03801
											29.1992	0.02805
											29.2236	0.02353
											29.248	0.02534
											29.2725	0.03077
											29.2969	0.02896
											29.3213	0.02986
											29.3457	0.02353
											29.3701	0.01629
											29.3945	0.02896
											29.4189	0.0362
											29.4434	0.02262
											29.4678	0.02353
											29.4922	0.02534
											29.5166	0.019
											29.541	0.02896
											29.5654	0.02081
											29.5898	0.02534
											29.6143	0.02353
											29.6387	0.02353
											29.6631	0.03167
											29.6875	0.02986
											29.7119	0.02353
											29.7363	0.02443
											29.7607	0.01538
											29.7852	0.02534
											29.8096	0.02805
											29.834	0.03077
											29.8584	0.02081
											29.8828	0.02805
											29.9072	0.02353
											29.9316	0.02443
											29.9561	0.01629
											29.9805	0.02624
											30.0049	0.02353
											30.0293	0.02805
											30.0537	0.01448
											30.0781	0.02353
											30.1025	0.02624
											30.127	0.01991
											30.1514	0.02172
											30.1758	0.02353
											30.2002	0.02715
											30.2246	0.02353
											30.249	0.02896
											30.2734	0.01629
											30.2979	0.02353
											30.3223	0.02986
											30.3467	0.02262
											30.3711	0.02353
											30.3955	0.01719
											30.4199	0.01719
											30.4443	0.02624
											30.4688	0.02624
											30.4932	0.02624
											30.5176	0.02081
											30.542	0.02624
											30.5664	0.01991
											30.5908	0.02443
											30.6152	0.02443
											30.6396	0.02081
											30.6641	0.02986
											30.6885	0.02805
											30.7129	0.01538
											30.7373	0.01629
											30.7617	0.02443
											30.7861	0.02172
											30.8105	0.01538
											30.835	0.02081
											30.8594	0.02262
											30.8838	0.01267
											30.9082	0.02624
											30.9326	0.019
											30.957	0.02624
											30.9814	0.02353
											31.0059	0.01629
											31.0303	0.02262
											31.0547	0.03077
											31.0791	0.02624
											31.1035	0.02896
											31.1279	0.02443
											31.1523	0.019
											31.1768	0.01719
											31.2012	0.02172
											31.2256	0.0181
											31.25	0.02443
											31.2744	0.02172
											31.2988	0.01357
											31.3232	0.02986
											31.3477	0.01629
											31.3721	0.02262
											31.3965	0.02172
											31.4209	0.02081
											31.4453	0.02353
											31.4697	0.02443
											31.4941	0.01086
											31.5186	0.02262
											31.543	0.01719
											31.5674	0.01629
											31.5918	0.02081
											31.6162	0.01448
											31.6406	0.02262
											31.665	0.02081
											31.6895	0.01538
											31.7139	0.02896
											31.7383	0.02081
											31.7627	0.02443
											31.7871	0.02443
											31.8115	0.02805
											31.8359	0.01991
											31.8604	0.01176
											31.8848	0.02715
											31.9092	0.01267
											31.9336	0.0181
											31.958	0.019
											31.9824	0.01448
											32.0068	0.01267
											32.0312	0.01629
											32.0557	0.01719
											32.0801	0.01991
											32.1045	0.02081
											32.1289	0.01176
											32.1533	0.02081
											32.1777	0.01719
											32.2022	0.02443
											32.2266	0.01719
											32.251	0.02081
											32.2754	0.02262
											32.2998	0.019
											32.3242	0.02353
											32.3486	0.01448
											32.373	0.01719
											32.3975	0.01538
											32.4219	0.019
											32.4463	0.019
											32.4707	0.01719
											32.4951	0.0181
											32.5195	0.01538
											32.544	0.02624
											32.5684	0.01357
											32.5928	0.01357
											32.6172	0.01629
											32.6416	0.02443
											32.666	0.01538
											32.6904	0.01719
											32.7148	0.01719
											32.7393	0.01991
											32.7637	0.01357
											32.7881	0.019
											32.8125	0.0181
											32.8369	0.01448
											32.8613	0.02081
											32.8857	0.01629
											32.9102	0.01357
											32.9346	0.0181
											32.959	0.02262
											32.9834	0.02262
											33.0078	0.01719
											33.0322	0.02172
											33.0566	0.01448
											33.081	0.01538
											33.1055	0.02262
											33.1299	0.01448
											33.1543	0.01538
											33.1787	0.01991
											33.2031	0.0181
											33.2275	0.00905
											33.252	0.0181
											33.2764	0.02443
											33.3008	0.019
											33.3252	0.01629
											33.3496	0.019
											33.374	0.0181
											33.3984	0.02081
											33.4228	0.01176
											33.4473	0.01176
											33.4717	0.01538
											33.4961	0.02081
											33.5205	0.00995
											33.5449	0.00633
											33.5693	0.019
											33.5938	0.01538
											33.6182	0.019
											33.6426	0.01448
											33.667	0.02443
											33.6914	0.02262
											33.7158	0.01991
											33.7402	0.01357
											33.7647	0.02262
											33.7891	0.02262
											33.8135	0.01538
											33.8379	0.02081
											33.8623	0.00543
											33.8867	0.01267
											33.9111	0.01267
											33.9355	0.00905
											33.96	0.01538
											33.9844	0.01357
											34.0088	0.01538
											34.0332	0.01719
											34.0576	0.01267
											34.082	0.02081
											34.1065	0.01357
											34.1309	0.019
											34.1553	0.00724
											34.1797	0.01267
											34.2041	0.019
											34.2285	0.01267
											34.2529	0.01629
											34.2773	0.01538
											34.3018	0.01448
											34.3262	0.01629
											34.3506	0.01538
											34.375	0.00995
											34.3994	0.01357
											34.4238	0.01448
											34.4482	0.0181
											34.4727	0.01538
											34.4971	0.01448
											34.5215	0.01991
											34.5459	0.01719
											34.5703	0.01086
											34.5947	0.01357
											34.6191	0.01176
											34.6435	0.00905
											34.668	0.01357
											34.6924	0.01538
											34.7168	0.01538
											34.7412	0.019
											34.7656	0.019
											34.79	0.0181
											34.8145	0.01086
											34.8389	0.01448
											34.8633	0.01086
											34.8877	0.01086
											34.9121	0.02172
											34.9365	0.01357
											34.9609	0.00814
											34.9853	0.01719
											35.0098	0.01719
											35.0342	0.01629
											35.0586	0.01267
											35.083	0.01629
											35.1074	0.0181
											35.1318	0.01629
											35.1562	0.019
											35.1807	0.01357
											35.2051	0.01448
											35.2295	0.01538
											35.2539	0.01448
											35.2783	0.00814
											35.3027	0.0181
											35.3272	0.00905
											35.3516	0.01357
											35.376	0.01538
											35.4004	0.01448
											35.4248	0.01176
											35.4492	0.00905
											35.4736	0.01538
											35.498	0.00905
											35.5225	0.01267
											35.5469	0.01538
											35.5713	0.00905
											35.5957	0.01086
											35.6201	0.0181
											35.6445	0.01176
											35.669	0.02172
											35.6934	0.01448
											35.7178	0.01629
											35.7422	0.01719
											35.7666	0.01629
											35.791	0.01176
											35.8154	0.01176
											35.8398	0.01357
											35.8643	0.01629
											35.8887	0.01448
											35.9131	0.01267
											35.9375	0.01086
											35.9619	0.00905
											35.9863	0.01357
											36.0107	0.01176
											36.0352	0.01086
											36.0596	0.01267
											36.084	0.01448
											36.1084	0.00814
											36.1328	0.00995
											36.1572	0.00724
											36.1816	0.01719
											36.206	0.00905
											36.2305	0.00995
											36.2549	0.01176
											36.2793	0.00995
											36.3037	0.01357
											36.3281	0.01176
											36.3525	0.01629
											36.377	0.00905
											36.4014	0.01629
											36.4258	0.01629
											36.4502	0.01357
											36.4746	0.01176
											36.499	0.01357
											36.5234	0.0181
											36.5478	0.01629
											36.5723	0.01267
											36.5967	0.00724
											36.6211	0.01176
											36.6455	0.01538
											36.6699	0.00452
											36.6943	0.01448
											36.7188	0.01357
											36.7432	0.00633
											36.7676	0.00905
											36.792	0.01448
											36.8164	0.01086
											36.8408	0.00905
											36.8652	0.01357
											36.8897	0.01357
											36.9141	0.00995
											36.9385	0.01267
											36.9629	0.01357
											36.9873	0.00905
											37.0117	0.01086
											37.0361	0.01267
											37.0605	0.01357
											37.085	0.01086
											37.1094	0.00995
											37.1338	0.00814
											37.1582	0.00905
											37.1826	0.01448
											37.207	0.00814
											37.2315	0.00543
											37.2559	0.00814
											37.2803	0.00995
											37.3047	0.01086
											37.3291	0.01086
											37.3535	0.01357
											37.3779	0.0181
											37.4023	0.01448
											37.4268	0.00995
											37.4512	0.01719
											37.4756	0.01267
											37.5	0.00905
											37.5244	0.01267
											37.5488	0.00452
											37.5732	0.00724
											37.5977	0.00633
											37.6221	0.00452
											37.6465	0.01176
											37.6709	0.00543
											37.6953	0.01267
											37.7197	0.00814
											37.7441	0.00905
											37.7685	0.01267
											37.793	0.01357
											37.8174	0.00905
											37.8418	0.01176
											37.8662	0.01357
											37.8906	0.00905
											37.915	0.01538
											37.9395	0.00814
											37.9639	0.00995
											37.9883	0.00995
											38.0127	0.01086
											38.0371	0.01086
											38.0615	0.00995
											38.0859	0.01176
											38.1103	0.00814
											38.1348	0.01448
											38.1592	0.00905
											38.1836	0.01538
											38.208	0.00543
											38.2324	0.00995
											38.2568	0.00905
											38.2812	0.00995
											38.3057	0.00995
											38.3301	0.00633
											38.3545	0.01448
											38.3789	0.00814
											38.4033	0.01448
											38.4277	0.01086
											38.4522	0.01086
											38.4766	0.01086
											38.501	0.00814
											38.5254	0.00724
											38.5498	0.01086
											38.5742	0.01086
											38.5986	0.01086
											38.623	0.00452
											38.6475	0.01448
											38.6719	0.00905
											38.6963	0.00724
											38.7207	0.01176
											38.7451	0.00905
											38.7695	0.00995
											38.794	0.01086
											38.8184	0.00905
											38.8428	0.00633
											38.8672	0.00814
											38.8916	0.01086
											38.916	0.00724
											38.9404	0.00814
											38.9648	0.00814
											38.9893	0.01176
											39.0137	0.00995
											39.0381	0.00724
											39.0625	0.00633
											39.0869	0.00452
											39.1113	0.01086
											39.1357	0.01357
											39.1602	0.00271
											39.1846	0.00452
											39.209	0.00452
											39.2334	0.00905
											39.2578	0.00905
											39.2822	0.01176
											39.3066	0.01086
											39.331	0.01267
											39.3555	0.00995
											39.3799	0.00633
											39.4043	0.00814
											39.4287	0.00814
											39.4531	0.01086
											39.4775	0.00633
											39.502	0.00905
											39.5264	0.01267
											39.5508	0.00814
											39.5752	0.00995
											39.5996	0.01086
											39.624	0.01629
											39.6484	0.00995
											39.6728	0.00724
											39.6973	0.00905
											39.7217	0.00452
											39.7461	0.00995
											39.7705	0.00724
											39.7949	0.00814
											39.8193	0.00271
											39.8438	0.00724
											39.8682	0.00633
											39.8926	0.00724
											39.917	0.00633
											39.9414	0.00271
											39.9658	0.00181
											39.9902	0.00543
											40.0147	0.00905
											40.0391	0.00724
											40.0635	0.00452
											40.0879	0.00814
											40.1123	0.01176
											40.1367	0.01267
											40.1611	0.00543
											40.1855	0.00633
											40.21	0.00633
											40.2344	0.01176
											40.2588	0.00633
											40.2832	0.00814
											40.3076	0.00633
											40.332	0.00633
											40.3565	0.00362
											40.3809	0.00995
											40.4053	0.00452
											40.4297	0.00452
											40.4541	0.00633
											40.4785	0.00724
											40.5029	0.00995
											40.5273	0.00995
											40.5518	0.00271
											40.5762	0.00633
											40.6006	0.01176
											40.625	0.00362
											40.6494	0.00362
											40.6738	0.00271
											40.6982	0.00633
											40.7227	0.00724
											40.7471	0.00995
											40.7715	0.00633
											40.7959	0.00271
											40.8203	0.00543
											40.8447	0.00724
											40.8691	0.00724
											40.8935	0.00814
											40.918	0.01176
											40.9424	0.00814
											40.9668	0.01176
											40.9912	0.00271
											41.0156	0.01176
											41.04	0.00905
											41.0645	0.00905
											41.0889	0.00905
											41.1133	0.00633
											41.1377	0.00724
											41.1621	0.00452
											41.1865	0.00543
											41.2109	0.00814
											41.2353	0.00905
											41.2598	0.00452
											41.2842	0.00905
											41.3086	0.00633
											41.333	0.00362
											41.3574	0.00724
											41.3818	0.00633
											41.4062	0.00633
											41.4307	0.00633
											41.4551	0.01086
											41.4795	0.01086
											41.5039	0.00905
											41.5283	0.00724
											41.5527	0.00271
											41.5772	0.00452
											41.6016	0.00995
											41.626	0.00905
											41.6504	0.00543
											41.6748	0.00452
											41.6992	0.01267
											41.7236	0.00905
											41.748	0.00724
											41.7725	0.00543
											41.7969	0.00362
											41.8213	0.00905
											41.8457	0.00543
											41.8701	0.00995
											41.8945	0.01176
											41.919	0.01176
											41.9434	0.00814
											41.9678	0.00724
											41.9922	0.00814
											42.0166	0.01357
											42.041	0.00633
											42.0654	0.00995
											42.0898	0.01086
											42.1143	0.00633
											42.1387	0.00452
											42.1631	0.00724
											42.1875	0.00271
											42.2119	0.01086
											42.2363	0.00905
											42.2607	0.00543
											42.2852	0.00633
											42.3096	0.00452
											42.334	0
											42.3584	0.00543
											42.3828	0.00905
											42.4072	0.00633
											42.4316	0.00633
											42.456	0.00724
											42.4805	0.00633
											42.5049	0.00724
											42.5293	0.01176
											42.5537	0.00452
											42.5781	0.00452
											42.6025	0.00362
											42.627	0.00724
											42.6514	0.00724
											42.6758	0.01086
											42.7002	0.00633
											42.7246	0.00362
											42.749	0.01086
											42.7734	0.00724
											42.7978	0.00362
											42.8223	0.00543
											42.8467	0.00543
											42.8711	0.00362
											42.8955	0.00543
											42.9199	0.00181
											42.9443	0.00633
											42.9688	0.00452
											42.9932	0.00452
											43.0176	0.00633
											43.042	0.00633
											43.0664	0.00271
											43.0908	0.00905
											43.1152	0.00633
											43.1397	0.00905
											43.1641	0.00633
											43.1885	0.00724
											43.2129	0.00362
											43.2373	0.00181
											43.2617	0.01176
											43.2861	0.00452
											43.3105	0.00362
											43.335	0.00543
											43.3594	0.00724
											43.3838	0.00724
											43.4082	0.00814
											43.4326	0.00362
											43.457	0.00633
											43.4815	0.00814
											43.5059	0.00543
											43.5303	0.01086
											43.5547	0.00814
											43.5791	0.00543
											43.6035	0.00814
											43.6279	0.00543
											43.6523	0.00181
											43.6768	0.00362
											43.7012	0.00362
											43.7256	0.00362
											43.75	0.00271
											43.7744	0.00271
											43.7988	0.00724
											43.8232	0.00633
											43.8477	0.00271
											43.8721	0.00633
											43.8965	0.00543
											43.9209	0.00724
											43.9453	0.00995
											43.9697	0.00905
											43.9941	0.00543
											44.0185	0.00362
											44.043	0.00633
											44.0674	0.000904977
											44.0918	0.00543
											44.1162	0.00543
											44.1406	0.00543
											44.165	0.00271
											44.1895	0.00452
											44.2139	0.00271
											44.2383	0.00543
											44.2627	0.00633
											44.2871	0.00814
											44.3115	0.00362
											44.3359	0.00271
											44.3603	0.00271

## Sheet: b
Absorbance					Emission		Emission		Emission		Emission kin		Emission kin		Emission kin
Wavelength [nm]	e (Lpyr (toluene)) [M-1 cm-1]	e (CLPyr3, toluene) [M-1 cm-1]	e (CLPyr3, THF) [M-1 cm-1]	e (CLPyr3, cyclohex) [M-1 cm-1]	Wavelength [nm]	CrLPyr3, THF	Wavelength [nm]	CrLPyr3, toluene	Wavelength [nm]	CrLPyr3, cyclohex	Time [ns]	CrLPyr3, THF	Time [ns]	CrLPyr3, toluene	Time [ns]	CrLPyr3, cyhex
201	--	--	909091	-127122	600	0.02547	565	0	565	6.19591e-06	-5.9082	0.00404	-41.748	0	-41.9922	0
202	--	--	96163.6	8260	601	0.02337	566	0.000578166	566	9.97897e-05	-5.85937	0.00607	-41.5039	0	-41.748	0
203	--	--	81249.1	52700	602	0.02183	567	0.00131	567	5.80693e-05	-5.81054	0.00506	-41.2598	0	-41.5039	0
204	--	--	909091	102572	603	0.01932	568	0.00195	568	8.43676e-05	-5.76172	0	-41.0156	0	-41.2598	0
205	--	--	96281.8	116518	604	0.01889	569	0.00368	569	0	-5.71289	0	-40.7715	0	-41.0156	0
206	--	--	57552.7	128488	605	0.01815	570	0.00253	570	9.70991e-05	-5.66406	0	-40.5273	0	-40.7715	0
207	--	--	85431.8	132175	606	0.01511	571	0.00299	571	0.000277669	-5.61523	0.00506	-40.2832	0	-40.5273	0
208	--	--	61258.2	130190	607	0.01526	572	0.00413	572	0.00039386	-5.5664	0.00202	-40.0391	0	-40.2832	0
209	--	--	45625.5	126948	608	0.01448	573	0.00434	573	0.000472123	-5.51757	0.00101	-39.7949	0	-40.0391	0
210	--	--	55461.8	124568	609	0.01127	574	0.00548	574	0.000496565	-5.46875	0.00404	-39.5508	0	-39.7949	0
211	--	--	48713.6	122958	610	0.0138	575	0.00388	575	0.000724861	-5.41992	0.00202	-39.3066	0	-39.5508	0
212	--	--	31538.2	121700	611	0.01117	576	0.00446	576	0.000763322	-5.37109	0.00303	-39.0625	0	-39.3066	0
213	--	--	34197.3	120618	612	0.01126	577	0.00474	577	0.000689976	-5.32226	0.00101	-38.8184	0	-39.0625	0
214	--	--	28305.5	120215	613	0.01319	578	0.00589	578	0.000854036	-5.27343	0.00303	-38.5742	0	-38.8184	0
215	--	--	15411.8	120858	614	0.01515	579	0.00508	579	0.00101	-5.22461	0.00202	-38.3301	0	-38.5742	0
216	--	--	10724.5	122695	615	0.01302	580	0.00614	580	0.00128	-5.17578	0.00202	-38.0859	0	-38.3301	0
217	--	--	6718.18	125838	616	0.0156	581	0.00626	581	0.00144	-5.12695	0.00303	-37.8418	0	-38.0859	0
218	--	--	56.8982	129620	617	0.01433	582	0.00592	582	0.00152	-5.07812	0.00303	-37.5977	0	-37.8418	0
219	--	--	-1463.64	133902	618	0.01385	583	0.00671	583	0.00185	-5.02929	0.00506	-37.3535	0	-37.5977	0
220	--	--	662.727	139088	619	0.01703	584	0.00672	584	0.00188	-4.98047	0.00404	-37.1094	0	-37.3535	0
221	--	--	4655.45	145280	620	0.01567	585	0.00762	585	0.00202	-4.93164	0.00101	-36.8652	0	-37.1094	0
222	--	--	14704.5	152455	621	0.01771	586	0.0073	586	0.0021	-4.88281	0.00607	-36.6211	0	-36.8652	0
223	--	--	29591.8	159978	622	0.01713	587	0.00768	587	0.00227	-4.83398	0.00303	-36.377	0	-36.6211	0
224	--	--	45890.9	167760	623	0.01675	588	0.0075	588	0.00264	-4.78515	0.00202	-36.1328	0	-36.377	0
225	--	--	64652.7	176685	624	0.01772	589	0.0092	589	0.00257	-4.73632	0.00404	-35.8887	0	-36.1328	0
226	--	--	87645.5	186655	625	0.02125	590	0.00782	590	0.003	-4.6875	0.00607	-35.6445	0	-35.8887	0
227	--	--	109891	196568	626	0.02048	591	0.00763	591	0.00316	-4.63867	0.00303	-35.4004	0	-35.6445	0
228	--	--	132182	205888	627	0.02165	592	0.00844	592	0.00351	-4.58984	0.00202	-35.1562	0	-35.4004	0
229	--	--	155282	215355	628	0.01866	593	0.0095	593	0.00406	-4.54101	0.00303	-34.9121	0	-35.1562	0
230	--	--	177582	225188	629	0.02048	594	0.00883	594	0.0043	-4.49218	0.00506	-34.668	0	-34.9121	0
231	--	--	195936	235442	630	0.01849	595	0.00966	595	0.00523	-4.44336	0.00404	-34.4238	0	-34.668	0
232	--	--	215582	246280	631	0.01867	596	0.01061	596	0.0051	-4.39453	0.00404	-34.1797	0	-34.4238	0
233	--	--	233064	257350	632	0.02	597	0.01153	597	0.00523	-4.3457	0.00202	-33.9355	0	-34.1797	0
234	--	--	247373	268275	633	0.02196	598	0.01037	598	0.00573	-4.29687	0.00404	-33.6914	0	-33.9355	0
235	--	--	261164	277975	634	0.0223	599	0.0124	599	0.00634	-4.24804	0.00202	-33.4473	0	-33.6914	0
236	--	--	272773	285950	635	0.0236	600	0.01227	600	0.0063	-4.19922	0.00303	-33.2031	0	-33.4473	0
237	--	--	280900	291475	636	0.02463	601	0.01307	601	0.00689	-4.15039	0.00202	-32.959	0	-33.2031	0
238	--	--	288018	294450	637	0.02676	602	0.01331	602	0.00707	-4.10156	0.00101	-32.7148	0	-32.959	0
239	--	--	293464	295575	638	0.02584	603	0.015	603	0.00826	-4.05273	0.00101	-32.4707	0	-32.7148	0
240	--	--	295455	295500	639	0.03347	604	0.01432	604	0.00845	-4.0039	0.00101	-32.2266	0	-32.4707	0
241	--	--	297782	294575	640	0.04125	605	0.01641	605	0.00913	-3.95507	0.00303	-31.9824	0	-32.2266	0
242	--	--	298636	293025	641	0.04145	606	0.01208	606	0.01046	-3.90625	0.00404	-31.7383	0	-31.9824	0
243	--	--	297118	290450	642	0.0533	607	0.01328	607	0.01096	-3.85742	0.00404	-31.4941	0	-31.7383	0
244	--	--	293782	285625	643	0.06162	608	0.0127	608	0.01236	-3.80859	0.00303	-31.25	0	-31.4941	0
245	--	--	288645	277900	644	0.07525	609	0.01263	609	0.01367	-3.75976	0.00303	-31.0059	0	-31.25	0
246	--	--	278991	266425	645	0.0847	610	0.01413	610	0.01489	-3.71093	0.00202	-30.7617	0	-31.0059	0
247	--	--	265482	251175	646	0.09697	611	0.01362	611	0.01582	-3.66211	0.00202	-30.5176	0	-30.7617	0
248	--	--	250282	234035	647	0.11077	612	0.01386	612	0.01793	-3.61328	0.00607	-30.2734	0	-30.5176	0
249	--	--	233491	216232	648	0.12561	613	0.01513	613	0.01965	-3.56445	0.00101	-30.0293	0	-30.2734	0
250	--	--	218082	200135	649	0.13289	614	0.01544	614	0.02162	-3.51562	0.00404	-29.7852	0	-30.0293	0
251	--	--	204491	186968	650	0.1423	615	0.01429	615	0.02303	-3.46679	0.00506	-29.541	0	-29.7852	0
252	--	--	193155	175932	651	0.15584	616	0.01641	616	0.02508	-3.41797	0.00303	-29.2969	0	-29.541	0
253	--	--	183755	167245	652	0.15667	617	0.01661	617	0.02793	-3.36914	0.00202	-29.0527	0	-29.2969	0
254	--	--	176164	160442	653	0.15979	618	0.01671	618	0.03041	-3.32031	0.00202	-28.8086	0.000666667	-29.0527	0.000563063
255	--	--	169791	154930	654	0.16817	619	0.01587	619	0.03354	-3.27148	0.00303	-28.5645	0	-28.8086	0.000844595
256	--	--	164845	150902	655	0.15888	620	0.017	620	0.03536	-3.22265	0.00101	-28.3203	0.000333333	-28.5645	0.00141
257	--	--	160591	147480	656	0.15651	621	0.01755	621	0.0398	-3.17382	0.00101	-28.0762	0.000666667	-28.3203	0
258	--	--	156918	144550	657	0.15613	622	0.01928	622	0.04272	-3.125	0	-27.832	0.000333333	-28.0762	0.000563063
259	--	--	153645	141870	658	0.14872	623	0.0191	623	0.04611	-3.07617	0	-27.5879	0	-27.832	0.000281532
260	--	--	150736	139642	659	0.14116	624	0.01972	624	0.05037	-3.02734	0.00506	-27.3438	0.000333333	-27.5879	0.000281532
261	--	--	148391	137985	660	0.13057	625	0.02074	625	0.05394	-2.97851	0.00202	-27.0996	0.000333333	-27.3438	0
262	--	--	146927	137282	661	0.11637	626	0.02097	626	0.05894	-2.92968	0.00101	-26.8555	0.000333333	-27.0996	0.000563063
263	--	--	146627	137782	662	0.11132	627	0.02252	627	0.0638	-2.88086	0.00303	-26.6113	0.000666667	-26.8555	0
264	--	--	147545	139558	663	0.09911	628	0.02251	628	0.06722	-2.83203	0.00101	-26.3672	0.000333333	-26.6113	0.000281532
265	--	--	149882	142535	664	0.08881	629	0.02466	629	0.07326	-2.7832	0.00303	-26.123	0.000333333	-26.3672	0.000281532
266	--	--	153091	145988	665	0.08367	630	0.02717	630	0.07892	-2.73437	0.00303	-25.8789	0	-26.123	0.000563063
267	--	--	156436	148915	666	0.07734	631	0.02882	631	0.08337	-2.68554	0.00202	-25.6348	0	-25.8789	0
268	--	--	158773	150732	667	0.06767	632	0.02887	632	0.09035	-2.63672	0.00506	-25.3906	0	-25.6348	0.000281532
269	--	--	159736	151258	668	0.06377	633	0.02987	633	0.09581	-2.58789	0.00303	-25.1465	0	-25.3906	0.000563063
270	--	--	159400	150618	669	0.06005	634	0.0334	634	0.10376	-2.53906	0.00101	-24.9023	0	-25.1465	0
271	--	--	158664	150068	670	0.05788	635	0.03496	635	0.1115	-2.49023	0.00101	-24.6582	0	-24.9023	0
272	--	--	158309	150265	671	0.0554	636	0.03903	636	0.11881	-2.4414	0.00101	-24.4141	0.000333333	-24.6582	0
273	--	--	159109	151972	672	0.05611	637	0.0399	637	0.12671	-2.39257	0.00404	-24.1699	0	-24.4141	0.000563063
274	--	--	161509	155788	673	0.05566	638	0.04517	638	0.13211	-2.34375	0.00101	-23.9258	0.000333333	-24.1699	0
275	--	--	166218	162325	674	0.05355	639	0.0452	639	0.14302	-2.29492	0	-23.6816	0.000333333	-23.9258	0
276	--	--	173955	171722	675	0.05387	640	0.05004	640	0.1535	-2.24609	0.00101	-23.4375	0	-23.6816	0.000844595
277	--	--	183964	182110	676	0.05363	641	0.05109	641	0.15949	-2.19726	0.00202	-23.1934	0	-23.4375	0.000281532
278	--	--	194109	190120	677	0.0592	642	0.05896	642	0.17115	-2.14843	0.00506	-22.9492	0	-23.1934	0.000281532
279	--	--	200309	192895	678	0.0577	643	0.05899	643	0.17925	-2.09961	0.00303	-22.7051	0.000333333	-22.9492	0
280	--	--	200536	190538	679	0.06222	644	0.0651	644	0.18794	-2.05078	0.00101	-22.4609	0	-22.7051	0
281	--	--	196018	184378	680	0.06453	645	0.07027	645	0.20346	-2.00195	0.00101	-22.2168	0.000333333	-22.4609	0.000563063
282	--	--	188509	176235	681	0.06591	646	0.07341	646	0.21477	-1.95312	0.00101	-21.9727	0.001	-22.2168	0.00141
283	--	--	179155	166890	682	0.0688	647	0.07973	647	0.22699	-1.90429	0.00303	-21.7285	0	-21.9727	0.000844595
284	--	--	169200	157390	683	0.06954	648	0.08651	648	0.24037	-1.85547	0.00101	-21.4844	0	-21.7285	0
285	--	--	159518	147972	684	0.07174	649	0.09365	649	0.25477	-1.80664	0.00303	-21.2402	0.000333333	-21.4844	0.000563063
286	--	--	149882	138920	685	0.0723	650	0.0983	650	0.26829	-1.75781	0.00202	-20.9961	0	-21.2402	0.000844595
287	--	--	140836	130285	686	0.07923	651	0.1056	651	0.28037	-1.70898	0.00202	-20.752	0	-20.9961	0
288	--	--	132218	122155	687	0.08255	652	0.11077	652	0.29565	-1.66015	0.00404	-20.5078	0	-20.752	0
289	--	--	124173	114335	688	0.08655	653	0.11919	653	0.311	-1.61132	0.00708	-20.2637	0	-20.5078	0.000563063
290	31913.1	102410	116618	107060	689	0.08648	654	0.12543	654	0.32546	-1.5625	0.00303	-20.0195	0	-20.2637	0.00113
291	28029.6	96579	109482	100258	690	0.09122	655	0.1356	655	0.33941	-1.51367	0.00202	-19.7754	0	-20.0195	0.000563063
292	24244.8	91069	102791	94070	691	0.08848	656	0.14487	656	0.35413	-1.46484	0.00101	-19.5312	0.000666667	-19.7754	0
293	20830.2	85812	96745.5	88492.5	692	0.09226	657	0.15048	657	0.36623	-1.41601	0.00202	-19.2871	0	-19.5312	0.000281532
294	17812.4	80951	91072.7	83392.5	693	0.10143	658	0.15852	658	0.37885	-1.36718	0.00101	-19.043	0	-19.2871	0.000563063
295	15368.2	76367	85994.5	78800	694	0.10153	659	0.16897	659	0.39472	-1.31836	0.00202	-18.7988	0	-19.043	0.000281532
296	13454.1	72293	81400.9	74675	695	0.10282	660	0.17597	660	0.41149	-1.26953	0.00303	-18.5547	0.000333333	-18.7988	0.000563063
297	11979.3	68536	77299.1	71055	696	0.10887	661	0.18323	661	0.42316	-1.2207	0.00101	-18.3105	0	-18.5547	0.000563063
298	10912.1	65281	73760.9	67840	697	0.11333	662	0.19474	662	0.43719	-1.17187	0.00101	-18.0664	0.001	-18.3105	0.000844595
299	10172.8	62428	70680	65160	698	0.11464	663	0.20413	663	0.45266	-1.12304	0.00506	-17.8223	0	-18.0664	0.000281532
300	9656.47	60015	68020.9	62820	699	0.11757	664	0.20884	664	0.46468	-1.07422	0.00202	-17.5781	0	-17.8223	0.000281532
301	9284.6	57948	65758.2	60810	700	0.12664	665	0.22007	665	0.48353	-1.02539	0.00202	-17.334	0	-17.5781	0.000563063
302	9054.89	56275	63814.5	58942.5	701	0.12804	666	0.23282	666	0.49954	-0.97656	0.00303	-17.0898	0.000333333	-17.334	0.000281532
303	8920.63	54863	62270.9	57607.5	702	0.13038	667	0.24382	667	0.51588	-0.92773	0.00303	-16.8457	0.000333333	-17.0898	0.000281532
304	8827.64	53784	60976.4	56552.5	703	0.13462	668	0.25066	668	0.53174	-0.8789	0.00506	-16.6016	0	-16.8457	0.000281532
305	8757.75	52938	60094.5	55882.5	704	0.14028	669	0.262	669	0.54738	-0.83007	0.00607	-16.3574	0	-16.6016	0.000281532
306	8809.28	52321	59502.7	55540	705	0.14069	670	0.27463	670	0.56634	-0.78125	0.00404	-16.1133	0	-16.3574	0.000563063
307	8933.86	52028	59250.9	55665	706	0.15024	671	0.28382	671	0.58348	-0.73242	0.00506	-15.8691	0	-16.1133	0.000281532
308	9171.17	51957	59316.4	56027.5	707	0.1555	672	0.29383	672	0.59466	-0.68359	0.00303	-15.625	0	-15.8691	0
309	9480.85	52132	59763.6	56747.5	708	0.1552	673	0.30636	673	0.61076	-0.63476	0.00202	-15.3809	0	-15.625	0.000563063
310	9979.27	52654	60527.3	58000	709	0.16769	674	0.32222	674	0.62922	-0.58593	0.00202	-15.1367	0	-15.3809	0.00113
311	10504.4	53482	61670.9	59265	710	0.16467	675	0.33326	675	0.64776	-0.53711	0.00404	-14.8926	0.000333333	-15.1367	0.000563063
312	11154	54528	62974.5	60895	711	0.17131	676	0.3456	676	0.66153	-0.48828	0.00202	-14.6484	0.000333333	-14.8926	0.000844595
313	11807.5	55810	64385.5	62427.5	712	0.17609	677	0.36064	677	0.67554	-0.43945	0.00101	-14.4043	0.000333333	-14.6484	0.000844595
314	12543.9	57155	65781.8	63852.5	713	0.18664	678	0.37437	678	0.69136	-0.39062	0.00404	-14.1602	0.000333333	-14.4043	0
315	13270.5	58567	67214.5	65240	714	0.18201	679	0.38818	679	0.7035	-0.34179	0.00202	-13.916	0	-14.1602	0.000844595
316	13926	60015	68629.1	66685	715	0.18719	680	0.3995	680	0.71941	-0.29297	0.00101	-13.6719	0.000666667	-13.916	0.000563063
317	14529.1	61425	70115.5	68380	716	0.19437	681	0.41038	681	0.73371	-0.24414	0.00303	-13.4277	0	-13.6719	0.000563063
318	15099.7	62852	71709.1	70340	717	0.21144	682	0.42756	682	0.74767	-0.19531	0.00202	-13.1836	0.000333333	-13.4277	0.000563063
319	15728.5	64382	73613.6	72575	718	0.20822	683	0.43744	683	0.76936	-0.14648	0.00708	-12.9395	0	-13.1836	0.000281532
320	16427.4	66117	75868.2	75180	719	0.20516	684	0.45466	684	0.77816	-0.09765	0.02831	-12.6953	0.000666667	-12.9395	0.000844595
321	17244.8	68076	78455.5	78222.5	720	0.2166	685	0.47199	685	0.7987	-0.04882	0.37816	-12.4512	0.000333333	-12.6953	0
322	18136.2	70363	81461.8	81745	721	0.23178	686	0.48775	686	0.80353	3.1e-06	1	-12.207	0	-12.4512	0.000563063
323	19214.2	73044	85142.7	86157.5	722	0.22997	687	0.49919	687	0.81924	0.04883	0.85541	-11.9629	0.000333333	-12.207	0.000844595
324	20438.3	76140	89290	91305	723	0.23258	688	0.5112	688	0.83073	0.09766	0.68756	-11.7188	0	-11.9629	0.000563063
325	21867.7	79741	94036.4	96425	724	0.23945	689	0.52348	689	0.83874	0.14649	0.67341	-11.4746	0	-11.7188	0.000281532
326	23500.5	83877	99018.2	101425	725	0.25545	690	0.53384	690	0.8551	0.19532	0.73003	-11.2305	0	-11.4746	0.000281532
327	25240.9	88250	103755	105838	726	0.25132	691	0.55182	691	0.86487	0.24414	0.84833	-10.9863	0.000333333	-11.2305	0
328	26980.3	92700	107945	109658	727	0.26016	692	0.56621	692	0.87724	0.29297	0.78362	-10.7422	0.000333333	-10.9863	0.000563063
329	28563.7	96862	111673	112905	728	0.26192	693	0.5811	693	0.88309	0.3418	0.71082	-10.498	0	-10.7422	0.000563063
330	29921	100550	114718	115612	729	0.27246	694	0.59479	694	0.88744	0.39063	0.67139	-10.2539	0.000333333	-10.498	0
331	31063.2	103910	117545	118278	730	0.27691	695	0.60755	695	0.90347	0.43946	0.61881	-10.0098	0.000333333	-10.2539	0.000844595
332	32061.2	106850	120073	120735	731	0.28188	696	0.61768	696	0.90729	0.48828	0.58847	-9.76563	0.000666667	-10.0098	0.00113
333	33005.9	109430	122582	123275	732	0.29525	697	0.6378	697	0.91681	0.53711	0.54803	-9.52149	0	-9.76563	0.000281532
334	33919.1	111950	125055	125880	733	0.30535	698	0.65312	698	0.92673	0.58594	0.51163	-9.27735	0.000333333	-9.52149	0.000281532
335	34851.9	114470	127845	128700	734	0.30147	699	0.66349	699	0.93197	0.63477	0.50253	-9.03321	0	-9.27735	0.00113
336	35780.8	117020	131109	132222	735	0.31529	700	0.6798	700	0.95057	0.6836	0.51972	-8.78907	0.000666667	-9.03321	0.000563063
337	36830.2	119620	134455	135778	736	0.32104	701	0.68259	701	0.94995	0.73243	0.46512	-8.54492	0.000333333	-8.78907	0
338	38000	122710	138218	139608	737	0.31761	702	0.70058	702	0.9506	0.78125	0.43782	-8.30078	0.000333333	-8.54492	0
339	39382	126030	142455	143872	738	0.32624	703	0.71202	703	0.95827	0.83008	0.4277	-8.05664	0.000333333	-8.30078	0
340	40839.1	129590	146809	149032	739	0.33977	704	0.72362	704	0.96598	0.87891	0.40748	-7.8125	0	-8.05664	0.000281532
341	42495.6	133270	152064	154945	740	0.34351	705	0.74232	705	0.96318	0.92774	0.35288	-7.56836	0.000333333	-7.8125	0.000281532
342	44252.7	137660	157673	160342	741	0.35698	706	0.75217	706	0.97727	0.97657	0.37209	-7.32422	0.000666667	-7.56836	0.000281532
343	46174.7	142280	162555	163815	742	0.36328	707	0.76495	707	0.98352	1.02539	0.33165	-7.08008	0	-7.32422	0
344	48048.4	146780	166064	164950	743	0.37023	708	0.77144	708	0.98271	1.07422	0.34075	-6.83594	0.000333333	-7.08008	0.000844595
345	49674.2	150880	167309	164490	744	0.36918	709	0.7789	709	0.98882	1.12305	0.33266	-6.5918	0.000666667	-6.83594	0
346	50766	153390	167673	163678	745	0.3793	710	0.79222	710	0.99032	1.17188	0.32457	-6.34766	0	-6.5918	0.000844595
347	51209.3	154260	167073	162870	746	0.40135	711	0.80752	711	0.98694	1.22071	0.28615	-6.10352	0	-6.34766	0.000563063
348	51187.6	154580	166264	161635	747	0.39233	712	0.81964	712	0.99065	1.26953	0.27705	-5.85938	0.000666667	-6.10352	0.000281532
349	51222.1	154490	165173	159978	748	0.41804	713	0.82456	713	1	1.31836	0.273	-5.61524	0	-5.85938	0.000281532
350	51034.6	153190	163655	157698	749	0.41736	714	0.836	714	0.99418	1.36719	0.26289	-5.3711	0.000333333	-5.61524	0.000563063
351	50697.9	152100	161955	155560	750	0.41727	715	0.84085	715	0.99093	1.41602	0.24772	-5.12696	0.000333333	-5.3711	0.000563063
352	50219.2	150690	160100	153185	751	0.44008	716	0.85847	716	0.98832	1.46485	0.23458	-4.88282	0	-5.12696	0.000563063
353	49701.9	149130	158055	150600	752	0.45856	717	0.86324	717	0.99484	1.51368	0.19515	-4.63867	0.000666667	-4.88282	0.000563063
354	49124.4	147460	155782	147828	753	0.4476	718	0.86834	718	0.99529	1.5625	0.20728	-4.39453	0.000333333	-4.63867	0.000281532
355	48510.4	145640	153427	144675	754	0.45767	719	0.87601	719	0.98406	1.61133	0.20425	-4.15039	0	-4.39453	0.000563063
356	47827.2	143560	150600	141075	755	0.46887	720	0.88704	720	0.99332	1.66016	0.15774	-3.90625	0.000333333	-4.15039	0.000563063
357	46990.1	141030	147345	136942	756	0.47715	721	0.88837	721	0.98814	1.70899	0.17391	-3.66211	0.000333333	-3.90625	0.000844595
358	46006.9	138050	143564	132372	757	0.4837	722	0.90022	722	0.983	1.75782	0.16077	-3.41797	0.000333333	-3.66211	0.00113
359	44875.6	134600	139382	127445	758	0.47833	723	0.90565	723	0.98546	1.80664	0.14965	-3.17383	0.000333333	-3.41797	0.000844595
360	43575.5	130770	134782	122182	759	0.48628	724	0.92249	724	0.98707	1.85547	0.15268	-2.92969	0.000333333	-3.17383	0.000563063
361	42198.4	126510	129827	116602	760	0.51297	725	0.92952	725	0.98946	1.9043	0.16481	-2.68555	0	-2.92969	0.000281532
362	40700.9	121890	124573	110725	761	0.51651	726	0.92476	726	0.97105	1.95313	0.14055	-2.44141	0.000333333	-2.68555	0.000281532
363	39116.5	116990	119064	104752	762	0.52806	727	0.94432	727	0.97369	2.00196	0.15268	-2.19727	0	-2.44141	0.000563063
364	37445.2	111840	113455	98777.5	763	0.53059	728	0.94277	728	0.97428	2.05078	0.1183	-1.95313	0.000333333	-2.19727	0
365	35688.1	106480	107664	92730	764	0.53736	729	0.9477	729	0.96914	2.09961	0.1274	-1.70899	0.000666667	-1.95313	0
366	33854.9	101000	101873	86797.5	765	0.55288	730	0.96165	730	0.96164	2.14844	0.11426	-1.46485	0.11333	-1.70899	0.000844595
367	31977.3	95583	96136.4	81047.5	766	0.5532	731	0.96248	731	0.96426	2.19727	0.10415	-1.22071	0.67133	-1.46485	0.00479
368	30010.9	90041	90445.5	75387.5	767	0.57193	732	0.97214	732	0.95471	2.2461	0.10313	-0.97657	0.95633	-1.22071	0.22917
369	27999	84616	84974.5	70052.5	768	0.58008	733	0.96952	733	0.95022	2.29493	0.1001	-0.73242	0.98867	-0.97657	0.85952
370	25952.6	79327	79675.5	64995	769	0.5762	734	0.96602	734	0.94655	2.34375	0.09909	-0.48828	0.99	-0.73242	0.99972
371	23913.1	74208	74651.8	60332.5	770	0.57831	735	0.96697	735	0.93993	2.39258	0.09201	-0.24414	0.99533	-0.48828	0.971
372	21879.6	69399	70030	56112.5	771	0.60564	736	0.97995	736	0.93158	2.44141	0.0728	-3e-06	1	-0.24414	0.99268
373	19885.5	64854	65730	52242.5	772	0.58459	737	0.97181	737	0.93066	2.49024	0.08696	0.24414	0.99833	-2e-06	1
374	17928.9	60660	61855.5	48790	773	0.61225	738	0.9725	738	0.92847	2.53907	0.08898	0.48828	0.97167	0.24414	0.97635
375	16058.2	56890	58370.9	45745	774	0.62409	739	0.97826	739	0.91321	2.58789	0.07078	0.73242	0.99167	0.48828	0.94313
376	14259.6	53422	55210.9	42997.5	775	0.63184	740	0.98173	740	0.91417	2.63672	0.06572	0.97656	0.98333	0.73242	0.98536
377	12554.8	50258	52356.4	40597.5	776	0.64168	741	0.98564	741	0.90239	2.68555	0.05865	1.2207	0.95	0.97656	0.93468
378	10959.5	47379	49753.6	38487.5	777	0.62828	742	0.98355	742	0.89949	2.73438	0.07381	1.46484	0.928	1.2207	0.95101
379	9528.43	44789	47446.4	36627.5	778	0.6585	743	0.98343	743	0.89698	2.78321	0.04954	1.70898	0.91033	1.46484	0.93722
380	8277.99	42545	45432.7	35055	779	0.65449	744	0.9882	744	0.88645	2.83203	0.05561	1.95312	0.927	1.70898	0.95073
381	7165.94	40551	43682.7	33680	780	0.68281	745	0.9981	745	0.88164	2.88086	0.05056	2.19726	0.885	1.95312	0.95101
382	6191.61	38841	42190	32562.5	781	0.6725	746	0.9857	746	0.88215	2.92969	0.05966	2.4414	0.90233	2.19726	0.91441
383	5331.59	37385	40902.7	31635	782	0.67538	747	0.99226	747	0.86696	2.97852	0.05157	2.68554	0.90233	2.4414	0.93834
384	4543.83	36132	39788.2	30880	783	0.69794	748	1	748	0.86322	3.02735	0.04247	2.92968	0.92433	2.68554	0.90794
385	3860.41	35070	38845.5	30257.5	784	0.7024	749	0.99233	749	0.85425	3.07618	0.04954	3.17383	0.85367	2.92968	0.87416
386	3249.56	34164	38017.3	29740	785	0.71671	750	0.98433	750	0.85298	3.125	0.04954	3.41797	0.85933	3.17383	0.86599
387	2701.18	33391	37324.5	29325	786	0.72091	751	0.99615	751	0.84882	3.17383	0.05056	3.66211	0.874	3.41797	0.92624
388	2236.03	32769	36743.6	29037.5	787	0.71225	752	0.98467	752	0.83714	3.22266	0.04752	3.90625	0.86067	3.66211	0.91132
389	1818.16	32234	36250.9	28765	788	0.72418	753	0.98429	753	0.83431	3.27149	0.04752	4.15039	0.84433	3.90625	0.86627
390	1492.69	31785	35843.6	28625	789	0.74101	754	0.97489	754	0.83491	3.32032	0.04348	4.39453	0.82833	4.15039	0.91216
391	1214.51	31415	35490	28490	790	0.75394	755	0.97197	755	0.82175	3.36914	0.04449	4.63867	0.849	4.39453	0.88964
392	985.429	31106	35174.5	28332.5	791	0.74651	756	0.9783	756	0.82258	3.41797	0.0364	4.88281	0.83133	4.63867	0.86515
393	807.404	30849	34931.8	28237.5	792	0.77653	757	0.98082	757	0.80368	3.4668	0.04348	5.12695	0.792	4.88281	0.86655
394	655.163	30635	34710.9	28130	793	0.76936	758	0.97146	758	0.78665	3.51563	0.03337	5.37109	0.813	5.12695	0.87528
395	529.112	30444	34520	28050	794	0.76933	759	0.9612	759	0.79325	3.56446	0.03337	5.61523	0.805	5.37109	0.86768
396	433.169	30296	34352.7	27967.5	795	0.78577	760	0.96313	760	0.78122	3.61328	0.02427	5.85937	0.78633	5.61523	0.86205
397	359.092	30167	34200.9	27907.5	796	0.77774	761	0.96098	761	0.78042	3.66211	0.04348	6.10351	0.76367	5.85937	0.84037
398	291.135	30054	34062.7	27840	797	0.78274	762	0.95519	762	0.76996	3.71094	0.03842	6.34765	0.75733	6.10351	0.86712
399	239.595	29950	33925.5	27752.5	798	0.80264	763	0.95121	763	0.76115	3.75977	0.0273	6.59179	0.74733	6.34765	0.8522
400	216.545	29866	33807.3	27675	799	0.81783	764	0.95	764	0.75582	3.8086	0.02831	6.83593	0.71967	6.59179	0.81616
401	181.076	29779	33692.7	27615	800	0.78545	765	0.94749	765	0.75197	3.85743	0.02123	7.08008	0.738	6.83593	0.86599
402	150.563	29707	33592.7	27560	801	0.79147	766	0.94126	766	0.73214	3.90625	0.02326	7.32422	0.71267	7.08008	0.84657
403	127.325	29634	33477.3	27512.5	802	0.82441	767	0.95106	767	0.73797	3.95508	0.02831	7.56836	0.73133	7.32422	0.84093
404	104.916	29568	33360.9	27472.5	803	0.83734	768	0.92538	768	0.73742	4.00391	0.02528	7.8125	0.70567	7.56836	0.8339
405	91.6959	29502	33256.4	27382.5	804	0.8378	769	0.92419	769	0.72976	4.05274	0.02528	8.05664	0.69867	7.8125	0.7911
406	81.1106	29424	33150.9	27305	805	0.84397	770	0.92368	770	0.71517	4.10157	0.02427	8.30078	0.68233	8.05664	0.80405
407	66.0513	29356	33036.4	27262.5	806	0.84277	771	0.92085	771	0.71646	4.15039	0.02326	8.54492	0.67	8.30078	0.82207
408	57.4778	29299	32930	27220	807	0.85824	772	0.90734	772	0.71052	4.19922	0.0273	8.78906	0.69333	8.54492	0.77618
409	50.3939	29231	32822.7	27132.5	808	0.86127	773	0.90955	773	0.6983	4.24805	0.02427	9.0332	0.67967	8.78906	0.79842
410	37.2507	29153	32707.3	27075	809	0.85588	774	0.90211	774	0.69776	4.29688	0.02326	9.27734	0.691	9.0332	0.78041
411	26.5538	29075	32588.2	26995	810	0.87595	775	0.90013	775	0.69186	4.34571	0.02326	9.52148	0.66433	9.27734	0.76858
412	26.0247	29006	32446.4	26907.5	811	0.88184	776	0.88441	776	0.68604	4.39453	0.02629	9.76562	0.661	9.52148	0.78829
413	20.9921	28906	32323.6	26842.5	812	0.89607	777	0.88061	777	0.67255	4.44336	0.02326	10.0098	0.64667	9.76562	0.80208
414	23.6032	28837	32177.3	26775	813	0.92526	778	0.878	778	0.66408	4.49219	0.02022	10.2539	0.63967	10.0098	0.80011
415	16.6851	28743	32057.3	26687.5	814	0.88802	779	0.87743	779	0.66864	4.54102	0.01618	10.498	0.64067	10.2539	0.79082
416	18.1698	28654	31910.9	26615	815	0.90172	780	0.86141	780	0.65123	4.58985	0.00809	10.7422	0.635	10.498	0.77027
417	9.15686	28559	31760	26520	816	0.90234	781	0.85901	781	0.64662	4.63868	0.01112	10.9863	0.63533	10.7422	0.74324
418	11.3682	28464	31593.6	26412.5	817	0.90839	782	0.85037	782	0.64372	4.6875	0.01618	11.2305	0.639	10.9863	0.76323
419	15.4956	28374	31440	26325	818	0.88749	783	0.84413	783	0.62841	4.73633	0.02427	11.4746	0.591	11.2305	0.7638
420	14.9852	28269	31287.3	26252.5	819	0.93261	784	0.83955	784	0.63206	4.78516	0.01314	11.7188	0.59067	11.4746	0.73818
421	-0.03577	28159	31135.5	26150	820	0.92341	785	0.83344	785	0.62285	4.83399	0.01719	11.9629	0.611	11.7188	0.75141
422	10.9131	28067	30977.3	26067.5	821	0.91114	786	0.84222	786	0.60871	4.88282	0.0182	12.207	0.58067	11.9629	0.7272
423	9.73968	27958	30833.6	25950	822	0.93592	787	0.83571	787	0.61211	4.93164	0.01112	12.4512	0.58367	12.207	0.73874
424	12.3801	27853	30673.6	25850	823	0.95254	788	0.81942	788	0.6053	4.98047	0.01314	12.6953	0.577	12.4512	0.7759
425	15.6466	27741	30536.4	25755	824	0.9628	789	0.81561	789	0.59491	5.0293	0.01618	12.9395	0.584	12.6953	0.74634
426	15.2843	27644	30386.4	25665	825	0.96101	790	0.81022	790	0.59457	5.07813	0.01314	13.1836	0.55833	12.9395	0.7317
427	13.1165	27542	30260.9	25607.5	826	0.97042	791	0.80746	791	0.58248	5.12696	0.01011	13.4277	0.562	13.1836	0.74324
428	5.57621	27448	30151.8	25512.5	827	0.96051	792	0.79992	792	0.57884	5.17578	0.01416	13.6719	0.52567	13.4277	0.73395
429	2.13633	27350	30042.7	25430	828	0.95404	793	0.79919	793	0.56936	5.22461	0.01112	13.916	0.57233	13.6719	0.69651
430	8.36969	27259	29954.5	25327.5	829	0.92315	794	0.78987	794	0.56776	5.27344	0.00809	14.1601	0.54233	13.916	0.7103
431	10.5785	27159	29864.5	25280	830	0.96374	795	0.77797	795	0.56592	5.32227	0.0182	14.4043	0.54567	14.1601	0.71734
432	1.64057	27083	29790.9	25202.5	831	0.93657	796	0.76504	796	0.55553	5.3711	0.01011	14.6484	0.54067	14.4043	0.68243
433	5.3462	27009	29731.8	25155	832	0.95243	797	0.75949	797	0.54866	5.41993	0.01213	14.8926	0.545	14.6484	0.71002
434	5.75508	26935	29698.2	25120	833	0.96749	798	0.76543	798	0.53253	5.46875	0.00607	15.1367	0.507	14.8926	0.71115
435	-0.25042	26861	29666.4	25060	834	0.97945	799	0.75229	799	0.54663	5.51758	0.00809	15.3809	0.537	15.1367	0.67455
436	-0.77172	26803	29653.6	25025	835	0.94167	800	0.74487	800	0.54243	5.56641	0.0091	15.625	0.509	15.3809	0.70467
437	1.27769	26744	29645.5	24960	836	0.96684	801	0.74638	801	0.52542	5.61524	0.01416	15.8691	0.50833	15.625	0.6799
438	2.31264	26698	29651.8	24945	837	0.96082	802	0.73697	802	0.51885	5.66407	0.00607	16.1133	0.49833	15.8691	0.70355
439	0.09966	26655	29672.7	24945	838	0.95953	803	0.72762	803	0.50999	5.71289	0.0091	16.3574	0.49233	16.1133	0.68497
440	0.54941	26630	29714.5	24937.5	839	0.9812	804	0.72731	804	0.51073	5.76172	0.00809	16.6016	0.507	16.3574	0.65118
441	-5.66239	26606	29753.6	24940	840	0.95512	805	0.71619	805	0.51253	5.81055	0.01719	16.8457	0.48733	16.6016	0.68356
442	-15.4728	26587	29812.7	24950	841	0.97649	806	0.70992	806	0.49904	5.85938	0.00809	17.0898	0.48333	16.8457	0.64527
443	0.75895	26574	29873.6	24955	842	0.94933	807	0.69383	807	0.48789	5.90821	0.01112	17.334	0.468	17.0898	0.63964
444	-3.57739	26579	29945.5	24982.5	843	0.94292	808	0.69707	808	0.48983	5.95703	0.00809	17.5781	0.47433	17.334	0.65653
445	-6.76101	26583	30026.4	25027.5	844	1	809	0.6966	809	0.48384	6.00586	0.00404	17.8223	0.46667	17.5781	0.66216
446	-4.09862	26603	30125.5	25075	845	0.96241	810	0.6918	810	0.47933	6.05469	0.00607	18.0664	0.46233	17.8223	0.65034
447	-14.5479	26634	30231.8	25130	846	0.96291	811	0.67672	811	0.47261	6.10352	0.00708	18.3105	0.45567	18.0664	0.66976
448	-6.77117	26670	30344.5	25207.5	847	0.95762	812	0.67124	812	0.46987	6.15235	0.00506	18.5547	0.45733	18.3105	0.64583
449	-6.669	26707	30471.8	25260	848	0.94338	813	0.64963	813	0.45869	6.20118	0.0091	18.7988	0.445	18.5547	0.65681
450	-1.99822	26770	30592.7	25332.5	849	0.96037	814	0.65958	814	0.45571	6.25	0.00708	19.043	0.43867	18.7988	0.64837
451	-6.27552	26837	30740	25442.5	850	0.94636	815	0.65002	815	0.44957	6.29883	0.00202	19.2871	0.44267	19.043	0.63823
452	-14.1599	26901	30880	25540	851	0.94833	816	0.64209	816	0.45139	6.34766	0.00303	19.5312	0.42633	19.2871	0.6433
453	-13.0257	26990	31047.3	25670	852	0.92859	817	0.64764	817	0.44399	6.39649	0.01112	19.7754	0.41933	19.5312	0.61684
454	-15.8302	27081	31214.5	25777.5	853	0.92594	818	0.62944	818	0.43502	6.44532	0.01011	20.0195	0.41367	19.7754	0.63739
455	-21.7562	27188	31389.1	25892.5	854	0.92399	819	0.63408	819	0.43406	6.49414	0.00506	20.2637	0.418	20.0195	0.61486
456	-10.1945	27297	31574.5	26035	855	0.88163	820	0.61426	820	0.4272	6.54297	0.00607	20.5078	0.431	20.2637	0.62331
457	-2.94877	27416	31757.3	26212.5	856	0.87974	821	0.62557	821	0.43147	6.5918	0.00303	20.752	0.40267	20.5078	0.62641
458	-8.0385	27557	31938.2	26367.5	857	0.92424	822	0.61062	822	0.43075	6.64063	0.00708	20.9961	0.40867	20.752	0.62134
459	-11.1856	27695	32152.7	26535	858	0.89716	823	0.61518	823	0.41712	6.68946	0.00404	21.2402	0.40833	20.9961	0.59403
460	-15.6614	27844	32362.7	26717.5	859	0.87463	824	0.595	824	0.40261	6.73828	0.00506	21.4844	0.38733	21.2402	0.59685
461	-12.7848	28006	32589.1	26887.5	860	0.87648	825	0.58698	825	0.40377	6.78711	0.00404	21.7285	0.38867	21.4844	0.58446
462	-14.1955	28180	32808.2	27090	861	0.85895	826	0.5885	826	0.39888	6.83594	0.00404	21.9727	0.396	21.7285	0.60923
463	-7.31797	28364	33040	27292.5	862	0.8508	827	0.58025	827	0.39627	6.88477	0.00708	22.2168	0.37333	21.9727	0.60023
464	-18.768	28556	33280.9	27525	863	0.86625	828	0.57137	828	0.38476	6.9336	0.00607	22.4609	0.38533	22.2168	0.58136
465	-32.3949	28757	33532.7	27732.5	864	0.82968	829	0.58661	829	0.39086	6.98243	0.00303	22.7051	0.39233	22.4609	0.58108
466	-35.2093	28952	33789.1	27977.5	865	0.8586	830	0.57501	830	0.38209	7.03125	0.00607	22.9492	0.362	22.7051	0.59037
467	-31.6032	29176	34070.9	28210	866	0.81302	831	0.53974	831	0.37816	7.08008	0.00506	23.1934	0.37833	22.9492	0.58559
468	-22.5321	29396	34332.7	28460	867	0.83123	832	0.54658	832	0.37344	7.12891	0.00404	23.4375	0.37167	23.1934	0.56137
469	-27.6555	29638	34612.7	28722.5	868	0.83603	833	0.53811	833	0.36692	7.17774	0.00303	23.6816	0.35267	23.4375	0.5853
470	-21.6229	29883	34898.2	29010	869	0.78842	834	0.53426	834	0.3637	7.22657	0.00202	23.9258	0.376	23.6816	0.57292
471	-30.306	30144	35170.9	29277.5	870	0.82276	835	0.52999	835	0.35738	7.27539	0.00809	24.1699	0.345	23.9258	0.56982
472	-31.8845	30400	35471.8	29575	871	0.80738	836	0.52134	836	0.34902	7.32422	0.00708	24.4141	0.35833	24.1699	0.57911
473	-32.6091	30673	35774.5	29882.5	872	0.83738	837	0.50649	837	0.35234	7.37305	0.00708	24.6582	0.36267	24.4141	0.58024
474	-32.4107	30966	36068.2	30162.5	873	0.781	838	0.50406	838	0.34794	7.42188	0.00607	24.9023	0.344	24.6582	0.5594
475	-31.5321	31255	36379.1	30500	874	0.77161	839	0.50396	839	0.34513	7.47071	0.00506	25.1465	0.34267	24.9023	0.54082
476	-30.9447	31560	36678.2	30835	875	0.77303	840	0.49063	840	0.34222	7.51953	0.00607	25.3906	0.35867	25.1465	0.56898
477	-25.1984	31861	36992.7	31182.5	876	0.73712	841	0.47475	841	0.32703	7.56836	0.00202	25.6348	0.34033	25.3906	0.54448
478	-36.3781	32178	37310	31510	877	0.75634	842	0.47458	842	0.33316	7.61719	0.00506	25.8789	0.338	25.6348	0.55631
479	-40.0395	32500	37636.4	31872.5	878	0.75984	843	0.48257	843	0.32086	7.66602	0.00303	26.123	0.346	25.8789	0.54617
480	-37.4097	32836	37960	32227.5	879	0.78688	844	0.47117	844	0.32204	7.71485	0.00607	26.3672	0.345	26.123	0.52703
481	-39.2734	33180	38287.3	32602.5	880	0.75126	845	0.45873	845	0.31577	7.76368	0.00404	26.6113	0.325	26.3672	0.55293
482	-43.925	33523	38605.5	32972.5	881	0.69028	846	0.46163	846	0.30349	7.8125	0.00506	26.8555	0.322	26.6113	0.54758
483	-32.4462	33877	38933.6	33365	882	0.72045	847	0.45015	847	0.30363	7.86133	0.00607	27.0996	0.32833	26.8555	0.52111
484	-36.9042	34239	39257.3	33755	883	0.73029	848	0.44235	848	0.30141	7.91016	0.00607	27.3438	0.30833	27.0996	0.54307
485	-36.1846	34599	39608.2	34150	884	0.74635	849	0.43846	849	0.30007	7.95899	0.00506	27.5879	0.307	27.3438	0.5259
486	-46.6565	34972	39932.7	34542.5	885	0.75804	850	0.43135	850	0.29878	8.00782	0.00809	27.832	0.319	27.5879	0.5138
487	-49.1273	35347	40267.3	34970	886	0.74312	851	0.41378	851	0.28469	8.05664	0.00506	28.0762	0.30433	27.832	0.53491
488	-42.5568	35737	40598.2	35387.5	887	0.73944	852	0.40746	852	0.27794	8.10547	0.00303	28.3203	0.29267	28.0762	0.52731
489	-41.7295	36131	40921.8	35810	888	0.80403	853	0.40702	853	0.27578	8.1543	0	28.5645	0.30533	28.3203	0.52477
490	-35.4946	36519	41262.7	36245	889	0.6745	854	0.40497	854	0.27326	8.20313	0.00303	28.8086	0.301	28.5645	0.51182
491	-42.9901	36923	41589.1	36662.5	890	0.72219	855	0.38894	855	0.27056	8.25196	0.00303	29.0527	0.292	28.8086	0.49747
492	-44.9052	37320	41924.5	37100	891	0.69075	856	0.37805	856	0.26813	8.30078	0.00607	29.2969	0.282	29.0527	0.49775
493	-50.9704	37720	42254.5	37542.5	892	0.71606	857	0.37621	857	0.2603	8.34961	0.00506	29.541	0.29267	29.2969	0.5183
494	-50.613	38126	42568.2	38005	893	0.72689	858	0.38216	858	0.24155	8.39844	0.00809	29.7852	0.29633	29.541	0.48142
495	-45.8292	38525	42887.3	38442.5	894	0.75316	859	0.36797	859	0.24801	8.44727	0.00303	30.0293	0.28933	29.7852	0.48198
496	-47.3455	38941	43209.1	38895	895	0.65905	860	0.34698	860	0.23664	8.4961	0.00404	30.2734	0.28633	30.0293	0.5138
497	-38.3702	39365	43520	39342.5	896	0.74245	861	0.34569	861	0.23912	8.54492	0.00202	30.5176	0.27867	30.2734	0.49465
498	-45.4314	39785	43843.6	39825	897	0.70943	862	0.33453	862	0.24378	8.59375	0.00303	30.7617	0.265	30.5176	0.51239
499	-53.0987	40208	44150	40265	898	0.64362	863	0.33672	863	0.23862	8.64258	0.00404	31.0059	0.26967	30.7617	0.52196
500	-49.9289	40624	44452.7	40727.5	899	0.75183	864	0.32629	864	0.23255	8.69141	0.00506	31.25	0.26633	31.0059	0.49944
501	-48.7345	41041	44740.9	41195	900	0.64514	865	0.32221	865	0.22717	8.74024	0.00506	31.4941	0.254	31.25	0.48395
502	-43.8944	41469	45030.9	41650			866	0.30956	866	0.23416	8.78907	0.00506	31.7383	0.26067	31.4941	0.47523
503	-48.1728	41875	45312.7	42097.5			867	0.31108	867	0.22793	8.83789	0.00607	31.9824	0.25333	31.7383	0.46593
504	-50.9447	42291	45595.5	42570			868	0.29443	868	0.21213	8.88672	0.00506	32.2266	0.26	31.9824	0.48339
505	-45.844	42715	45876.4	43035			869	0.29178	869	0.21158	8.93555	0.00101	32.4707	0.25133	32.2266	0.45693
506	-52.5577	43125	46139.1	43467.5			870	0.27913	870	0.2031	8.98438	0.00303	32.7148	0.25733	32.4707	0.46256
507	-49.4896	43531	46395.5	43917.5			871	0.2806	871	0.19884	9.03321	0.00202	32.959	0.26233	32.7148	0.46368
508	-54.3495	43924	46640.9	44360			872	0.27528	872	0.1943	9.08203	0.00404	33.2031	0.23733	32.959	0.47325
509	-51.9862	44332	46893.6	44805			873	0.27159	873	0.20185	9.13086	0.00506	33.4473	0.24767	33.2031	0.47945
510	-50.2655	44730	47119.1	45240			874	0.26243	874	0.19345	9.17969	0.00303	33.6914	0.22933	33.4473	0.46734
511	-55.1806	45119	47350.9	45682.5			875	0.25514	875	0.18109	9.22852	0.0091	33.9355	0.25033	33.6914	0.45946
512	-53.4511	45513	47576.4	46115			876	0.25554	876	0.18869	9.27735	0.00101	34.1797	0.23733	33.9355	0.46481
513	-50.8884	45893	47790.9	46520			877	0.2465	877	0.19222	9.32617	0.00506	34.4238	0.23567	34.1797	0.46593
514	-57.2537	46268	47990	46960			878	0.24987	878	0.18551	9.375	0.00506	34.668	0.23967	34.4238	0.48311
515	-54.6298	46639	48185.5	47342.5			879	0.2424	879	0.1735	9.42383	0.00202	34.9121	0.22067	34.668	0.44003
516	-52.5933	46998	48378.2	47730			880	0.23208	880	0.17696	9.47266	0.00809	35.1562	0.23933	34.9121	0.44595
517	-57.7177	47357	48573.6	48132.5			881	0.21344	881	0.18225	9.52149	0.00303	35.4004	0.224	35.1562	0.45721
518	-48.9329	47700	48749.1	48507.5			882	0.25415	882	0.17466	9.57032	0.00607	35.6445	0.24033	35.4004	0.45749
519	-47.305	48035	48918.2	48875			883	0.22518	883	0.15084	9.61914	0.00607	35.8887	0.23533	35.6445	0.45186
520	-50.6328	48362	49077.3	49267.5			884	0.24416	884	0.16131	9.66797	0.00202	36.1328	0.235	35.8887	0.42399
521	-50.3267	48677	49222.7	49612.5			885	0.20487	885	0.1641	9.7168	0.00607	36.377	0.22967	36.1328	0.45467
522	-46.4314	48988	49364.5	49972.5			886	0.22773	886	0.16997	9.76563	0.00506	36.6211	0.21567	36.377	0.4513
523	-49.3258	49290	49503.6	50292.5			887	0.22565	887	0.16168	9.81446	0.00404	36.8652	0.22767	36.6211	0.4451
524	-52.0721	49585	49637.3	50615			888	0.22694	888	0.14126	9.86328	0.00404	37.1094	0.20767	36.8652	0.43102
525	-47.5192	49869	49755.5	50915			889	0.21008	889	0.15081	9.91211	0.00607	37.3535	0.206	37.1094	0.44257
526	-46.769	50131	49861.8	51235			890	0.2189	890	0.14621	9.96094	0.00404	37.5977	0.21133	37.3535	0.43666
527	-51.7404	50383	49958.2	51517.5			891	0.22759	891	0.14108	10.0098	0.00506	37.8418	0.21967	37.5977	0.43215
528	-49.8569	50637	50057.3	51800			892	0.18641	892	0.15011	10.0586	0.00506	38.0859	0.20067	37.8418	0.41667
529	-53.9309	50877	50138.2	52067.5			893	0.19908	893	0.14164	10.1074	0.00303	38.3301	0.21233	38.0859	0.42483
530	-52.6496	51100	50213.6	52337.5			894	0.20296	894	0.15911	10.1562	0.00607	38.5742	0.20033	38.3301	0.42061
531	-48.7236	51314	50280.9	52565			895	0.19484	895	0.14326	10.2051	0.00404	38.8184	0.20567	38.5742	0.41301
532	-50.3672	51515	50334.5	52770			896	0.15861	896	0.13416	10.2539	0.00506	39.0625	0.19067	38.8184	0.39977
533	-54.2517	51698	50392.7	53007.5			897	0.19131	897	0.13313	10.3027	0.00202	39.3066	0.19933	39.0625	0.41244
534	-50.9803	51875	50422.7	53200			898	0.16893	898	0.16303	10.3516	0.00708	39.5508	0.204	39.3066	0.40597
535	-55.1915	52038	50450	53387.5			899	0.18649	899	0.14191	10.4004	0.00202	39.7949	0.19433	39.5508	0.40287
536	-52.8894	52192	50470.9	53555			900	0.21561	900	0.11826	10.4492	0.00303	40.0391	0.18533	39.7949	0.40175
537	-54.7522	52337	50481.8	53707.5							10.498	0	40.2832	0.191	40.0391	0.41244
538	-51.8016	52457	50480	53870							10.5469	0.00202	40.5273	0.188	40.2832	0.39245
539	-54.8697	52561	50480	53997.5							10.5957	0.00202	40.7715	0.18867	40.5273	0.39471
540	-52.1846	52660	50449.1	54102.5							10.6445	0.00303	41.0156	0.17467	40.7715	0.40006
541	-50.3416	52750	50421.8	54200							10.6934	0.00303	41.2598	0.176	41.0156	0.40428
542	-59.0247	52822	50389.1	54280							10.7422	0.00303	41.5039	0.169	41.2598	0.37387
543	-57.1313	52889	50341.8	54382.5							10.791	0.00404	41.748	0.18533	41.5039	0.39302
544	-56.5084	52916	50278.2	54417.5							10.8399	0.00303	41.9922	0.182	41.748	0.42117
545	-51.7048	52954	50218.2	54465							10.8887	0.00506	42.2363	0.163	41.9922	0.38654
546	-53.0266	52968	50136.4	54500							10.9375	0.00303	42.4805	0.17567	42.2363	0.38148
547	-53.4452	52975	50044.5	54477.5							10.9863	0.00708	42.7246	0.158	42.4805	0.39583
548	-56.3188	52958	49954.5	54490							11.0352	0.00202	42.9688	0.16367	42.7246	0.3781
549	-57.8815	52939	49841.8	54477.5							11.084	0.00607	43.2129	0.16433	42.9688	0.36993
550	-59.463	52898	49724.5	54440							11.1328	0.00404	43.457	0.16133	43.2129	0.3674
551	-59.2083	52831	49593.6	54360							11.1816	0.00202	43.7012	0.175	43.457	0.37021
552	-51.848	52763	49450.9	54307.5							11.2305	0.00202	43.9453	0.16533	43.7012	0.37303
553	-47.2122	52682	49293.6	54217.5							11.2793	0.00404	44.1895	0.15533	43.9453	0.35839
554	-53.9003	52587	49138.2	54110							11.3281	0.00202	44.4336	0.15467	44.1895	0.37782
555	-58.1826	52464	48960.9	54002.5							11.377	0.00303	44.6777	0.15633	44.4336	0.35755
556	-60.4274	52341	48786.4	53882.5							11.4258	0.00404	44.9219	0.16033	44.6777	0.35642
557	-62.9339	52198	48596.4	53705							11.4746	0.00202	45.166	0.152	44.9219	0.37894
558	-61.3722	52035	48390.9	53555							11.5234	0.00607	45.4102	0.155	45.166	0.35107
559	-50.1579	51862	48168.2	53375							11.5723	0.00303	45.6543	0.14833	45.4102	0.35614
560	-52.2665	51683	47935.5	53162.5							11.6211	0.00202	45.8984	0.13233	45.6543	0.375
561	-57.2685	51474	47701.8	52935							11.6699	0.00607	46.1426	0.14967	45.8984	0.35755
562	-60.1876	51253	47459.1	52697.5							11.7188	0.00303	46.3867	0.147	46.1426	0.3612
563	-56.386	51024	47192.7	52452.5							11.7676	0.00101	46.6309	0.157	46.3867	0.35642
564	-65.9901	50769	46913.6	52197.5							11.8164	0.00404	46.875	0.13933	46.6309	0.35276
565	-58.5498	50513	46633.6	51905							11.8652	0.00404	47.1191	0.14133	46.875	0.34994
566	-54.926	50232	46331.8	51605							11.9141	0.00303	47.3633	0.145	47.1191	0.34938
567	-57.7275	49933	46024.5	51295							11.9629	0.00607	47.6074	0.14033	47.3633	0.31813
568	-59.9427	49630	45704.5	50947.5							12.0117	0.00404	47.8516	0.13467	47.6074	0.34065
569	-65.1382	49289	45371.8	50607.5							12.0605	0.00202	48.0957	0.12033	47.8516	0.32658
570	-60.1728	48943	45042.7	50237.5							12.1094	0.00101	48.3398	0.14233	48.0957	0.33305
571	-58.769	48602	44693.6	49835							12.1582	0.00303	48.584	0.12533	48.3398	0.34234
572	-63.1076	48225	44327.3	49442.5							12.207	0.00101	48.8281	0.123	48.584	0.34206
573	-64.1481	47845	43960	49015							12.2559	0.00303	49.0723	0.12933	48.8281	0.33727
574	-58.8914	47445	43569.1	48585							12.3047	0.00101	49.3164	0.13833	49.0723	0.32911
575	-65.6535	47036	43176.4	48137.5							12.3535	0.00303	49.5605	0.13467	49.3164	0.33615
576	-62.3208	46609	42774.5	47667.5							12.4024	0.00404	49.8047	0.13067	49.5605	0.34741
577	-67.8736	46164	42361.8	47200							12.4512	0.00404	50.0488	0.13533	49.8047	0.31475
578	-67.8736	45721	41940.9	46687.5							12.5	0.00202	50.293	0.12	50.0488	0.33446
579	-71.0217	45249	41502.7	46192.5							12.5488	0.00607	50.5371	0.12533	50.293	0.34544
580	-60.5498	44772	41060.9	45652.5							12.5977	0.00303	50.7812	0.12533	50.5371	0.3415
581	-62.7809	44275	40606.4	45125							12.6465	0.00708	51.0254	0.117	50.7812	0.32235
582	-68.4196	43769	40143.6	44557.5							12.6953	0.00404	51.2695	0.11967	51.0254	0.3156
583	-69.9753	43248	39682.7	44017.5							12.7441	0.00404	51.5137	0.114	51.2695	0.31757
584	-70.7917	42719	39206.4	43422.5							12.793	0.00202	51.7578	0.11033	51.5137	0.32432
585	-75.465	42188	38720	42837.5							12.8418	0.00404	52.002	0.11633	51.7578	0.308
586	-62.8875	41629	38221.8	42212.5							12.8906	0.00202	52.2461	0.104	52.002	0.30743
587	-62.1579	41074	37720	41607.5							12.9395	0.00404	52.4902	0.119	52.2461	0.3232
588	-70.2103	40503	37220.9	40977.5							12.9883	0.00708	52.7344	0.12233	52.4902	0.33136
589	-67.7966	39921	36710	40332.5							13.0371	0.00506	52.9785	0.10167	52.7344	0.30602
590	-67.0879	39329	36196.4	39685							13.0859	0.00607	53.2227	0.109	52.9785	0.30884
591	-67.0415	38745	35670.9	39042.5							13.1348	0.00303	53.4668	0.11267	53.2227	0.30068
592	-69.7512	38141	35137.3	38365							13.1836	0.00708	53.7109	0.10733	53.4668	0.30377
593	-64.1333	37529	34613.6	37690							13.2324	0.00303	53.9551	0.106	53.7109	0.29476
594	-66.6742	36900	34074.5	37002.5							13.2812	0.00303	54.1992	0.10733	53.9551	0.29702
595	-66.2201	36267	33528.2	36292.5							13.3301	0.00101	54.4434	0.11633	54.1992	0.30405
596	-64.0257	35644	32993.6	35602.5							13.3789	0.00101	54.6875	0.10267	54.4434	0.28519
597	-72.3583	35000	32434.5	34895							13.4277	0.00303	54.9316	0.11233	54.6875	0.2987
598	-69.9042	34351	31881.8	34190							13.4766	0	55.1758	0.09767	54.9316	0.29392
599	-68.4956	33696	31320	33455							13.5254	0.00303	55.4199	0.099	55.1758	0.29561
600	-64	33041	30758.2	32747.5							13.5742	0.00303	55.6641	0.092	55.4199	0.29054
601	-63.8371	32386	30203.6	32035							13.623	0.00404	55.9082	0.102	55.6641	0.29533
602	-63.5311	31716	29634.5	31280							13.6719	0.00101	56.1523	0.104	55.9082	0.29195
603	-70.3939	31052	29073.6	30560							13.7207	0.00404	56.3965	0.10967	56.1523	0.27872
604	-73.5113	30398	28512.7	29825							13.7695	0.0091	56.6406	0.08733	56.3965	0.26464
605	-65.0158	29717	27930.9	29087.5							13.8184	0.00809	56.8848	0.09767	56.6406	0.28238
606	-62.9437	29047	27374.5	28367.5							13.8672	0.00101	57.1289	0.089	56.8848	0.30462
607	-61.3613	28372	26803.6	27635							13.916	0.00607	57.373	0.09367	57.1289	0.28547
608	-63.8677	27712	26244.5	26897.5							13.9649	0.00404	57.6172	0.08567	57.373	0.28012
609	-72.9911	27054	25687.3	26170							14.0137	0.00303	57.8613	0.08633	57.6172	0.26408
610	-72.2261	26383	25127.3	25447.5							14.0625	0.00607	58.1055	0.089	57.8613	0.28575
611	-66.6338	25731	24570	24737.5							14.1113	0.00404	58.3496	0.08567	58.1055	0.25985
612	-68.771	25061	24011.8	24002.5							14.1602	0.00202	58.5938	0.09033	58.3496	0.27731
613	-62.8263	24399	23456.4	23287.5							14.209	0.00303	58.8379	0.09167	58.5938	0.26154
614	-58.6209	23754	22910.9	22587.5							14.2578	0.00101	59.082	0.08733	58.8379	0.27365
615	-66.8628	23104	22363.6	21895							14.3066	0.00202	59.3262	0.08733	59.082	0.2728
616	-68.7769	22465	21828.2	21197.5							14.3555	0.00202	59.5703	0.078	59.3262	0.25957
617	-73.2359	21827	21293.6	20527.5							14.4043	0.00202	59.8145	0.09033	59.5703	0.27365
618	-67.6229	21187	20754.5	19852.5							14.4531	0.00101	60.0586	0.09133	59.8145	0.26858
619	-64.4748	20571	20231.8	19182.5							14.502	0.00708	60.3027	0.08767	60.0586	0.26295
620	-63.3929	19958	19707.3	18535							14.5508	0.00506	60.5469	0.076	60.3027	0.26464
621	-59.2794	19343	19196.4	17870							14.5996	0.00607	60.791	0.091	60.5469	0.25479
622	-68.384	18745	18690.9	17237.5							14.6484	0.00404	61.0352	0.08067	60.791	0.2469
623	-71.9911	18152	18185.5	16607.5							14.6973	0.00506	61.2793	0.08133	61.0352	0.25507
624	-67.7404	17568	17694.5	16022.5							14.7461	0.00506	61.5234	0.083	61.2793	0.25788
625	-63.4748	16994	17192.7	15405							14.7949	0.00506	61.7676	0.078	61.5234	0.24465
626	-63.076	16432	16716.4	14820							14.8438	0.00101	62.0117	0.07467	61.7676	0.26914
627	-63.5617	15872	16237.3	14257.5							14.8926	0.00101	62.2559	0.07567	62.0117	0.25056
628	-72.5321	15326	15771.8	13677.5							14.9414	0.00101	62.4999	0.076	62.2558	0.25197
629	-69.465	14792	15312.7	13152.5							14.9902	0.00202	62.7441	0.08267	62.5	0.25253
630	-68.9092	14267	14855.5	12605							15.0391	0.00202	62.9883	0.07367	62.7441	0.25084
631	-63.5923	13750	14410	12077.5							15.0879	0.00303	63.2324	0.07967	62.9883	0.24944
632	-62.9437	13249	13971.8	11582.5							15.1367	0	63.4766	0.074	63.2324	0.24015
633	-66.771	12759	13545.5	11082.5							15.1855	0.00607	63.7207	0.07567	63.4766	0.24944
634	-60.9891	12279	13127.3	10610							15.2344	0.00404	63.9648	0.07267	63.7207	0.23705
635	-67.5775	11811	12722.7	10152.5							15.2832	0.00202	64.209	0.076	63.9648	0.25591
636	-73.2053	11347	12308.2	9695							15.332	0.00404	64.4531	0.067	64.209	0.25197
637	-77.5113	10904	11920.9	9272.5							15.3809	0.00506	64.6973	0.077	64.4531	0.2286
638	-68.4857	10469	11531.8	8837.5							15.4297	0.00506	64.9414	0.06533	64.6973	0.23114
639	-61.081	10047	11154.5	8425							15.4785	0.00101	65.1855	0.063	64.9414	0.23818
640	-61.535	9640.7	10783.6	8040							15.5274	0.00404	65.4297	0.06367	65.1855	0.24578
641	-63.6328	9235	10430	7665							15.5762	0.00202	65.6738	0.074	65.4297	0.24465
642	-69.7098	8843.4	10075.5	7302.5							15.625	0.00303	65.918	0.068	65.6738	0.22494
643	-72.0829	8471.7	9733.64	6957.5							15.6738	0.00101	66.1621	0.06267	65.918	0.2455
644	-71.0928	8109.6	9391.82	6605							15.7227	0.00202	66.4062	0.062	66.1621	0.23001
645	-68.9141	7763.5	9068.18	6297.5							15.7715	0.00303	66.6504	0.05833	66.4062	0.24268
646	-63.0967	7415.2	8752.73	5992.5							15.8203	0.00303	66.8945	0.07067	66.6504	0.24127
647	-71.1747	7089.3	8452.73	5680							15.8691	0.00303	67.1387	0.06367	66.8945	0.22691
648	-69.2053	6765.3	8151.82	5407.5							15.918	0.00101	67.3828	0.06867	67.1387	0.22213
649	-69.384	6451.6	7851.82	5117.5							15.9668	0.00303	67.6269	0.06233	67.3828	0.23086
650	-64.0464	6167.2	7568.18	4887.5							16.0156	0.00404	67.8711	0.05733	67.6269	0.21087
651	-69.7463	5884.4	7287.27	4622.5							16.0645	0.00101	68.1152	0.05533	67.8711	0.23874
652	-69.9605	5602	7030	4380							16.1133	0.00101	68.3594	0.063	68.1152	0.21396
653	-62.9487	5344.1	6763.64	4157.5							16.1621	0.00303	68.6035	0.058	68.3594	0.22157
654	-69.8885	5083	6520.91	3942.5							16.2109	0.00202	68.8477	0.059	68.6035	0.2317
655	-74.8578	4841.5	6278.18	3747.5							16.2598	0.00202	69.0918	0.06233	68.8477	0.21762
656	-71.2715	4609.1	6032.73	3552.5							16.3086	0.00607	69.3359	0.05567	69.0918	0.22128
657	-67.9042	4387.6	5805.45	3377.5							16.3574	0.00101	69.5801	0.058	69.3359	0.22889
658	-66.996	4168.9	5583.64	3207.5							16.4062	0.00202	69.8242	0.05967	69.5801	0.22297
659	-70.2665	3966.6	5367.27	3040							16.4551	0.00404	70.0684	0.05533	69.8242	0.20636
660	-73.6742	3761.9	5167.27	2877.5							16.5039	0.00101	70.3125	0.05833	70.0684	0.21396
661	-66.4492	3575.7	4971.82	2735							16.5527	0.00404	70.5566	0.053	70.3125	0.21509
662	-69.4087	3400.2	4777.27	2605							16.6016	0.00303	70.8008	0.053	70.5566	0.20861
663	-69.1639	3220.5	4583.64	2477.5							16.6504	0.00202	71.045	0.04967	70.8008	0.20918
664	-72.4343	3057.9	4403.64	2342.5							16.6992	0.00303	71.2891	0.05667	71.0449	0.21988
665	-75.1797	2899	4235.45	2240							16.748	0.00404	71.5332	0.05833	71.2891	0.20974
666	-80.6792	2749.8	4065.45	2120							16.7969	0.00303	71.7773	0.052	71.5332	0.21593
667	-82.2557	2610	3907.27	2025							16.8457	0.00607	72.0215	0.05	71.7773	0.21678
668	-79.919	2477.3	3752.73	1935							16.8945	0.00101	72.2656	0.045	72.0215	0.20017
669	-80.689	2347.8	3604.55	1837.5							16.9434	0.00202	72.5098	0.05167	72.2656	0.19961
670	-75.6081	2222.4	3460.91	1767.5							16.9922	0.00506	72.754	0.046	72.5098	0.21481
671	-81.0257	2110.6	3324.55	1680							17.041	0.00303	72.998	0.04733	72.7539	0.19932
672	-72.848	1993	3194.55	1615							17.0898	0.00303	73.2422	0.06367	72.998	0.21284
673	-78.9042	1893	3070.91	1557.5							17.1387	0.00202	73.4863	0.04833	73.2422	0.19426
674	-82.536	1793.7	2948.18	1497.5							17.1875	0.00506	73.7305	0.05	73.4863	0.20833
675	-74.6545	1705.9	2832.73	1422.5							17.2363	0.00303	73.9746	0.05367	73.7305	0.20327
676	-73.5518	1618.3	2720.91	1382.5							17.2852	0.00506	74.2188	0.046	73.9746	0.19341
677	-70.0217	1526	2606.36	1322.5							17.334	0.00303	74.4629	0.04933	74.2188	0.19482
678	-70.7354	1446.4	2510	1292.5							17.3828	0.00303	74.707	0.048	74.4629	0.20298
679	-71.5163	1376.1	2410	1242.5							17.4316	0.00303	74.9512	0.04233	74.707	0.20608
680	-78.0217	1306.6	2316.36	1212.5							17.4805	0.00101	75.1953	0.053	74.9512	0.18159
681	-73.4758	1245.7	2225.45	1162.5							17.5293	0.00404	75.4394	0.03667	75.1953	0.17483
682	-75.1086	1180.7	2136.36	1152.5							17.5781	0.00303	75.6836	0.04667	75.4394	0.19426
683	-66.0977	1121.5	2048.18	1107.5							17.627	0.00506	75.9277	0.055	75.6836	0.18497
684	-70.46	1056.3	1979.09	1080							17.6758	0.00506	76.1719	0.04233	75.9277	0.19482
685	-75.2053	1004.5	1901.82	1050							17.7246	0.00303	76.416	0.03933	76.1719	0.18666
686	-69.7818	961.42	1829.09	1045							17.7734	0.00404	76.6602	0.04767	76.416	0.18778
687	-77.0415	914.83	1754.55	1002.5							17.8223	0.00303	76.9043	0.04333	76.6602	0.20242
688	-71.9497	871.46	1689.09	1002.5							17.8711	0.00101	77.1484	0.04567	76.9043	0.19116
689	-64.0513	834.72	1623.64	982.5							17.9199	0.00506	77.3926	0.04733	77.1484	0.19651
690	-59.9734	791.97	1569.09	947.5							17.9688	0.00809	77.6367	0.03933	77.3926	0.19285
691	-64.6742	752.03	1513.64	950							18.0176	0.00607	77.8809	0.041	77.6367	0.19229
692	-72.384	721.65	1451.82	947.5							18.0664	0.00404	78.1249	0.03367	77.8808	0.18215
693	-76.9092	688.14	1403.64	937.5							18.1152	0.00404	78.3691	0.04233	78.125	0.18778
694	-72.7305	666.19	1352.73	910							18.1641	0	78.6133	0.038	78.3691	0.17736
695	-73.9803	633.9	1304.55	930							18.2129	0.00303	78.8574	0.03833	78.6133	0.16723
696	-62.4798	605.31	1250	915							18.2617	0.00303	79.1016	0.035	78.8574	0.18159
697	-72.2409	578.77	1215.45	912.5							18.3105	0.00101	79.3457	0.04	79.1016	0.183
698	-68.4146	558.66	1162.73	915							18.3594	0.00303	79.5898	0.03433	79.3457	0.16976
699	-71.0267	541.2	1133.64	900							18.4082	0	79.834	0.041	79.5898	0.17793
700	-73.4196	528.12	1092.73	897.5							18.457	0.00404	80.0781	0.03633	79.834	0.17934
701	-81.1945	510.61	1050.91	912.5							18.5059	0.00303	80.3223	0.034	80.0781	0.1844
702	-68.7463	484.74	1017.27	897.5							18.5547	0.00303	80.5664	0.04	80.3223	0.18159
703	-59.4067	472.83	991.818	902.5							18.6035	0.00303	80.8105	0.035	80.5664	0.16582
704	-61.9181	456.61	950.909	912.5							18.6523	0.00303	81.0547	0.035	80.8105	0.17765
705	-70.9497	443.59	928.182	910							18.7012	0.00101	81.2988	0.034	81.0547	0.17652
706	-69.307	439.56	902.727	927.5							18.75	0.00202	81.543	0.03733	81.2988	0.16273
707	-72.4196	420.27	872.727	912.5							18.7988	0.00404	81.7871	0.03633	81.543	0.16779
708	-68.0829	411.87	843.636	940							18.8477	0.00303	82.0312	0.03733	81.7871	0.16779
709	-70.7611	399	828.182	937.5							18.8965	0.00607	82.2754	0.031	82.0312	0.16132
710	-69.2715	388.81	800.909	950							18.9453	0.00404	82.5195	0.033	82.2754	0.17652
711	-70.1283	387.86	780	932.5							18.9941	0.00101	82.7637	0.036	82.5195	0.17005
712	-77.695	382.35	762.727	950							19.043	0.00303	83.0078	0.036	82.7637	0.17624
713	-84.2952	359.25	740.909	952.5							19.0918	0.00607	83.2519	0.03467	83.0078	0.17145
714	-82.1737	362.7	720.909	967.5							19.1406	0.00202	83.4961	0.03433	83.2519	0.16244
715	-71.8075	346.88	694.545	965							19.1895	0.00202	83.7402	0.02867	83.4961	0.15625
716	-72.3426	343.93	681.818	992.5							19.2383	0.00303	83.9844	0.03267	83.7402	0.16075
717	-70.1797	345	673.636	1010							19.2871	0.00506	84.2285	0.03367	83.9844	0.15709
718	-74.0671	338.96	650.909	985							19.3359	0.00101	84.4727	0.03167	84.2285	0.15343
719	-91.5173	337	634.545	1007.5							19.3848	0.00202	84.7168	0.03333	84.4727	0.16132
720	-75.0217	326.74	619.091	1002.5							19.4336	0.00404	84.9609	0.031	84.7168	0.16639
721	-72.8944	322.44	608.182	1015							19.4824	0.00202	85.2051	0.028	84.9609	0.15372
722	-69.6644	327.47	593.636	1032.5							19.5312	0.00303	85.4492	0.03367	85.2051	0.16132
723	-71.766	322.24	580	1045							19.5801	0.00303	85.6934	0.032	85.4492	0.15541
724	-82.1076	324.9	568.182	1065							19.6289	0.00101	85.9375	0.029	85.6934	0.15203
725	-81.924	316.67	560.909	1042.5							19.6777	0.00404	86.1816	0.03	85.9375	0.15822
726	-78.924	303.78	540.909	1047.5							19.7266	0.00607	86.4258	0.02867	86.1816	0.15372
727	-68.5212	298.9	543.636	1100							19.7754	0.00202	86.67	0.02867	86.4258	0.15541
728	-73.3534	302.44	525.455	1040							19.8242	0.00202	86.9141	0.03	86.6699	0.15006
729	-72.766	314.26	522.727	1092.5							19.873	0.00101	87.1582	0.02767	86.9141	0.14809
730	-69.1392	306.59	511.818	1077.5							19.9219	0.00202	87.4023	0.029	87.1582	0.14809
731	-70.1234	310.5	500.909	1122.5							19.9707	0.00404	87.6465	0.02633	87.4023	0.14245
732	-72.8736	302.93	494.545	1097.5							20.0195	0.00303	87.8906	0.02833	87.6465	0.15541
733	-74.1392	300.6	488.182	1100							20.0684	0.00303	88.1348	0.034	87.8906	0.15653
734	-87.1056	310.37	471.818	1105							20.1172	0.00202	88.379	0.02467	88.1348	0.14668
735	-68.4294	301.3	469.091	1140							20.166	0.00404	88.623	0.02667	88.3789	0.15766
736	-69.8944	307.83	467.273	1165							20.2148	0.00202	88.8672	0.036	88.623	0.14921
737	-73.2922	292.62	466.364	1157.5							20.2637	0.00303	89.1113	0.03067	88.8672	0.15006
738	-76.5824	289.13	447.273	1162.5							20.3125	0.00809	89.3555	0.02933	89.1113	0.14471
739	-76.4808	309.34	447.273	1165							20.3613	0.00404	89.5996	0.03167	89.3555	0.13542
740	-75.1955	307.21	436.364	1200							20.4102	0.00202	89.8438	0.023	89.5996	0.1402
741	-58.3662	296.32	431.818	1202.5							20.459	0.00506	90.0879	0.033	89.8438	0.1357
742	-74.1185	298.69	440	1202.5							20.5078	0.00303	90.332	0.026	90.0879	0.15231
743	-67.9852	292.27	424.545	1240							20.5566	0.00303	90.5762	0.02567	90.332	0.14274
744	-71.7512	293.67	413.636	1247.5							20.6055	0.00404	90.8203	0.02533	90.5762	0.13936
745	-80.5617	298.93	420	1252.5							20.6543	0.00101	91.0644	0.02333	90.8203	0.13457
746	-77.5005	294.68	410.909	1280							20.7031	0.00404	91.3086	0.025	91.0644	0.15231
747	-69.6644	306.72	406.364	1262.5							20.752	0.00202	91.5527	0.03	91.3086	0.13514
748	-69.3228	299.53	417.273	1240							20.8008	0.00101	91.7969	0.021	91.5527	0.13176
749	-79.771	291.08	402.727	1295							20.8496	0.00506	92.041	0.02533	91.7969	0.14077
750	-79.5775	290.12	396.364	1285							20.8984	0.00101	92.2852	0.02633	92.041	0.12979
751	-72.001	287.81	383.636	1292.5							20.9473	0.00101	92.5293	0.017	92.2852	0.12838
752	-77.0316	277.8	398.182	1270							20.9961	0.00708	92.7734	0.026	92.5293	0.13232
753	-84.0257	289.96	394.545	1305							21.0449	0.00202	93.0176	0.02133	92.7734	0.13148
754	-72.7305	300.03	390	1327.5							21.0938	0.00202	93.2617	0.02167	93.0176	0.13401
755	-79.1688	290.43	380.909	1335							21.1426	0.00404	93.5059	0.02867	93.2617	0.13457
756	-79.2349	295.76	380	1335							21.1914	0.00303	93.7499	0.02167	93.5058	0.13823
757	-75.2004	293.54	377.273	1340							21.2402	0	93.9941	0.02533	93.75	0.13626
758	-89.7117	285.24	369.091	1312.5							21.2891	0.00404	94.2383	0.02433	93.9941	0.14302
759	-75.6644	303.79	362.727	1370							21.3379	0.00404	94.4824	0.02367	94.2383	0.1295
760	-76.2103	293.28	352.727	1370							21.3867	0.00202	94.7266	0.02033	94.4824	0.12866
761	-58.8105	300.37	363.636	1347.5							21.4355	0.00404	94.9707	0.02133	94.7266	0.1402
762	-75.843	299.25	360	1385							21.4844	0.00202	95.2148	0.02433	94.9707	0.14865
763	-77.7147	307.86	360	1380							21.5332	0.00404	95.459	0.02233	95.2148	0.13373
764	-75.2567	301.2	361.818	1372.5							21.582	0.00404	95.7031	0.019	95.459	0.12753
765	-74.1441	309.6	363.636	1392.5							21.6309	0.00303	95.9473	0.02	95.7031	0.1219
766	-53.1086	302.46	370.909	1407.5							21.6797	0.00101	96.1914	0.022	95.9473	0.13176
767	-54.9822	283.6	350.909	1415							21.7285	0.00101	96.4355	0.021	96.1914	0.12359
768	-69.2152	290.99	365.455	1377.5							21.7773	0.00202	96.6797	0.01833	96.4355	0.12753
769	-86.0405	307.03	361.818	1402.5							21.8262	0.00303	96.9238	0.019	96.6797	0.12528
770	-65.6278	306.87	339.091	1412.5							21.875	0.00404	97.168	0.01867	96.9238	0.12247
771	-79.465	304.51	363.636	1445							21.9238	0.00404	97.4121	0.02467	97.168	0.12106
772	-75.695	308.99	343.636	1445							21.9727	0	97.6562	0.02067	97.4121	0.12387
773	-55.9516	307.12	349.091	1437.5							22.0215	0.00303	97.9004	0.019	97.6562	0.13176
774	-81.5824	289.52	340.909	1420							22.0703	0.00506	98.1445	0.02533	97.9004	0.12078
775	-52.92	299.81	340	1462.5							22.1191	0.00303	98.3887	0.01933	98.1445	0.11599
776	-74.6851	295.96	352.727	1442.5							22.168	0.00506	98.6328	0.01833	98.3887	0.11768
777	-69.0267	311.6	346.364	1420							22.2168	0.00303	98.8769	0.02	98.6328	0.12247
778	-64.5666	310.21	331.818	1435							22.2656	0.00506	99.1211	0.01833	98.8769	0.1219
779	-80.5568	295.77	340	1492.5							22.3145	0.00303	99.3652	0.01633	99.1211	0.11768
780	-70.5212	308.33	325.455	1442.5							22.3633	0.00101	99.6094	0.01567	99.3652	0.11599
781	-67.2715	307.71	321.818	1480							22.4121	0.00202	99.8535	0.016	99.6094	0.11571
782	-69.2152	306.07	336.364	1470							22.4609	0.00101	100.098	0.01467	99.8535	0.12275
783	-66.919	311.66	337.273	1480							22.5098	0.00202	100.342	0.01833	100.098	0.12106
784	-76.7818	317.26	333.636	1497.5							22.5586	0.00202	100.586	0.01333	100.342	0.11655
785	-60.4531	304.18	318.182	1490							22.6074	0.00303	100.83	0.016	100.586	0.11233
786	-68.7157	299.78	322.727	1485							22.6562	0.00202	101.074	0.01467	100.83	0.11289
787	-59.3307	298.08	341.818	1470							22.7051	0.00202	101.318	0.01967	101.074	0.11261
788	-55.6555	314.48	312.727	1482.5							22.7539	0.00202	101.562	0.01533	101.318	0.11712
789	-71.6239	306.35	320.909	1457.5							22.8027	0	101.807	0.01933	101.562	0.11824
790	-64.9339	306.52	318.182	1477.5							22.8516	0.00101	102.051	0.01367	101.807	0.10867
791	-64.9694	314.61	318.182	1500							22.9004	0.00607	102.295	0.014	102.051	0.10923
792	-61.3919	306.78	319.091	1457.5							22.9492	0.00303	102.539	0.01433	102.295	0.10698
793	-52.2507	289.62	319.091	1492.5							22.998	0.00404	102.783	0.012	102.539	0.10445
794	-60.6525	302.1	320	1487.5							23.0469	0.00202	103.027	0.01467	102.783	0.1205
795	-59.8203	302.92	303.636	1482.5							23.0957	0.00101	103.271	0.011	103.027	0.10529
796	-72.3889	299.8	303.636	1507.5							23.1445	0.00101	103.516	0.01433	103.271	0.10923
797	-56.1402	302.41	318.182	1522.5							23.1934	0.00101	103.76	0.01733	103.516	0.10501
798	-58.2488	293.45	314.545	1475							23.2422	0.00202	104.004	0.01533	103.76	0.11036
799	-61.9023	285.22	304.545	1452.5							23.291	0.00404	104.248	0.01833	104.004	0.11289
800	-72.231	311.1	300.909	1500							23.3398	0.00202	104.492	0.01567	104.248	0.11233
											23.3887	0.00202	104.736	0.01567	104.492	0.10163
											23.4375	0.00404	104.98	0.01133	104.736	0.11402
											23.4863	0.00101	105.225	0.01367	104.98	0.11852
											23.5352	0.00202	105.469	0.015	105.225	0.10529
											23.584	0.00202	105.713	0.014	105.469	0.09938
											23.6328	0.00303	105.957	0.016	105.713	0.09628
											23.6816	0.00202	106.201	0.01067	105.957	0.10163
											23.7305	0.00607	106.445	0.01233	106.201	0.10332
											23.7793	0.00404	106.689	0.01633	106.445	0.10867
											23.8281	0.00404	106.934	0.01	106.689	0.10867
											23.877	0.00101	107.178	0.01467	106.934	0.08812
											23.9258	0.00101	107.422	0.01467	107.178	0.10557
											23.9746	0.00303	107.666	0.01267	107.422	0.096
											24.0234	0.00303	107.91	0.01133	107.666	0.0991
											24.0723	0.00303	108.154	0.01067	107.91	0.09657
											24.1211	0	108.398	0.01233	108.154	0.10023
											24.1699	0.00303	108.643	0.01	108.398	0.096
											24.2188	0.00202	108.887	0.01367	108.643	0.09516
											24.2676	0.00101	109.131	0.01067	108.887	0.09431
											24.3164	0.00101	109.375	0.00933	109.131	0.09262
											24.3652	0.00202	109.619	0.01133	109.375	0.09122
											24.4141	0.00202	109.863	0.015	109.619	0.09178
											24.4629	0.00303	110.107	0.012	109.863	0.09994
											24.5117	0.00101	110.352	0.012	110.107	0.09544
											24.5605	0.00404	110.596	0.011	110.352	0.0915
											24.6094	0.00303	110.84	0.011	110.596	0.09347
											24.6582	0.00101	111.084	0.01233	110.84	0.09037
											24.707	0.00303	111.328	0.01333	111.084	0.09657
											24.7559	0.00303	111.572	0.01067	111.328	0.09009
											24.8047	0.00303	111.816	0.012	111.572	0.09206
											24.8535	0.00303	112.061	0.01233	111.816	0.09122
											24.9023	0.00303	112.305	0.01267	112.061	0.09375
											24.9512	0.00303	112.549	0.00933	112.305	0.09657
											25	0.00607	112.793	0.013	112.549	0.09459
											25.0488	0.00101	113.037	0.01	112.793	0.08784
											25.0977	0.00404	113.281	0.01167	113.037	0.09403
											25.1465	0.00101	113.525	0.01233	113.281	0.08615
											25.1953	0.00101	113.77	0.00967	113.525	0.08727
											25.2441	0.00404	114.014	0.01133	113.77	0.08361
											25.293	0.00303	114.258	0.008	114.014	0.08812
											25.3418	0.00303	114.502	0.00967	114.258	0.08164
											25.3906	0.00303	114.746	0.01033	114.502	0.08925
											25.4395	0.00202	114.99	0.00933	114.746	0.08981
											25.4883	0.00202	115.234	0.01	114.99	0.08981
											25.5371	0	115.479	0.01233	115.234	0.07827
											25.5859	0.00202	115.723	0.01033	115.479	0.08193
											25.6348	0.00506	115.967	0.01	115.723	0.08418
											25.6836	0.00303	116.211	0.00933	115.967	0.09009
											25.7324	0.00202	116.455	0.00667	116.211	0.07545
											25.7812	0.00303	116.699	0.011	116.455	0.08587
											25.8301	0.00404	116.943	0.009	116.699	0.07995
											25.8789	0.00101	117.188	0.01	116.943	0.07995
											25.9277	0.00101	117.432	0.00967	117.188	0.08953
											25.9766	0.00303	117.676	0.01033	117.432	0.07827
											26.0254	0.00202	117.92	0.01167	117.676	0.07573
											26.0742	0.00404	118.164	0.009	117.92	0.0884
											26.123	0.00303	118.408	0.008	118.164	0.08333
											26.1719	0.00506	118.652	0.00833	118.408	0.07573
											26.2207	0.00202	118.896	0.00633	118.652	0.0777
											26.2695	0.00303	119.141	0.00933	118.896	0.07798
											26.3184	0.00404	119.385	0.01	119.141	0.07348
											26.3672	0	119.629	0.00667	119.385	0.07967
											26.416	0.00303	119.873	0.00933	119.629	0.07967
											26.4648	0.00303	120.117	0.01067	119.873	0.08052
											26.5137	0.00303	120.361	0.01	120.117	0.07151
											26.5625	0.00607	120.605	0.006	120.361	0.07348
											26.6113	0.00202	120.85	0.007	120.605	0.08221
											26.6602	0.00303	121.094	0.00967	120.85	0.08587
											26.709	0.00202	121.338	0.00867	121.094	0.07714
											26.7578	0.00101	121.582	0.00767	121.338	0.06532
											26.8066	0.00202	121.826	0.00833	121.582	0.07264
											26.8555	0.00101	122.07	0.01033	121.826	0.07517
											26.9043	0.00607	122.314	0.00667	122.07	0.08671
											26.9531	0.00303	122.559	0.00833	122.314	0.07517
											27.002	0.00101	122.803	0.00633	122.559	0.07179
											27.0508	0.00506	123.047	0.008	122.803	0.06898
											27.0996	0.00202	123.291	0.00833	123.047	0.06785
											27.1484	0.00404	123.535	0.00733	123.291	0.07939
											27.1973	0.00404	123.779	0.006	123.535	0.07404
											27.2461	0.00303	124.023	0.00633	123.779	0.06532
											27.2949	0.00101	124.268	0.00667	124.023	0.06898
											27.3438	0	124.512	0.00933	124.268	0.06841
											27.3926	0.00303	124.756	0.007	124.512	0.06982
											27.4414	0.00404	125	0.00967	124.756	0.07235
											27.4902	0.00202	125.244	0.009	125	0.06841
											27.5391	0.00101	125.488	0.00733	125.244	0.07461
											27.5879	0.00303	125.732	0.007	125.488	0.06588
											27.6367	0.00303	125.977	0.006	125.732	0.06813
											27.6855	0.00303	126.221	0.00733	125.977	0.06532
											27.7344	0	126.465	0.006	126.221	0.07432
											27.7832	0.00303	126.709	0.006	126.465	0.07151
											27.832	0.00303	126.953	0.00567	126.709	0.07066
											27.8809	0.00404	127.197	0.005	126.953	0.07151
											27.9297	0.00303	127.441	0.00533	127.197	0.06982
											27.9785	0.00202	127.686	0.006	127.441	0.0656
											28.0273	0.00303	127.93	0.00767	127.686	0.06363
											28.0762	0	128.174	0.006	127.93	0.06053
											28.125	0.00303	128.418	0.004	128.174	0.05743
											28.1738	0.00202	128.662	0.00567	128.418	0.06982
											28.2227	0.00101	128.906	0.00633	128.662	0.06729
											28.2715	0.00202	129.15	0.006	128.906	0.06869
											28.3203	0.00506	129.395	0.00767	129.15	0.067
											28.3691	0	129.639	0.00733	129.395	0.0701
											28.418	0	129.883	0.00567	129.639	0.067
											28.4668	0.00404	130.127	0.00833	129.883	0.06644
											28.5156	0.00101	130.371	0.00733	130.127	0.067
											28.5645	0.00506	130.615	0.00633	130.371	0.05912
											28.6133	0.00404	130.859	0.00567	130.615	0.06363
											28.6621	0.00303	131.104	0.00367	130.859	0.058
											28.7109	0.00303	131.348	0.00533	131.104	0.06503
											28.7598	0.00404	131.592	0.00533	131.348	0.06334
											28.8086	0.00202	131.836	0.006	131.592	0.06419
											28.8574	0	132.08	0.00667	131.836	0.06278
											28.9062	0.00404	132.324	0.00467	132.08	0.06785
											28.9551	0	132.568	0.00867	132.324	0.06194
											29.0039	0.00303	132.812	0.005	132.568	0.05997
											29.0527	0.00303	133.057	0.00567	132.812	0.05124
											29.1016	0.00101	133.301	0.006	133.057	0.06503
											29.1504	0.00202	133.545	0.00433	133.301	0.06137
											29.1992	0.00303	133.789	0.00533	133.545	0.06137
											29.248	0.00202	134.033	0.00633	133.789	0.06419
											29.2969	0.00202	134.277	0.00533	134.033	0.067
											29.3457	0.00202	134.521	0.007	134.277	0.05997
											29.3945	0.00506	134.766	0.006	134.521	0.05743
											29.4434	0.00101	135.01	0.00567	134.766	0.05631
											29.4922	0	135.254	0.00567	135.01	0.058
											29.541	0.00202	135.498	0.00667	135.254	0.05265
											29.5898	0	135.742	0.005	135.498	0.05771
											29.6387	0.00303	135.986	0.00767	135.742	0.05997
											29.6875	0.00303	136.23	0.00267	135.986	0.06081
											29.7363	0.00202	136.475	0.00467	136.23	0.0625
											29.7852	0	136.719	0.00667	136.475	0.06334
											29.834	0.00404	136.963	0.00467	136.719	0.05546
											29.8828	0.00202	137.207	0.00233	136.963	0.06137
											29.9316	0.00404	137.451	0.00533	137.207	0.05602
											29.9805	0.00101	137.695	0.005	137.451	0.05265
											30.0293	0.00202	137.939	0.004	137.695	0.05321
											30.0781	0.00506	138.184	0.00533	137.939	0.06081
											30.127	0	138.428	0.00333	138.184	0.05377
											30.1758	0.00303	138.672	0.00367	138.428	0.05293
											30.2246	0.00101	138.916	0.00433	138.672	0.05152
											30.2734	0.00202	139.16	0.00333	138.916	0.05997
											30.3223	0	139.404	0.004	139.16	0.05462
											30.3711	0.00303	139.648	0.00667	139.404	0.0518
											30.4199	0	139.893	0.005	139.648	0.05068
											30.4688	0.00202	140.137	0.00433	139.893	0.05434
											30.5176	0.00303	140.381	0.00433	140.137	0.04955
											30.5664	0.00404	140.625	0.00567	140.381	0.05349
											30.6152	0.00404	140.869	0.00467	140.625	0.05349
											30.6641	0.00101	141.113	0.00367	140.869	0.04673
											30.7129	0.00202	141.357	0.00333	141.113	0.0518
											30.7617	0.00101	141.602	0.00467	141.357	0.0473
											30.8105	0.00303	141.846	0.004	141.602	0.05884
											30.8594	0	142.09	0.00267	141.846	0.0518
											30.9082	0.00101	142.334	0.00367	142.09	0.04786
											30.957	0	142.578	0.00267	142.334	0.05265
											31.0059	0.00101	142.822	0.00233	142.578	0.05096
											31.0547	0.00202	143.066	0.00467	142.822	0.0487
											31.1035	0.00506	143.311	0.00467	143.066	0.0487
											31.1523	0.00404	143.555	0.004	143.311	0.05208
											31.2012	0.00202	143.799	0.00467	143.555	0.05377
											31.25	0.00101	144.043	0.00367	143.799	0.05434
											31.2988	0	144.287	0.00333	144.043	0.04589
											31.3477	0.00101	144.531	0.00367	144.287	0.04589
											31.3965	0.00303	144.775	0.00533	144.531	0.0487
											31.4453	0.00303	145.02	0.00267	144.775	0.0411
											31.4941	0.00202	145.264	0.00433	145.02	0.05208
											31.543	0.00303	145.508	0.003	145.264	0.05265
											31.5918	0.00303	145.752	0.00367	145.508	0.04589
											31.6406	0.00506	145.996	0.003	145.752	0.04505
											31.6895	0.00101	146.24	0.00367	145.996	0.04392
											31.7383	0.00202	146.484	0.003	146.24	0.05096
											31.7871	0.00404	146.729	0.00233	146.484	0.04505
											31.8359	0.00202	146.973	0.00233	146.729	0.04195
											31.8848	0.00101	147.217	0.00233	146.973	0.04617
											31.9336	0.00303	147.461	0.005	147.217	0.04983
											31.9824	0.00202	147.705	0.00467	147.461	0.05096
											32.0312	0.00404	147.949	0.000666667	147.705	0.04223
											32.0801	0.00101	148.193	0.003	147.949	0.05039
											32.1289	0.00404	148.438	0.003	148.193	0.04702
											32.1777	0.00404	148.682	0.00367	148.438	0.04673
											32.2266	0.00404	148.926	0.007	148.682	0.04758
											32.2754	0.00303	149.17	0.00533	148.926	0.03773
											32.3242	0.00202	149.414	0.00367	149.17	0.04307
											32.373	0.00202	149.658	0.00167	149.414	0.05011
											32.4219	0.00506	149.902	0.00233	149.658	0.03885
											32.4707	0.00303	150.146	0.00333	149.902	0.04645
											32.5195	0.00303	150.391	0.003	150.146	0.04279
											32.5684	0.00101	150.635	0.00233	150.391	0.04082
											32.6172	0.00202	150.879	0.00267	150.635	0.04392
											32.666	0.00404	151.123	0.00433	150.879	0.03885
											32.7148	0.00101	151.367	0.00367	151.123	0.04223
											32.7637	0.00303	151.611	0.00567	151.367	0.04139
											32.8125	0.00101	151.855	0.00367	151.611	0.04448
											32.8613	0.00303	152.1	0.00267	151.855	0.04279
											32.9102	0.00303	152.344	0.00433	152.1	0.03913
											32.959	0.00202	152.588	0.00233	152.344	0.04167
											33.0078	0.00404	152.832	0.00333	152.588	0.03857
											33.0566	0.00202	153.076	0.003	152.832	0.04195
											33.1055	0.00202	153.32	0.004	153.076	0.03744
											33.1543	0	153.564	0.002	153.32	0.04167
											33.2031	0.00607	153.809	0.00167	153.564	0.04561
											33.252	0	154.053	0.00367	153.809	0.0442
											33.3008	0.00404	154.297	0.00333	154.053	0.04561
											33.3496	0.00607	154.541	0.00233	154.297	0.03604
											33.3984	0.00404	154.785	0.003	154.541	0.03547
											33.4473	0.00303	155.029	0.00267	154.785	0.04223
											33.4961	0.00303	155.273	0.003	155.029	0.0411
											33.5449	0	155.518	0.00267	155.273	0.04223
											33.5938	0.00303	155.762	0.00267	155.518	0.03716
											33.6426	0.00202	156.006	0.003	155.762	0.0442
											33.6914	0.00404	156.25	0.00367	156.006	0.03941
											33.7402	0.00303	156.494	0.00367	156.25	0.04251
											33.7891	0.00404	156.738	0.00167	156.494	0.03604
											33.8379	0.00404	156.982	0.002	156.738	0.03688
											33.8867	0.00404	157.227	0.00233	156.982	0.03266
											33.9355	0.00202	157.471	0.00433	157.227	0.0411
											33.9844	0.00101	157.715	0.00267	157.471	0.03941
											34.0332	0.00303	157.959	0.00267	157.715	0.03547
											34.082	0.00202	158.203	0.00267	157.959	0.03885
											34.1309	0.00404	158.447	0.00233	158.203	0.04167
											34.1797	0.00101	158.691	0.002	158.447	0.03491
											34.2285	0.00303	158.936	0.003	158.691	0.03519
											34.2773	0.00202	159.18	0.002	158.936	0.03238
											34.3262	0.00303	159.424	0.00167	159.18	0.04195
											34.375	0.00404	159.668	0.00267	159.424	0.02928
											34.4238	0.00101	159.912	0.00267	159.668	0.04167
											34.4727	0.00202	160.156	0.00267	159.912	0.02787
											34.5215	0.00303	160.4	0.004	160.156	0.0335
											34.5703	0.00202	160.645	0.002	160.4	0.03238
											34.6191	0.00404	160.889	0.003	160.645	0.03632
											34.668	0.00202	161.133	0.00233	160.889	0.03716
											34.7168	0.00202	161.377	0.00367	161.133	0.03294
											34.7656	0.00202	161.621	0.00333	161.377	0.03322
											34.8145	0.00506	161.865	0.00233	161.621	0.03547
											34.8633	0.00202	162.109	0.001	161.865	0.03547
											34.9121	0.00101	162.354	0.00167	162.109	0.03547
											34.9609	0.00202	162.598	0.002	162.354	0.03519
											35.0098	0.00303	162.842	0.00167	162.598	0.03829
											35.0586	0.00404	163.086	0.00267	162.842	0.03322
											35.1074	0.00101	163.33	0.000333333	163.086	0.03632
											35.1562	0.00708	163.574	0.001	163.33	0.03041
											35.2051	0	163.818	0.00233	163.574	0.0335
											35.2539	0	164.062	0.00333	163.818	0.0366
											35.3027	0.00404	164.307	0.00233	164.062	0.03125
											35.3516	0.00202	164.551	0.00167	164.307	0.03378
											35.4004	0.00303	164.795	0.00167	164.551	0.03322
											35.4492	0.00202	165.039	0.00233	164.795	0.03773
											35.498	0.00202	165.283	0.00167	165.039	0.03012
											35.5469	0	165.527	0.002	165.283	0.03294
											35.5957	0.00101	165.771	0.002	165.527	0.0335
											35.6445	0	166.016	0.002	165.771	0.03181
											35.6934	0.00303	166.26	0.003	166.016	0.03181
											35.7422	0.00607	166.504	0.00167	166.26	0.03407
											35.791	0.00202	166.748	0.000666667	166.504	0.0366
											35.8398	0	166.992	0.002	166.748	0.02675
											35.8887	0.00404	167.236	0.00167	166.992	0.03097
											35.9375	0.00607	167.48	0.003	167.236	0.02731
											35.9863	0.00202	167.725	0.001	167.48	0.0335
											36.0352	0.00404	167.969	0.00233	167.725	0.03463
											36.084	0	168.213	0.00233	167.969	0.03069
											36.1328	0.00202	168.457	0.00133	168.213	0.03519
											36.1816	0.00202	168.701	0.00133	168.457	0.02393
											36.2305	0.00303	168.945	0.002	168.701	0.03604
											36.2793	0.00202	169.189	0.001	168.945	0.02843
											36.3281	0.00101	169.434	0.002	169.189	0.02872
											36.377	0.00202	169.678	0.002	169.434	0.03266
											36.4258	0.00404	169.922	0.003	169.678	0.03041
											36.4746	0.00303	170.166	0.00233	169.922	0.03266
											36.5234	0.00404	170.41	0.00133	170.166	0.03012
											36.5723	0.00101	170.654	0.00267	170.41	0.03041
											36.6211	0.00404	170.898	0.00267	170.654	0.03125
											36.6699	0.00404	171.143	0.00167	170.898	0.02646
											36.7188	0.00506	171.387	0.003	171.143	0.02252
											36.7676	0.00607	171.631	0.00133	171.387	0.02646
											36.8164	0.00202	171.875	0.00167	171.631	0.03012
											36.8652	0.00202	172.119	0.00267	171.875	0.03097
											36.9141	0.00404	172.363	0.001	172.119	0.02759
											36.9629	0.00404	172.607	0.000666667	172.363	0.02731
											37.0117	0.00506	172.852	0.001	172.607	0.03153
											37.0605	0.00202	173.096	0.00133	172.852	0.02815
											37.1094	0.00303	173.34	0.00133	173.096	0.02703
											37.1582	0.00101	173.584	0.001	173.34	0.02477
											37.207	0.00101	173.828	0.00167	173.584	0.03097
											37.2559	0.00303	174.072	0.00167	173.828	0.02759
											37.3047	0.00506	174.316	0.000666667	174.072	0.02956
											37.3535	0.00404	174.561	0.00267	174.316	0.02956
											37.4023	0.00303	174.805	0.00167	174.561	0.02618
											37.4512	0.00506	175.049	0.00333	174.805	0.02365
											37.5	0.00404	175.293	0.000333333	175.049	0.02055
											37.5488	0.00101	175.537	0.00133	175.293	0.02562
											37.5977	0.00202	175.781	0.00167	175.537	0.02534
											37.6465	0.00202	176.025	0.000333333	175.781	0.02675
											37.6953	0.00101	176.27	0.00167	176.025	0.02393
											37.7441	0.00303	176.514	0.00133	176.27	0.03125
											37.793	0.00607	176.758	0.00267	176.514	0.02759
											37.8418	0.00202	177.002	0.002	176.758	0.02759
											37.8906	0	177.246	0.001	177.002	0.029
											37.9395	0.00506	177.49	0.000666667	177.246	0.02731
											37.9883	0.00404	177.734	0.002	177.49	0.02365
											38.0371	0	177.979	0.000333333	177.734	0.02618
											38.0859	0.00303	178.223	0.000666667	177.979	0.02787
											38.1348	0.00404	178.467	0.001	178.223	0.02252
											38.1836	0.00404	178.711	0.000333333	178.467	0.02618
											38.2324	0.00303	178.955	0.000666667	178.711	0.02477
											38.2812	0.00202	179.199	0.002	178.955	0.02815
											38.3301	0.00303	179.443	0.00133	179.199	0.02393
											38.3789	0.00202	179.688	0.00167	179.443	0.02731
											38.4277	0.00303	179.932	0.002	179.688	0.02252
											38.4766	0.00303	180.176	0.000333333	179.932	0.02956
											38.5254	0.00303	180.42	0.00133	180.176	0.02703
											38.5742	0.00202	180.664	0.000666667	180.42	0.02337
											38.623	0.00303	180.908	0.003	180.664	0.02168
											38.6719	0.0091	181.152	0.00133	180.908	0.01999
											38.7207	0.00101	181.396	0.001	181.152	0.0259
											38.7695	0.00202	181.641	0.002	181.396	0.02393
											38.8184	0.00303	181.885	0.000666667	181.641	0.02449
											38.8672	0.00303	182.129	0.00167	181.885	0.0228
											38.916	0.00506	182.373	0.000666667	182.129	0.0228
											38.9648	0.00303	182.617	0.002	182.373	0.02337
											39.0137	0.00303	182.861	0.00167	182.617	0.0228
											39.0625	0.00303	183.105	0.001	182.861	0.0214
											39.1113	0.00303	183.35	0.00167	183.105	0.02393
											39.1602	0.00303	183.594	0.001	183.35	0.02731
											39.209	0.00202	183.838	0.001	183.594	0.02055
											39.2578	0.00101	184.082	0.000666667	183.838	0.02083
											39.3066	0.00303	184.326	0.001	184.082	0.02224
											39.3555	0.00202	184.57	0.001	184.326	0.0228
											39.4043	0.00506	184.814	0.000666667	184.57	0.01999
											39.4531	0	185.059	0.001	184.814	0.0259
											39.502	0.00303	185.303	0.000333333	185.059	0.02111
											39.5508	0.00303	185.547	0.002	185.303	0.02027
											39.5996	0	185.791	0.001	185.547	0.01548
											39.6484	0.00303	186.035	0.00233	185.791	0.01802
											39.6973	0.00303	186.279	0.00133	186.035	0.01886
											39.7461	0.00404	186.523	0.00233	186.279	0.02111
											39.7949	0.00506	186.768	0.001	186.523	0.02449
											39.8438	0.00202	187.012	0.00167	186.768	0.02196
											39.8926	0.00202	187.256	0.00267	187.012	0.02365
											39.9414	0.00101	187.5	0.001	187.256	0.01774
											39.9902	0.00303	187.744	0.000333333	187.5	0.01858
											40.0391	0.00101	187.988	0.00133	187.744	0.02815
											40.0879	0.00506	188.232	0	187.988	0.02562
											40.1367	0.00303	188.477	0.003	188.232	0.02083
											40.1855	0.00303	188.721	0.000666667	188.477	0.01943
											40.2344	0.00101	188.965	0.002	188.721	0.02111
											40.2832	0.00303	189.209	0.001	188.965	0.02168
											40.332	0.00202	189.453	0.001	189.209	0.0214
											40.3809	0.00404	189.697	0.000333333	189.453	0.01914
											40.4297	0.00101	189.941	0.000333333	189.697	0.02168
											40.4785	0.00101	190.186	0.00133	189.941	0.01914
											40.5273	0.00303	190.43	0.001	190.186	0.0228
											40.5762	0.00202	190.674	0.000666667	190.43	0.01886
											40.625	0.00303	190.918	0.001	190.674	0.01633
											40.6738	0	191.162	0.001	190.918	0.01886
											40.7227	0.00404	191.406	0.00133	191.162	0.0228
											40.7715	0.00404	191.65	0.000333333	191.406	0.01548
											40.8203	0.00101	191.895	0.001	191.65	0.02196
											40.8691	0.00101	192.139	0.002	191.895	0.01745
											40.918	0.00303	192.383	0.002	192.139	0.01999
											40.9668	0.00506	192.627	0.000666667	192.383	0.01717
											41.0156	0.00101	192.871	0.001	192.627	0.02111
											41.0645	0.00202	193.115	0.00167	192.871	0.01886
											41.1133	0	193.359	0.000666667	193.115	0.01492
											41.1621	0.00506	193.604	0.000666667	193.359	0.01492
											41.2109	0.00506	193.848	0.00133	193.604	0.01943
											41.2598	0.00202	194.092	0.00267	193.848	0.01914
											41.3086	0.00101	194.336	0.00167	194.092	0.02027
											41.3574	0.00202	194.58	0.00167	194.336	0.01577
											41.4062	0.00303	194.824	0.000333333	194.58	0.01943
											41.4551	0.00202	195.068	0.001	194.824	0.01802
											41.5039	0.00202	195.312	0.000666667	195.068	0.02252
											41.5527	0.00101	195.557	0.00167	195.312	0.02393
											41.6016	0.00404	195.801	0.00167	195.557	0.01689
											41.6504	0.00404	196.045	0.001	195.801	0.01943
											41.6992	0.00101	196.289	0.00133	196.045	0.01914
											41.748	0.00303	196.533	0.00167	196.289	0.01858
											41.7969	0.00101	196.777	0.002	196.533	0.01943
											41.8457	0.00404	197.021	0.000333333	196.777	0.02168
											41.8945	0.00404	197.266	0.003	197.021	0.01492
											41.9434	0	197.51	0.000666667	197.266	0.01689
											41.9922	0.00101	197.754	0.000333333	197.51	0.01745
											42.041	0.00202	197.998	0.000666667	197.754	0.01802
											42.0898	0.00101	198.242	0.000666667	197.998	0.02055
											42.1387	0.00404	198.486	0.000333333	198.242	0.01886
											42.1875	0.00404	198.73	0.00233	198.486	0.0183
											42.2363	0.00303	198.975	0.000333333	198.73	0.01943
											42.2852	0.00202	199.219	0.000333333	198.975	0.01633
											42.334	0	199.463	0.00267	199.219	0.01633
											42.3828	0.00101	199.707	0.001	199.463	0.01633
											42.4316	0.00404	199.951	0.001	199.707	0.01745
											42.4805	0.00506	200.195	0.000666667	199.951	0.01774
											42.5293	0.00202	200.439	0.001	200.195	0.01464
											42.5781	0.00303	200.684	0.000666667	200.439	0.01295
											42.627	0.00303	200.928	0.000333333	200.684	0.01914
											42.6758	0.00404	201.172	0.00133	200.928	0.01745
											42.7246	0.00404	201.416	0.000333333	201.172	0.02027
											42.7734	0.00404	201.66	0.000333333	201.416	0.01886
											42.8223	0.00506	201.904	0.001	201.66	0.01605
											42.8711	0.00404	202.148	0.00167	201.904	0.01999
											42.9199	0.00303	202.393	0.001	202.148	0.0152
											42.9688	0.00202	202.637	0.001	202.393	0.01267
											43.0176	0.00303	202.881	0.00167	202.637	0.01605
											43.0664	0.00303	203.125	0.00133	202.881	0.01182
											43.1152	0.00202	203.369	0.001	203.125	0.01633
											43.1641	0.00303	203.613	0.000333333	203.369	0.01633
											43.2129	0.00404	203.857	0.00167	203.613	0.01886
											43.2617	0.00202	204.102	0.001	203.857	0.01492
											43.3105	0.00202	204.346	0.00167	204.102	0.0152
											43.3594	0.00506	204.59	0.000666667	204.346	0.01689
											43.4082	0.00202	204.834	0.001	204.59	0.01774
											43.457	0.00303	205.078	0.00133	204.834	0.0152
											43.5059	0.00101	205.322	0.000333333	205.078	0.01548
											43.5547	0.00506	205.566	0.000333333	205.322	0.01492
											43.6035	0.00101	205.811	0.00233	205.566	0.01802
											43.6523	0.00202	206.055	0.000666667	205.811	0.01464
											43.7012	0.00101	206.299	0.001	206.055	0.01492
											43.75	0.00506	206.543	0.000666667	206.299	0.01436
											43.7988	0.00202	206.787	0.000666667	206.543	0.01408
											43.8477	0	207.031	0.00133	206.787	0.0152
											43.8965	0.00506	207.275	0.001	207.031	0.01943
											43.9453	0.00202	207.52	0.000666667	207.275	0.01492
											43.9941	0.00101	207.764	0.00133	207.52	0.01633
											44.043	0.00303	208.008	0	207.764	0.01323
													208.252	0.001	208.008	0.01577
													208.496	0.002	208.252	0.01408
													208.74	0.001	208.496	0.01408
													208.984	0.000333333	208.74	0.01351
													209.229	0.000333333	208.984	0.01548
													209.473	0.001	209.229	0.01436
													209.717	0.000666667	209.473	0.0138
													209.961	0.000333333	209.717	0.01351
													210.205	0	209.961	0.01295
													210.449	0.000666667	210.205	0.01126
													210.693	0.000333333	210.449	0.0138
													210.938	0.000333333	210.693	0.01211
													211.182	0.000333333	210.938	0.01548
													211.426	0.00167	211.182	0.0152
													211.67	0.000666667	211.426	0.01436
													211.914	0.001	211.67	0.01239
													212.158	0.001	211.914	0.01351
													212.402	0.000333333	212.158	0.01548
													212.646	0.000333333	212.402	0.01351
													212.891	0.000666667	212.646	0.01464
													213.135	0.000666667	212.891	0.01182
													213.379	0.000333333	213.135	0.0107
													213.623	0.001	213.379	0.0138
													213.867	0.000333333	213.623	0.01267
													214.111	0.000333333	213.867	0.01492
													214.355	0.000333333	214.111	0.0107
													214.6	0.000666667	214.355	0.01323
													214.844	0.000333333	214.6	0.01126
													215.088	0	214.844	0.01408
													215.332	0.00167	215.088	0.01182
													215.576	0.000333333	215.332	0.0138
													215.82	0.00133	215.576	0.0138
													216.064	0.000333333	215.82	0.00957
													216.309	0.000333333	216.064	0.01182
													216.553	0.000666667	216.309	0.01126
													216.797	0.000666667	216.553	0.00985
													217.041	0.001	216.797	0.01211
													217.285	0.002	217.041	0.01126
													217.529	0.001	217.285	0.01126
													217.773	0.000333333	217.529	0.01154
													218.018	0.000666667	217.773	0.01239
													218.262	0.00133	218.018	0.00985
													218.506	0.000333333	218.262	0.0152
													218.75	0.000333333	218.506	0.01182
													218.994	0	218.75	0.01464
													219.238	0.000666667	218.994	0.01295
													219.482	0.000333333	219.238	0.01098
													219.727	0.000666667	219.482	0.00929
													219.971	0	219.727	0.01126
													220.215	0.000333333	219.971	0.0152
													220.459	0.00133	220.215	0.01239
													220.703	0.001	220.459	0.01239
													220.947	0.000333333	220.703	0.01408
													221.191	0.000666667	220.947	0.01295
													221.436	0.001	221.191	0.01154
													221.68	0.000333333	221.436	0.00957
													221.924	0.000333333	221.68	0.00985
													222.168	0.00133	221.924	0.01239
													222.412	0.000333333	222.168	0.01408
													222.656	0.00167	222.412	0.00929
													222.9	0.001	222.656	0.01182
													223.145	0	222.9	0.01042
													223.389	0.000333333	223.145	0.0107
													223.633	0.000333333	223.389	0.01408
													223.877	0.000333333	223.633	0.01267
													224.121	0.000666667	223.877	0.00845
													224.365	0	224.121	0.01182
													224.609	0.000333333	224.365	0.0107
													224.854	0	224.609	0.01014
													225.098	0	224.854	0.01126
													225.342	0.001	225.098	0.01323
													225.586	0.000666667	225.342	0.01098
													225.83	0.000333333	225.586	0.01014
													226.074	0.00133	225.83	0.00985
													226.318	0.002	226.074	0.00957
													226.562	0.00167	226.318	0.00845
													226.807	0.000333333	226.562	0.01042
													227.051	0	226.807	0.00929
													227.295	0.000666667	227.051	0.0107
													227.539	0	227.295	0.01182
													227.783	0.00167	227.539	0.00788
													228.027	0	227.783	0.00985
													228.271	0.001	228.027	0.0076
													228.516	0.000666667	228.271	0.01042
													228.76	0.001	228.516	0.01351
													229.004	0.000666667	228.76	0.00985
													229.248	0.000666667	229.004	0.0107
													229.492	0	229.248	0.01042
													229.736	0.000333333	229.492	0.00957
													229.98	0.000333333	229.736	0.00901
													230.225	0.000333333	229.98	0.01042
													230.469	0.000333333	230.225	0.00845
													230.713	0.000666667	230.469	0.01154
													230.957	0.00133	230.713	0.01098
													231.201	0.001	230.957	0.00648
													231.445	0.000666667	231.201	0.00929
													231.689	0.000333333	231.445	0.00985
													231.934	0.001	231.689	0.01098
													232.178	0.000333333	231.934	0.0107
													232.422	0.001	232.178	0.0107
													232.666	0.000333333	232.422	0.00873
													232.91	0.001	232.666	0.01014
													233.154	0.00133	232.91	0.00704
													233.398	0.000666667	233.154	0.00873
													233.643	0	233.398	0.00957
													233.887	0.000666667	233.643	0.01098
													234.131	0.001	233.887	0.00873
													234.375	0.001	234.131	0.00816
													234.619	0.000666667	234.375	0.01042
													234.863	0.001	234.619	0.00873
													235.107	0.001	234.863	0.00901
													235.352	0	235.107	0.00873
													235.596	0.000333333	235.352	0.00619
													235.84	0.00133	235.596	0.00957
													236.084	0.000666667	235.84	0.00985
													236.328	0.000666667	236.084	0.00845
													236.572	0.000333333	236.328	0.00901
													236.816	0.00133	236.572	0.00788
													237.061	0	236.816	0.00732
													237.305	0.000333333	237.061	0.00816
													237.549	0.000333333	237.305	0.00957
													237.793	0.000666667	237.549	0.00901
													238.037	0	237.793	0.00816
													238.281	0	238.037	0.00732
													238.525	0.000666667	238.281	0.0107
													238.77	0.000333333	238.525	0.00648
													239.014	0	238.77	0.00648
													239.258	0.000666667	239.014	0.00704
													239.502	0	239.258	0.00873
													239.746	0.000666667	239.502	0.00619
													239.99	0	239.746	0.0076
													240.234	0.000333333	239.99	0.00929
													240.479	0	240.234	0.00929
													240.723	0.000333333	240.479	0.01014
													240.967	0.000333333	240.723	0.00704
													241.211	0	240.967	0.00957
													241.455	0.000333333	241.211	0.00957
													241.699	0.000333333	241.455	0.0076
													241.943	0.000333333	241.699	0.00901
													242.188	0	241.943	0.00704
													242.432	0.000666667	242.188	0.00676
													242.676	0	242.432	0.00816
													242.92	0.001	242.676	0.01126
													243.164	0.000333333	242.92	0.01042
													243.408	0.000333333	243.164	0.00845
													243.652	0.001	243.408	0.00648
													243.896	0	243.652	0.00845
													244.141	0.00133	243.896	0.00788
													244.385	0.000666667	244.141	0.0045
													244.629	0	244.385	0.00676
													244.873	0.000666667	244.629	0.00929
													245.117	0	244.873	0.00648
													245.361	0	245.117	0.00535
													245.605	0	245.361	0.0076
													245.85	0.001	245.605	0.00591
													246.094	0.000666667	245.85	0.00845
													246.338	0.00133	246.094	0.00676
													246.582	0.000333333	246.338	0.00704
													246.826	0.000333333	246.582	0.00676
													247.07	0.000666667	246.826	0.00619
													247.314	0	247.07	0.00619
													247.559	0	247.314	0.00676
													247.803	0.000333333	247.559	0.0076
													248.047	0.000333333	247.803	0.00845
													248.291	0.000666667	248.047	0.00732
													248.535	0	248.291	0.00788
													248.779	0	248.535	0.00591
													249.023	0.000333333	248.779	0.00788
													249.268	0.000666667	249.023	0.00816
													249.512	0.000333333	249.268	0.00676
													249.756	0.001	249.512	0.00873
													250	0.001	249.756	0.00563
													250.244	0.000333333	250	0.00535
													250.488	0.000666667	250.244	0.00619
													250.732	0	250.488	0.00845
													250.977	0.000333333	250.732	0.00563
													251.221	0	250.977	0.00845
													251.465	0.001	251.221	0.00732
													251.709	0	251.465	0.00845
													251.953	0	251.709	0.00873
													252.197	0.000666667	251.953	0.00648
													252.441	0.000333333	252.197	0.00676
													252.686	0.000666667	252.441	0.0076
													252.93	0.001	252.686	0.00648
													253.174	0.000666667	252.93	0.00788
													253.418	0.000666667	253.174	0.00732
													253.662	0.000333333	253.418	0.00732
													253.906	0	253.662	0.00648
													254.15	0.000333333	253.906	0.00563
													254.395	0.00167	254.15	0.00591
													254.639	0.000666667	254.395	0.0076
													254.883	0	254.639	0.00732
													255.127	0.000333333	254.883	0.0031
													255.371	0.00133	255.127	0.00704
													255.615	0	255.371	0.00535
													255.859	0.000333333	255.615	0.00704
													256.104	0.000666667	255.859	0.00535
													256.348	0.000333333	256.104	0.0076
													256.592	0.000666667	256.348	0.00563
													256.836	0.000666667	256.592	0.00479
													257.08	0.000666667	256.836	0.00704
													257.324	0.002	257.08	0.00619
													257.568	0	257.324	0.00648
													257.812	0.000333333	257.568	0.00676
													258.057	0.001	257.812	0.00732
													258.301	0.000333333	258.057	0.00535
													258.545	0.000333333	258.301	0.00732
													258.789	0.000333333	258.545	0.00479
													259.033	0.000666667	258.789	0.00507
													259.277	0.000666667	259.033	0.00479
													259.521	0.001	259.277	0.00648
													259.766	0	259.521	0.00619
													260.01	0.001	259.766	0.00479
													260.254	0.000333333	260.01	0.00676
													260.498	0.001	260.254	0.0045
													260.742	0	260.498	0.00648
													260.986	0.000666667	260.742	0.00535
													261.23	0.000333333	260.986	0.00929
													261.475	0	261.23	0.0045
													261.719	0.000333333	261.475	0.00535
													261.963	0.000333333	261.719	0.00563
													262.207	0	261.963	0.00563
													262.451	0.000333333	262.207	0.00704
													262.695	0	262.451	0.00535
													262.939	0.000666667	262.695	0.0045
													263.184	0.000666667	262.939	0.00422
													263.428	0.000666667	263.184	0.00535
													263.672	0	263.428	0.00619
													263.916	0.000333333	263.672	0.00619
													264.16	0	263.916	0.00479
													264.404	0.000333333	264.16	0.00535
													264.648	0.000666667	264.404	0.00591
													264.893	0.000666667	264.648	0.00563
													265.137	0	264.893	0.00507
													265.381	0	265.137	0.0045
													265.625	0	265.381	0.00394
													265.869	0.000333333	265.625	0.00507
													266.113	0.000666667	265.869	0.00507
													266.357	0	266.113	0.00507
													266.602	0.000333333	266.357	0.00535
													266.846	0.000666667	266.602	0.00676
													267.09	0.001	266.846	0.00507
													267.334	0.000333333	267.09	0.00563
													267.578	0	267.334	0.00422
													267.822	0	267.578	0.00479
													268.066	0.000666667	267.822	0.00507
													268.311	0.000333333	268.066	0.0045
													268.555	0	268.311	0.00535
													268.799	0.000333333	268.555	0.00591
													269.043	0	268.799	0.00676
													269.287	0.001	269.043	0.00563
													269.531	0	269.287	0.00563
													269.775	0.000333333	269.531	0.0045
													270.02	0	269.775	0.00873
													270.264	0.000666667	270.02	0.00704
													270.508	0.000666667	270.264	0.0045
													270.752	0.000333333	270.508	0.0076
													270.996	0.000666667	270.752	0.0045
													271.24	0	270.996	0.00563
													271.484	0	271.24	0.00394
													271.729	0.000333333	271.484	0.00591
													271.973	0.00133	271.729	0.00394
													272.217	0.000666667	271.973	0.00422
													272.461	0.000333333	272.217	0.00479
													272.705	0.00133	272.461	0.00422
													272.949	0.000333333	272.705	0.00507
													273.193	0.000666667	272.949	0.00282
													273.438	0.000333333	273.193	0.0045
													273.682	0	273.438	0.00619
													273.926	0.000666667	273.682	0.00591
													274.17	0.000666667	273.926	0.00338
													274.414	0.000333333	274.17	0.0045
													274.658	0.000333333	274.414	0.00507
													274.902	0.001	274.658	0.00338
													275.146	0.000666667	274.902	0.00535
													275.391	0.000333333	275.146	0.00479
													275.635	0.000666667	275.391	0.0031
													275.879	0.000666667	275.635	0.00197
													276.123	0.001	275.879	0.00366
													276.367	0.000666667	276.123	0.00394
													276.611	0.000666667	276.367	0.00366
													276.855	0.000333333	276.611	0.0045
													277.1	0	276.855	0.00225
													277.344	0.000666667	277.1	0.00563
													277.588	0.000666667	277.344	0.00338
													277.832	0.000333333	277.588	0.00591
													278.076	0.000666667	277.832	0.00253
													278.32	0.000333333	278.076	0.00535
													278.564	0	278.32	0.0045
													278.809	0	278.564	0.00394
													279.053	0.000333333	278.809	0.00591
													279.297	0	279.053	0.00394
													279.541	0.000333333	279.297	0.00535
													279.785	0.000333333	279.541	0.00479
													280.029	0	279.785	0.00479
													280.273	0.000666667	280.029	0.00282
													280.518	0.000333333	280.273	0.00366
													280.762	0.000333333	280.518	0.0031
													281.006	0	280.762	0.00422
													281.25	0.000333333	281.006	0.00366
													281.494	0.000666667	281.25	0.00535
													281.738	0.000333333	281.494	0.00282
													281.982	0.000333333	281.738	0.00422
													282.227	0	281.982	0.00366
													282.471	0.000666667	282.227	0.00479
													282.715	0.000333333	282.471	0.00366
													282.959	0	282.715	0.00225
													283.203	0.000666667	282.959	0.00422
													283.447	0	283.203	0.00422
													283.691	0	283.447	0.00253
													283.936	0.000333333	283.691	0.00394
													284.18	0.000333333	283.936	0.00422
													284.424	0.000333333	284.18	0.00535
													284.668	0.000333333	284.424	0.00366
													284.912	0.000333333	284.668	0.0045
													285.156	0.000666667	284.912	0.00563
													285.4	0.000333333	285.156	0.00366
													285.645	0.000333333	285.4	0.0045
													285.889	0	285.645	0.00338
													286.133	0	285.889	0.00197
													286.377	0.000333333	286.133	0.00394
													286.621	0.000666667	286.377	0.00422
													286.865	0.000666667	286.621	0.0045
													287.109	0.000333333	286.865	0.00479
													287.354	0	287.109	0.00507
													287.598	0.000333333	287.354	0.00422
													287.842	0	287.598	0.00338
													288.086	0.000333333	287.842	0.00366
													288.33	0.001	288.086	0.00366
													288.574	0.000333333	288.33	0.00507
													288.818	0.000333333	288.574	0.00225
													289.062	0	288.818	0.00225
													289.307	0.000333333	289.062	0.0045
													289.551	0.000333333	289.307	0.00253
													289.795	0	289.551	0.00338
													290.039	0.000333333	289.795	0.00197
													290.283	0.000333333	290.039	0.00253
													290.527	0.000333333	290.283	0.00282
													290.771	0.001	290.527	0.00422
													291.016	0	290.771	0.00253
													291.26	0.000666667	291.016	0.00366
													291.504	0.000666667	291.26	0.00338
													291.748	0	291.504	0.00394
													291.992	0.000333333	291.748	0.00394
													292.236	0.000333333	291.992	0.00282
													292.48	0.00167	292.236	0.00141
													292.725	0	292.48	0.00282
													292.969	0.000333333	292.725	0.00394
													293.213	0.000333333	292.969	0.0031
													293.457	0.000333333	293.213	0.00422
													293.701	0	293.457	0.00282
													293.945	0	293.701	0.00225
													294.189	0.000666667	293.945	0.00394
													294.434	0.000666667	294.189	0.0031
													294.678	0.000333333	294.434	0.00169
													294.922	0	294.678	0.00422
													295.166	0.000333333	294.922	0.00225
													295.41	0.000333333	295.166	0.00169
													295.654	0.000333333	295.41	0.00591
													295.898	0.000333333	295.654	0.00197
													296.143	0.001	295.898	0.0031
													296.387	0	296.143	0.00366
													296.631	0	296.387	0.0031
													296.875	0.000333333	296.631	0.00253
													297.119	0	296.875	0.00141
													297.363	0	297.119	0.00225
													297.607	0	297.363	0.00366
													297.852	0	297.607	0.00169
													298.096	0	297.852	0.00225
													298.34	0.000333333	298.096	0.00394
													298.584	0	298.34	0.00563
													298.828	0	298.584	0.00394
													299.072	0.000666667	298.828	0.00197
													299.316	0	299.072	0.00338
													299.561	0.000666667	299.316	0.0045
													299.805	0.000333333	299.561	0.00394
													300.049	0	299.805	0.00197
													300.293	0.000666667	300.049	0.0031
													300.537	0	300.293	0.00338
													300.781	0	300.537	0.00282
													301.025	0.000333333	300.781	0.00253
													301.27	0	301.025	0.00141
													301.514	0	301.27	0.00225
													301.758	0.000333333	301.514	0.00225
													302.002	0	301.758	0.0045
													302.246	0	302.002	0.0031
													302.49	0	302.246	0.00338
													302.734	0.000333333	302.49	0.000844595
													302.979	0.000333333	302.734	0.0031
													303.223	0.001	302.979	0.00141
													303.467	0	303.223	0.00197
													303.711	0	303.467	0.00253
													303.955	0.000333333	303.711	0.00422
													304.199	0	303.955	0.00366
													304.443	0.000333333	304.199	0.00282
													304.688	0	304.443	0.00225
													304.932	0	304.688	0.00197
													305.176	0	304.932	0.00197
													305.42	0	305.176	0.00422
													305.664	0	305.42	0.00141
													305.908	0.000333333	305.664	0.0031
													306.152	0.000333333	305.908	0.00169
													306.396	0.000333333	306.152	0.00282
													306.641	0	306.396	0.00225
													306.885	0	306.641	0.00253
													307.129	0	306.885	0.00366
													307.373	0.000333333	307.129	0.00366
													307.617	0	307.373	0.00253
													307.861	0.000333333	307.617	0.00113
													308.105	0	307.861	0.00197
													308.35	0.000333333	308.105	0.00197
													308.594	0.000333333	308.35	0.00253
													308.838	0	308.594	0.000844595
													309.082	0.000666667	308.838	0.00253
													309.326	0.00133	309.082	0.00253
													309.57	0.000333333	309.326	0.00282
													309.814	0	309.57	0.00366
													310.059	0.001	309.814	0.00225
													310.303	0.000333333	310.059	0.00197
													310.547	0.000666667	310.303	0.00366
													310.791	0.000333333	310.547	0.00282
													311.035	0	310.791	0.00253
													311.279	0	311.035	0.00225
													311.523	0.000666667	311.279	0.00169
													311.768	0	311.523	0.00197
													312.012	0	311.768	0.00197
													312.256	0.000666667	312.012	0.00197
													312.5	0	312.256	0.00282
													312.744	0	312.5	0.00197
													312.988	0	312.744	0.0031
													313.232	0.000666667	312.988	0.00197
													313.477	0	313.232	0.00253
													313.721	0.000666667	313.477	0.00169
													313.965	0	313.721	0.00197
													314.209	0	313.965	0.0031
													314.453	0.000333333	314.209	0.00282
													314.697	0.000333333	314.453	0.00253
													314.941	0	314.697	0.00338
													315.186	0.000333333	314.941	0.00338
													315.43	0	315.186	0.00141
													315.674	0	315.43	0.00225
													315.918	0	315.674	0.00225
													316.162	0.000333333	315.918	0.00338
													316.406	0	316.162	0.00253
													316.65	0	316.406	0.00394
													316.895	0.000333333	316.65	0.0045
													317.139	0.000333333	316.895	0.00113
													317.383	0.000333333	317.139	0.00225
													317.627	0	317.383	0.00282
													317.871	0.000333333	317.627	0.0031
													318.115	0	317.871	0.00338
													318.359	0.001	318.115	0.00197
													318.604	0	318.359	0.00197
													318.848	0	318.604	0.00253
													319.092	0	318.848	0.00169
													319.336	0.001	319.092	0.00197
													319.58	0.000666667	319.336	0.00197
													319.824	0.000666667	319.58	0.0031
													320.068	0.000333333	319.824	0.00169
													320.312	0.000333333	320.068	0.00197
													320.557	0	320.312	0.000844595
													320.801	0.000333333	320.557	0.0031
													321.045	0.001	320.801	0.000563063
													321.289	0.000333333	321.045	0.00282
													321.533	0	321.289	0.00225
													321.777	0	321.533	0.00282
													322.021	0.000666667	321.777	0.0031
													322.266	0.000666667	322.021	0.00197
													322.51	0	322.266	0.00253
													322.754	0.000333333	322.51	0.00197
													322.998	0	322.754	0.0031
													323.242	0	322.998	0.00197
													323.486	0.000666667	323.242	0.00169
													323.73	0	323.486	0.00141
													323.975	0	323.73	0.00225
													324.219	0.000666667	323.975	0.00141
													324.463	0	324.219	0.00113
													324.707	0	324.463	0.00282
													324.951	0.00167	324.707	0.00197
													325.195	0.000666667	324.951	0.0031
													325.439	0	325.195	0.00141
													325.684	0	325.439	0.00225
													325.928	0.000333333	325.684	0.00169
													326.172	0.000666667	325.928	0.00169
													326.416	0	326.172	0.00169
													326.66	0	326.416	0.00225
													326.904	0.000333333	326.66	0.00169
													327.148	0	326.904	0.00197
													327.393	0	327.148	0.00225
													327.637	0.000333333	327.393	0.00113
													327.881	0	327.637	0.00253
													328.125	0.000333333	327.881	0.00169
													328.369	0.000666667	328.125	0.00197
													328.613	0.000666667	328.369	0.00141
													328.857	0.000333333	328.613	0.00253
													329.102	0.000333333	328.857	0.00253
													329.346	0.000333333	329.102	0.00141
													329.59	0.000333333	329.346	0.00253
													329.834	0	329.59	0.00253
													330.078	0	329.834	0.00113
													330.322	0	330.078	0.00394
													330.566	0.000333333	330.322	0.00141
													330.811	0.000666667	330.566	0.00253
													331.055	0.000333333	330.811	0.00282
													331.299	0.000333333	331.055	0.00113
													331.543	0	331.299	0.00253
													331.787	0.000333333	331.543	0.000563063
													332.031	0	331.787	0.0031
													332.275	0.000333333	332.031	0.00113
													332.52	0	332.275	0.00169
													332.764	0.000333333	332.52	0.00197
													333.008	0	332.764	0.00113
													333.252	0.000333333	333.008	0.00197
													333.496	0.000333333	333.252	0.00113
													333.74	0.000333333	333.496	0.000844595
													333.984	0.000666667	333.74	0.00282
													334.229	0	333.984	0.00169
													334.473	0	334.229	0.00197
													334.717	0.000666667	334.473	0.000563063
													334.961	0	334.717	0.000563063
													335.205	0	334.961	0.00338
													335.449	0	335.205	0.00113
													335.693	0.000333333	335.449	0.00225
													335.938	0	335.693	0.00113
													336.182	0	335.938	0.00282
													336.426	0	336.182	0.00197
													336.67	0	336.426	0.000563063
													336.914	0	336.67	0.00169
													337.158	0.000333333	336.914	0.00197
													337.402	0	337.158	0.000563063
													337.646	0	337.402	0.00113
													337.891	0.00167	337.646	0.00113
													338.135	0	337.891	0.00113
													338.379	0.000333333	338.135	0.00197
													338.623	0.000666667	338.379	0.00141
													338.867	0.000333333	338.623	0.00113
													339.111	0	338.867	0.00282
													339.355	0.000666667	339.111	0.00225
													339.6	0.000333333	339.355	0.00225
													339.844	0	339.6	0.00225
													340.088	0	339.844	0.00253
													340.332	0	340.088	0.000563063
													340.576	0.000333333	340.332	0.000563063
													340.82	0	340.576	0.000844595
													341.064	0	340.82	0.00422
													341.309	0.000333333	341.064	0.00141
													341.553	0.000666667	341.309	0.00169
													341.797	0.000666667	341.553	0.00141
													342.041	0.000666667	341.797	0.000844595
													342.285	0.000333333	342.041	0.00338
													342.529	0.000666667	342.285	0.00113
													342.773	0	342.529	0.00141
													343.018	0	342.773	0.00169
													343.262	0	343.018	0.00225
													343.506	0.000333333	343.262	0.00225
													343.75	0.000666667	343.506	0.00141
													343.994	0	343.75	0.000844595
													344.238	0	343.994	0.000844595
													344.482	0.000666667	344.238	0.0031
													344.727	0	344.482	0.00338
													344.971	0	344.727	0.00113
													345.215	0.001	344.971	0.00197
													345.459	0.000333333	345.215	0.00253
													345.703	0.000333333	345.459	0
													345.947	0	345.703	0.000844595
													346.191	0.000666667	345.947	0.000563063
													346.436	0.000333333	346.191	0.00141
													346.68	0	346.436	0.00197
													346.924	0	346.68	0.00169
													347.168	0.000333333	346.924	0.00282
													347.412	0	347.168	0.00141
													347.656	0.000333333	347.412	0.00141
													347.9	0	347.656	0.00141
													348.145	0.000666667	347.9	0.00113
													348.389	0.000333333	348.145	0.00169
													348.633	0.001	348.389	0.000281532
													348.877	0	348.633	0.00141
													349.121	0	348.877	0.00113
													349.365	0.000333333	349.121	0.00253
													349.609	0.001	349.365	0.000844595
													349.854	0	349.609	0.00113
													350.098	0.000333333	349.854	0.00197
													350.342	0.000333333	350.098	0.00197
													350.586	0	350.342	0.00141
													350.83	0.000333333	350.586	0.00113
													351.074	0	350.83	0.00113
													351.318	0.001	351.074	0.0031
													351.562	0	351.318	0.00169
													351.807	0	351.562	0.000844595
													352.051	0.000666667	351.807	0.00113
													352.295	0	352.051	0.000844595
													352.539	0	352.295	0.00141
													352.783	0	352.539	0.00169
													353.027	0.000333333	352.783	0.00282
													353.271	0.000666667	353.027	0.000563063
													353.516	0	353.271	0.000844595
													353.76	0.000333333	353.516	0.000281532
													354.004	0.000666667	353.76	0.00113
													354.248	0	354.004	0.00141
													354.492	0	354.248	0.00113
													354.736	0.000333333	354.492	0.000281532
													354.98	0	354.736	0.00113
													355.225	0.000333333	354.98	0.00169
													355.469	0.000666667	355.225	0.00113
													355.713	0	355.469	0.00282
													355.957	0	355.713	0.00141
													356.201	0	355.957	0.00225
													356.445	0	356.201	0.000844595
													356.689	0	356.445	0.00169
													356.934	0.000666667	356.689	0.00141
													357.178	0.001	356.934	0.000844595
													357.422	0.000666667	357.178	0.00113
													357.666	0.000666667	357.422	0.00141
													357.91	0.000333333	357.666	0.000563063
													358.154	0	357.91	0.000563063
													358.398	0.000333333	358.154	0.00197
													358.643	0.000666667	358.398	0.00169
													358.887	0	358.643	0.00113
													359.131	0.000333333	358.887	0.000844595
													359.375	0	359.131	0.00197
													359.619	0	359.375	0.00141
													359.863	0.000333333	359.619	0.00141
													360.107	0.000333333	359.863	0.00113
													360.352	0	360.107	0.00113
													360.596	0	360.352	0.000844595
													360.84	0.000666667	360.596	0.00113
													361.084	0.000333333	360.84	0.00113
													361.328	0	361.084	0.00141
													361.572	0.000333333	361.328	0.00197
													361.816	0.000333333	361.572	0.00141
													362.061	0	361.816	0.000844595
													362.305	0.000333333	362.061	0.00113
													362.549	0	362.305	0.000844595
													362.793	0.000666667	362.549	0.00141
													363.037	0	362.793	0.00169
													363.281	0.000333333	363.037	0.00169
													363.525	0	363.281	0.000844595
													363.77	0	363.525	0.000844595
													364.014	0.000333333	363.77	0.00141
													364.258	0.001	364.014	0.00113
													364.502	0.000333333	364.258	0.00141
													364.746	0	364.502	0.000563063
													364.99	0	364.746	0.00113
													365.234	0.000333333	364.99	0.00253
													365.479	0.000666667	365.234	0.00141
													365.723	0	365.479	0.000844595
													365.967	0	365.723	0.000563063
													366.211	0.000333333	365.967	0.000563063
													366.455	0.001	366.211	0.00113
													366.699	0.000333333	366.455	0.00141
													366.943	0	366.699	0.000281532
													367.188	0.000333333	366.943	0.00141
													367.432	0	367.188	0.000844595
													367.676	0.000333333	367.432	0.000563063
													367.92	0	367.676	0.000844595
													368.164	0	367.92	0.000844595
													368.408	0	368.164	0
													368.652	0.000666667	368.408	0.00113
													368.896	0.000333333	368.652	0.00169
													369.141	0.000333333	368.896	0.000844595
													369.385	0.001	369.141	0.00113
													369.629	0	369.385	0.000844595
													369.873	0	369.629	0.00141
													370.117	0.000666667	369.873	0.000844595
													370.361	0	370.117	0.000563063
													370.605	0.000333333	370.361	0.000844595
													370.85	0.000333333	370.605	0.00141
													371.094	0.000333333	370.85	0.00113
													371.338	0	371.094	0.00197
													371.582	0.000333333	371.338	0.00141
													371.826	0.000666667	371.582	0.000844595
													372.07	0	371.826	0.00113
													372.314	0.000333333	372.07	0.00113
													372.559	0.000666667	372.314	0.000844595
													372.803	0.000666667	372.559	0.00141
													373.047	0	372.803	0.000563063
													373.291	0.000333333	373.047	0.00141
													373.535	0	373.291	0.00141
													373.779	0	373.535	0.00113
													374.023	0	373.779	0.00169
													374.268	0.000333333	374.023	0.000844595
													374.512	0	374.268	0.00141
													374.756	0.000333333	374.512	0.00113
													375	0	374.756	0.000844595
													375.244	0	375	0.00113
													375.488	0.000666667	375.244	0.00141
													375.732	0	375.488	0.000844595
													375.977	0	375.732	0.000844595
													376.221	0	375.977	0
													376.465	0	376.221	0.000844595
													376.709	0.000333333	376.465	0
													376.953	0	376.709	0.000844595
													377.197	0.000333333	376.953	0.00169
													377.441	0	377.197	0.000281532
													377.686	0.001	377.441	0.00113
													377.93	0.000333333	377.686	0
													378.174	0.000333333	377.93	0.00225
													378.418	0.000333333	378.174	0.000844595
													378.662	0.000333333	378.418	0.00113
													378.906	0.000333333	378.662	0.000563063
													379.15	0	378.906	0.00141
													379.395	0	379.15	0.00113
													379.639	0	379.395	0.000281532
													379.883	0	379.639	0.000563063
													380.127	0	379.883	0.000563063
													380.371	0	380.127	0.000844595
													380.615	0.000666667	380.371	0.00113
													380.859	0	380.615	0.00169
													381.104	0.000333333	380.859	0.000563063
													381.348	0	381.104	0.00113
													381.592	0	381.348	0
													381.836	0.000333333	381.592	0.000281532
													382.08	0.000666667	381.836	0.000844595
													382.324	0	382.08	0.000563063
													382.568	0.000333333	382.324	0.00113
													382.812	0.000333333	382.568	0.000844595
													383.057	0.000333333	382.812	0.00169
													383.301	0	383.057	0.000844595
													383.545	0.001	383.301	0.00141
													383.789	0	383.545	0.000844595
													384.033	0.000333333	383.789	0.00141
													384.277	0	384.033	0.000281532
													384.521	0.000333333	384.277	0.000563063
													384.766	0.000333333	384.521	0.00141
													385.01	0	384.766	0.000281532
													385.254	0.000333333	385.01	0.00113
													385.498	0.000333333	385.254	0.00197
													385.742	0.000333333	385.498	0.000563063
													385.986	0	385.742	0.00113
													386.23	0	385.986	0
													386.475	0.000333333	386.23	0.00141
													386.719	0	386.475	0.000844595
													386.963	0	386.719	0.00169
													387.207	0	386.963	0.00113
													387.451	0	387.207	0.000563063
													387.695	0.000333333	387.451	0.00141
													387.939	0	387.695	0.000844595
													388.184	0	387.939	0.00113
													388.428	0	388.184	0.000844595
													388.672	0	388.428	0.000281532
													388.916	0.000666667	388.672	0.000844595
													389.16	0.000333333	388.916	0.00141
													389.404	0.000666667	389.16	0.000563063
													389.648	0.000333333	389.404	0.00141
													389.893	0.000333333	389.648	0.00113
													390.137	0.000333333	389.893	0.00169
													390.381	0	390.137	0.00225
													390.625	0.000333333	390.381	0.000844595
													390.869	0.000333333	390.625	0.00113
													391.113	0.000333333	390.869	0.000281532
													391.357	0.000333333	391.113	0.000563063
													391.602	0	391.357	0.000563063
													391.846	0.000666667	391.602	0.000563063
													392.09	0.000333333	391.846	0.00141
													392.334	0	392.09	0.000844595
													392.578	0.000333333	392.334	0.00197
													392.822	0	392.578	0.00225
													393.066	0.001	392.822	0.000563063
													393.311	0.000333333	393.066	0.00141
													393.555	0.000333333	393.311	0.000563063
													393.799	0	393.555	0.000563063
													394.043	0	393.799	0.00141
													394.287	0.000333333	394.043	0.000844595
													394.531	0.000333333	394.287	0.00113
													394.775	0.000666667	394.531	0.00113
													395.02	0	394.775	0.000844595
													395.264	0.000333333	395.02	0.000563063
													395.508	0	395.264	0.000844595
													395.752	0.000666667	395.508	0.000281532
													395.996	0	395.752	0.00141
													396.24	0	395.996	0
													396.484	0	396.24	0.000563063
													396.729	0.000333333	396.484	0.000563063
													396.973	0.000333333	396.729	0.000563063
													397.217	0.000666667	396.973	0.000844595
													397.461	0.000333333	397.217	0.000563063
													397.705	0	397.461	0.000844595
													397.949	0.000333333	397.705	0.000844595
													398.193	0	397.949	0.00141
													398.438	0	398.193	0.00141
													398.682	0.000333333	398.438	0.000563063
													398.926	0	398.682	0.000281532
													399.17	0	398.926	0.000281532
													399.414	0.000333333	399.17	0.000563063
													399.658	0.000333333	399.414	0.000844595
													399.902	0	399.658	0.00113
													400.146	0	399.902	0.00113
													400.391	0	400.146	0.000563063
													400.635	0.00133	400.391	0.000563063
													400.879	0	400.635	0.000281532
													401.123	0.001	400.879	0.000281532
													401.367	0	401.123	0.000563063
													401.611	0.000666667	401.367	0.00141
													401.855	0.000666667	401.611	0.00169
													402.1	0	401.855	0.00113
													402.344	0.000333333	402.1	0.000844595
													402.588	0.000333333	402.344	0.00113
													402.832	0	402.588	0.000281532
													403.076	0.000333333	402.832	0.00169
													403.32	0	403.076	0.00113
													403.564	0.000333333	403.32	0.000563063
													403.809	0	403.564	0.00141
													404.053	0	403.809	0
													404.297	0.000333333	404.053	0.000844595
													404.541	0	404.297	0.00169
													404.785	0	404.541	0.000281532
													405.029	0.001	404.785	0.000563063
													405.273	0	405.029	0.00141
													405.518	0	405.273	0.000844595
													405.762	0.000333333	405.518	0.000281532
													406.006	0	405.762	0.000563063
													406.25	0.000333333	406.006	0.000844595
													406.494	0	406.25	0.000844595
													406.738	0	406.494	0.000563063
													406.982	0	406.738	0.000281532
													407.227	0.000333333	406.982	0.000844595
													407.471	0	407.227	0.000563063
													407.715	0.000333333	407.471	0.000563063
													407.959	0	407.715	0.00113
													408.203	0	407.959	0
													408.447	0.000333333	408.203	0.00197
													408.691	0	408.447	0.000563063
													408.936	0	408.691	0
													409.18	0.000666667	408.936	0.00141
													409.424	0	409.18	0.000563063
													409.668	0.000666667	409.424	0.000563063
													409.912	0.000333333	409.668	0.000844595
													410.156	0.000333333	409.912	0.00169
													410.4	0	410.156	0.00169
													410.645	0	410.4	0.00113
													410.889	0.000666667	410.645	0.00113
													411.133	0.000333333	410.889	0.000844595
													411.377	0	411.133	0.00141
													411.621	0	411.377	0.000281532
													411.865	0.000333333	411.621	0.000844595
													412.109	0.000666667	411.865	0.00113
													412.354	0.000333333	412.109	0.000281532
													412.598	0	412.354	0.00141
													412.842	0	412.598	0.000563063
													413.086	0	412.842	0.000844595
													413.33	0.000333333	413.086	0.000563063
													413.574	0.000666667	413.33	0.00113
													413.818	0	413.574	0.000844595
													414.062	0.000333333	413.818	0.000844595
													414.307	0	414.062	0.000844595
													414.551	0	414.307	0.000563063
													414.795	0	414.551	0.00113
													415.039	0.000333333	414.795	0.000563063
													415.283	0.000666667	415.039	0.00113
													415.527	0.000333333	415.283	0.000563063
													415.771	0	415.527	0.000563063
													416.016	0.000333333	415.771	0.00169
													416.26	0.001	416.016	0.000844595
													416.504	0	416.26	0.000563063
													416.748	0	416.504	0.00169
													416.992	0.000333333	416.748	0.00113
													417.236	0.000333333	416.992	0.000281532
													417.48	0	417.236	0.00141
													417.725	0	417.48	0.00113
													417.969	0.000666667	417.725	0.000563063
													418.213	0	417.969	0.000281532
													418.457	0.000666667	418.213	0.000281532
													418.701	0.000666667	418.457	0.000563063
													418.945	0	418.701	0.00113
													419.189	0.001	418.945	0.000844595
													419.434	0.000333333	419.189	0.000844595
													419.678	0	419.434	0.000563063
													419.922	0.000666667	419.678	0.000281532
													420.166	0	419.922	0.00141
													420.41	0	420.166	0.000281532
													420.654	0	420.41	0.000281532
													420.898	0	420.654	0.00113
													421.143	0	420.898	0.000281532
													421.387	0.000666667	421.143	0
													421.631	0	421.387	0.000281532
													421.875	0.000333333	421.631	0
													422.119	0.000333333	421.875	0.000281532
													422.363	0	422.119	0.000844595
													422.607	0.000333333	422.363	0.000281532
													422.852	0	422.607	0.000281532
													423.096	0	422.852	0.000563063
													423.34	0	423.096	0.000844595
													423.584	0	423.34	0.00141
													423.828	0	423.584	0.000563063
													424.072	0	423.828	0.00113
													424.316	0.000333333	424.072	0.000844595
													424.561	0	424.316	0.00141
													424.805	0.001	424.561	0.000563063
													425.049	0.000333333	424.805	0.000281532
													425.293	0	425.049	0.000281532
													425.537	0.000333333	425.293	0.000563063
													425.781	0.000333333	425.537	0.000281532
													426.025	0	425.781	0.000281532
													426.27	0.000333333	426.025	0.00113
													426.514	0	426.27	0.000563063
													426.758	0	426.514	0.000844595
													427.002	0.000333333	426.758	0.000844595
													427.246	0.000333333	427.002	0.00113
													427.49	0.000333333	427.246	0
													427.734	0.000666667	427.49	0.000563063
													427.979	0	427.734	0.000563063
													428.223	0	427.979	0.000563063
													428.467	0.000333333	428.223	0.000281532
													428.711	0	428.467	0.000281532
													428.955	0.000333333	428.711	0.000844595
													429.199	0.000333333	428.955	0.000844595
													429.443	0	429.199	0.000844595
													429.688	0.000333333	429.443	0.000844595
													429.932	0.000666667	429.688	0.000563063
													430.176	0.000666667	429.932	0.000844595
													430.42	0	430.176	0.000563063
													430.664	0	430.42	0.000281532
													430.908	0.000333333	430.664	0
													431.152	0	430.908	0
													431.396	0.000333333	431.152	0.000563063
													431.641	0.000666667	431.396	0.000563063
													431.885	0.000666667	431.641	0.000563063
													432.129	0	431.885	0.000844595
													432.373	0	432.129	0
													432.617	0.000666667	432.373	0
													432.861	0.000333333	432.617	0.000563063
													433.105	0.000333333	432.861	0.00113
													433.35	0	433.105	0.000281532
													433.594	0	433.35	0.00113
													433.838	0.000333333	433.594	0
													434.082	0	433.838	0.000844595
													434.326	0	434.082	0.000844595
													434.57	0.000333333	434.326	0.000563063
													434.814	0.000333333	434.57	0.000563063
													435.059	0.000333333	434.814	0.00113
													435.303	0	435.059	0
													435.547	0	435.303	0.000281532
													435.791	0.000333333	435.547	0.000281532
													436.035	0	435.791	0.000281532
													436.279	0.000333333	436.035	0.000844595
													436.523	0.000333333	436.279	0.000281532
													436.768	0	436.523	0.00169
													437.012	0	436.768	0.000844595
													437.256	0.000333333	437.012	0.000281532
													437.5	0	437.256	0.000563063
													437.744	0.000333333	437.5	0.000281532
													437.988	0	437.744	0.000563063
													438.232	0.000666667	437.988	0
													438.477	0	438.232	0.000563063
													438.721	0.000333333	438.477	0.00113
													438.965	0.000333333	438.721	0.000563063
													439.209	0	438.965	0.00113
													439.453	0	439.209	0.000844595
													439.697	0.000333333	439.453	0
													439.941	0.000333333	439.697	0.000844595
													440.186	0.000333333	439.941	0.000281532
													440.43	0	440.186	0.000844595
													440.674	0.000333333	440.43	0.000563063
													440.918	0.000333333	440.674	0.000563063
													441.162	0	440.918	0.000844595
													441.406	0	441.162	0.00141
													441.65	0	441.406	0.000281532
													441.895	0.000666667	441.65	0.00113
													442.139	0	441.895	0.00113
													442.383	0	442.139	0.00113
													442.627	0.000333333	442.383	0.000281532
													442.871	0	442.627	0.000281532
													443.115	0	442.871	0.000563063
													443.359	0	443.115	0.00169
													443.604	0.000333333	443.359	0.000563063
													443.848	0	443.604	0.000844595
													444.092	0.000333333	443.848	0.000281532
													444.336	0	444.092	0.00113
													444.58	0	444.336	0.000281532
													444.824	0	444.58	0.000844595
													445.068	0	444.824	0.000844595
													445.312	0.000333333	445.068	0.000281532
													445.557	0	445.312	0.000563063
													445.801	0.000333333	445.557	0
[truncated: 50 more rows]

## Sheet: c
TA_CyHex_CrLMes3		CrLMes3_cyhex_kin460nm		CrLMes3_cyhex_kin375nm
Wavelength [nm]	DOD	Time[ns]	Normalized intensity	Time[ns]	Normalized intensity
300.56	0.01378	-29.4	-0.01085	-26.6	0.00231
301.139	0.0132	-29.2	-0.00732	-26.4	0.00465
301.718	0.01446	-29	-0.00804	-26.2	0.00323
302.298	0.01519	-28.8	-0.00122	-26	0.00506
302.877	0.0131	-28.6	-0.000369085	-25.8	0.00361
303.456	0.01339	-28.4	-0.00376	-25.6	0.00243
304.036	0.01396	-28.2	0.00447	-25.4	0.00712
304.615	0.01406	-28	0.00297	-25.2	0.00803
305.194	0.01513	-27.8	0.00374	-25	0.0072
305.774	0.01464	-27.6	0.000182923	-24.8	0.00817
306.353	0.01503	-27.4	-0.00456	-24.6	0.01244
306.933	0.01529	-27.2	-0.00427	-24.4	0.0128
307.512	0.01348	-27	-0.00367	-24.2	0.00993
308.091	0.01463	-26.8	-0.000718564	-24	0.0095
308.671	0.01469	-26.6	-0.0019	-23.8	0.00898
309.25	0.01415	-26.4	-0.00251	-23.6	0.0096
309.829	0.01477	-26.2	-0.00228	-23.4	0.00812
310.409	0.01439	-26	0.00195	-23.2	0.00928
310.988	0.01342	-25.8	-0.00274	-23	0.00966
311.567	0.01352	-25.6	-0.00642	-22.8	0.01101
312.147	0.01206	-25.4	0.00392	-22.6	0.00777
312.726	0.01186	-25.2	-0.000559686	-22.4	0.00696
313.306	0.01349	-25	-0.00161	-22.2	0.00759
313.885	0.01491	-24.8	-0.00402	-22	0.00476
314.464	0.01509	-24.6	-0.00341	-21.8	0.00373
315.044	0.01451	-24.4	-0.00649	-21.6	0.00115
315.623	0.01433	-24.2	-0.00493	-21.4	0.00438
316.202	0.01287	-24	-0.00361	-21.2	0.00199
316.782	0.01332	-23.8	-0.00416	-21	0
317.361	0.01485	-23.6	-0.00318	-20.8	0.00122
317.941	0.01507	-23.4	-0.00624	-20.6	0.00131
318.52	0.01487	-23.2	-0.00521	-20.4	0.00179
319.099	0.01499	-23	-0.00116	-20.2	-0.0019
319.679	0.01445	-22.8	-0.00296	-20	0.00191
320.258	0.01383	-22.6	-0.00192	-19.8	0.00277
320.837	0.01375	-22.4	0.00164	-19.6	-0.00151
321.417	0.01385	-22.2	0.00587	-19.4	0.0012
321.996	0.01467	-22	0.00472	-19.2	0.000190287
322.575	0.01435	-21.8	0.00845	-19	0.00348
323.155	0.01416	-21.6	0.006	-18.8	0.00806
323.734	0.01291	-21.4	0.00817	-18.6	0.00466
324.314	0.01218	-21.2	0.00837	-18.4	0.00671
324.893	0.01263	-21	0.00568	-18.2	0.00753
325.472	0.01272	-20.8	0.00573	-18	0.00596
326.052	0.01298	-20.6	0	-17.8	0.00646
326.631	0.01359	-20.4	0.000703303	-17.6	0.01034
327.21	0.01449	-20.2	0.000136377	-17.4	0.00552
327.79	0.01554	-20	-0.000337958	-17.2	0.00771
328.369	0.01548	-19.8	-0.00166	-17	0.00463
328.948	0.01454	-19.6	-0.00302	-16.8	0.00664
329.528	0.01384	-19.4	-0.0035	-16.6	0.0072
330.107	0.01306	-19.2	-0.00617	-16.4	0.00304
330.687	0.01308	-19	-0.00944	-16.2	0.00265
331.266	0.01314	-18.8	-0.01323	-16	-0.00395
331.845	0.01293	-18.6	-0.0132	-15.8	-0.0016
332.425	0.0132	-18.4	-0.01802	-15.6	-0.00442
333.004	0.01359	-18.2	-0.02381	-15.4	-0.00772
333.583	0.01393	-18	-0.02422	-15.2	-0.00961
334.163	0.01461	-17.8	-0.02818	-15	-0.00921
334.742	0.01457	-17.6	-0.02441	-14.8	-0.01428
335.321	0.01438	-17.4	-0.02442	-14.6	-0.01556
335.901	0.01408	-17.2	-0.02532	-14.4	-0.01242
336.48	0.01463	-17	-0.02595	-14.2	-0.01225
337.06	0.01562	-16.8	-0.02482	-14	-0.01141
337.639	0.01592	-16.6	-0.03107	-13.8	-0.00781
338.218	0.01641	-16.4	-0.01831	-13.6	-0.0019
338.798	0.01583	-16.2	-0.00899	-13.4	0.00169
339.377	0.01513	-16	-0.01092	-13.2	0.00203
339.956	0.01511	-15.8	-0.01062	-13	0.00446
340.536	0.01558	-15.6	-0.00636	-12.8	0.01449
341.115	0.01545	-15.4	-0.00472	-12.6	0.02167
341.694	0.01578	-15.2	-0.0066	-12.4	0.01952
342.274	0.01699	-15	-0.00986	-12.2	0.02316
342.853	0.01733	-14.8	-0.01315	-12	0.02813
343.433	0.01691	-14.6	-0.01575	-11.8	0.03485
344.012	0.01724	-14.4	-0.01855	-11.6	0.03886
344.591	0.01686	-14.2	-0.02786	-11.4	0.03925
345.171	0.01715	-14	-0.03917	-11.2	0.04892
345.75	0.01772	-13.8	-0.05023	-11	0.05246
346.329	0.01814	-13.6	-0.06693	-10.8	0.05746
346.909	0.01824	-13.4	-0.07669	-10.6	0.06008
347.488	0.01817	-13.2	-0.10626	-10.4	0.06327
348.067	0.01835	-13	-0.12145	-10.2	0.06333
348.647	0.0192	-12.8	-0.13575	-10	0.07522
349.226	0.01924	-12.6	-0.16431	-9.8	0.08468
349.806	0.01958	-12.4	-0.18178	-9.6	0.09341
350.385	0.01966	-12.2	-0.209	-9.4	0.10444
350.964	0.02101	-12	-0.22961	-9.2	0.11887
351.544	0.02104	-11.8	-0.25705	-9	0.13296
352.123	0.02048	-11.6	-0.28193	-8.8	0.15086
352.702	0.02111	-11.4	-0.31105	-8.6	0.168
353.282	0.021	-11.2	-0.33104	-8.4	0.19121
353.861	0.02106	-11	-0.35892	-8.2	0.21699
354.441	0.02138	-10.8	-0.38073	-8	0.24029
355.02	0.02261	-10.6	-0.40944	-7.8	0.27214
355.599	0.02291	-10.4	-0.43476	-7.6	0.30168
356.179	0.02268	-10.2	-0.46199	-7.4	0.33325
356.758	0.02216	-10	-0.48879	-7.2	0.37174
357.337	0.02203	-9.8	-0.51277	-7	0.40717
357.917	0.02224	-9.6	-0.53555	-6.8	0.43485
358.496	0.02298	-9.4	-0.56308	-6.6	0.47191
359.075	0.02291	-9.2	-0.59417	-6.4	0.50454
359.655	0.02255	-9	-0.61892	-6.2	0.53208
360.234	0.02335	-8.8	-0.64707	-6	0.56503
360.814	0.02366	-8.6	-0.66816	-5.8	0.59259
361.393	0.02364	-8.4	-0.69719	-5.6	0.61511
361.972	0.02368	-8.2	-0.72015	-5.4	0.6426
362.552	0.02377	-8	-0.74365	-5.2	0.66232
363.131	0.02437	-7.8	-0.76956	-5	0.68036
363.71	0.02514	-7.6	-0.7988	-4.8	0.70072
364.29	0.02518	-7.4	-0.81815	-4.6	0.71439
364.869	0.02531	-7.2	-0.83968	-4.4	0.72939
365.448	0.02538	-7	-0.85522	-4.2	0.74217
366.028	0.0257	-6.8	-0.87846	-4	0.75729
366.607	0.02614	-6.6	-0.89995	-3.8	0.76192
367.187	0.02626	-6.4	-0.91045	-3.6	0.77445
367.766	0.0265	-6.2	-0.9239	-3.4	0.78324
368.345	0.02677	-6	-0.93678	-3.2	0.79684
368.925	0.02648	-5.8	-0.94525	-3	0.81028
369.504	0.02632	-5.6	-0.95662	-2.8	0.82495
370.083	0.02692	-5.4	-0.95839	-2.6	0.83628
370.663	0.02765	-5.2	-0.96232	-2.4	0.84769
371.242	0.02771	-5	-0.96471	-2.2	0.86587
371.821	0.02788	-4.8	-0.96737	-2	0.87975
372.401	0.02776	-4.6	-0.96569	-1.8	0.8923
372.98	0.02722	-4.4	-0.97032	-1.6	0.91338
373.56	0.02756	-4.2	-0.96719	-1.4	0.92813
374.139	0.02776	-4	-0.97064	-1.2	0.94424
374.718	0.02734	-3.8	-0.9683	-1	0.95517
375.298	0.027	-3.6	-0.97132	-0.8	0.96581
375.877	0.02686	-3.4	-0.96675	-0.6	0.9796
376.456	0.02762	-3.2	-0.96674	-0.4	0.99006
377.036	0.02772	-3	-0.96789	-0.2	0.99378
377.615	0.02652	-2.8	-0.97318	0	1
378.194	0.02578	-2.6	-0.97201	0.2	1.01189
378.774	0.02562	-2.4	-0.97752	0.4	1.00946
379.353	0.02555	-2.2	-0.98203	0.6	1.01256
379.933	0.02611	-2	-0.98568	0.8	1.00645
380.512	0.02661	-1.8	-0.98893	1	1.00501
381.091	0.02604	-1.6	-0.99384	1.2	0.99852
381.671	0.02556	-1.4	-0.99445	1.4	0.9924
382.25	0.02544	-1.2	-1.00297	1.6	0.98739
382.829	0.02524	-1	-1.00202	1.8	0.97445
383.409	0.02466	-0.8	-1.00687	2	0.96683
383.988	0.02449	-0.6	-1.00816	2.2	0.96804
384.567	0.02436	-0.4	-1.00741	2.4	0.95671
385.147	0.02378	-0.2	-1.00534	2.6	0.95351
385.726	0.02404	0	-1	2.8	0.95001
386.306	0.02418	0.2	-1.0007	3	0.94772
386.885	0.02328	0.4	-0.99268	3.2	0.95156
387.464	0.02205	0.6	-0.98506	3.4	0.94812
388.044	0.02107	0.8	-0.97825	3.6	0.94974
388.623	0.02113	1	-0.97337	3.8	0.95756
389.202	0.02064	1.2	-0.96092	4	0.95688
389.782	0.02041	1.4	-0.95822	4.2	0.96362
390.361	0.02141	1.6	-0.94317	4.4	0.96634
390.941	0.02026	1.8	-0.9404	4.6	0.96841
391.52	0.0196	2	-0.93513	4.8	0.97405
392.099	0.01877	2.2	-0.92697	5	0.97574
392.679	0.01766	2.4	-0.91881	5.2	0.98019
393.258	0.01756	2.6	-0.91746	5.4	0.97694
393.837	0.0171	2.8	-0.91291	5.6	0.97402
394.417	0.01655	3	-0.90892	5.8	0.97701
394.996	0.0159	3.2	-0.90508	6	0.96773
395.575	0.01549	3.4	-0.89939	6.2	0.96538
396.155	0.01446	3.6	-0.90115	6.4	0.95478
396.734	0.01397	3.8	-0.90307	6.6	0.94383
397.314	0.01303	4	-0.90222	6.8	0.93533
397.893	0.01314	4.2	-0.90286	7	0.92069
398.472	0.01193	4.4	-0.90276	7.2	0.91017
399.052	0.01087	4.6	-0.90058	7.4	0.90059
399.631	0.0101	4.8	-0.89907	7.6	0.88604
400.21	0.00954	5	-0.89531	7.8	0.87875
400.79	0.00919	5.2	-0.88983	8	0.87238
401.369	0.0084	5.4	-0.88773	8.2	0.85939
401.948	0.00744	5.6	-0.8797	8.4	0.8543
402.528	0.00802	5.8	-0.86975	8.6	0.85132
403.107	0.00737	6	-0.86684	8.8	0.84778
403.687	0.00626	6.2	-0.85599	9	0.8424
404.266	0.00499	6.4	-0.85092	9.2	0.84004
404.845	0.00368	6.6	-0.84141	9.4	0.83871
405.425	0.00254	6.8	-0.83045	9.6	0.83807
406.004	0.00124	7	-0.82807	9.8	0.83978
406.583	0.000223882	7.2	-0.81822	10	0.84357
407.163	-0.00018726	7.4	-0.80594	10.2	0.84118
407.742	-0.00154	7.6	-0.79717	10.4	0.83971
408.321	-0.00177	7.8	-0.79017	10.6	0.83978
408.901	-0.00223	8	-0.78862	10.8	0.83968
409.48	-0.00335	8.2	-0.77996	11	0.84092
410.06	-0.00443	8.4	-0.77703	11.2	0.83421
410.639	-0.00567	8.6	-0.76883	11.4	0.82976
411.218	-0.00652	8.8	-0.77247	11.6	0.82735
411.798	-0.00665	9	-0.76963	11.8	0.81993
412.377	-0.00719	9.2	-0.75888	12	0.81082
412.956	-0.00782	9.4	-0.76127	12.2	0.80508
413.536	-0.00928	9.6	-0.75394	12.4	0.79383
414.115	-0.01009	9.8	-0.74864	12.6	0.78561
414.694	-0.01055	10	-0.74838	12.8	0.77866
415.274	-0.01207	10.2	-0.74895	13	0.76837
415.853	-0.01306	10.4	-0.74105	13.2	0.75623
416.433	-0.01381	10.6	-0.74248	13.4	0.74875
417.012	-0.01533	10.8	-0.73392	13.6	0.74433
417.591	-0.01575	11	-0.73554	13.8	0.73784
418.171	-0.01542	11.2	-0.73183	14	0.72963
418.75	-0.01628	11.4	-0.72455	14.2	0.72548
419.329	-0.01677	11.6	-0.7163	14.4	0.71866
419.909	-0.01672	11.8	-0.7138	14.6	0.71384
420.488	-0.01795	12	-0.70621	14.8	0.71121
421.067	-0.01869	12.2	-0.69872	15	0.71279
421.647	-0.02009	12.4	-0.69317	15.2	0.70836
422.226	-0.02162	12.6	-0.68647	15.4	0.70394
422.806	-0.02229	12.8	-0.6856	15.6	0.70723
423.385	-0.02262	13	-0.67652	15.8	0.70366
423.964	-0.02323	13.2	-0.6724	16	0.69984
424.544	-0.02366	13.4	-0.66613	16.2	0.70296
425.123	-0.02449	13.6	-0.66125	16.4	0.69829
425.702	-0.02588	13.8	-0.65507	16.6	0.69897
426.282	-0.02694	14	-0.65586	16.8	0.69539
426.861	-0.02697	14.2	-0.64974	17	0.68893
427.441	-0.02826	14.4	-0.64662	17.2	0.68517
428.02	-0.02841	14.6	-0.64976	17.4	0.67722
428.599	-0.02833	14.8	-0.64187	17.6	0.67596
429.179	-0.02911	15	-0.64767	17.8	0.67362
429.758	-0.0297	15.2	-0.63901	18	0.66465
430.337	-0.03014	15.4	-0.63647	18.2	0.66083
430.917	-0.03096	15.6	-0.63444	18.4	0.65126
431.496	-0.03172	15.8	-0.62709	18.6	0.64516
432.075	-0.03173	16	-0.62748	18.8	0.64485
432.655	-0.03206	16.2	-0.62708	19	0.63466
433.234	-0.03261	16.4	-0.61982	19.2	0.63213
433.814	-0.03299	16.6	-0.61681	19.4	0.63432
434.393	-0.03396	16.8	-0.61286	19.6	0.62705
434.972	-0.034	17	-0.60894	19.8	0.62064
435.552	-0.03436	17.2	-0.60699	20	0.61828
436.131	-0.03596	17.4	-0.60495	20.2	0.61625
436.71	-0.03717	17.6	-0.5953	20.4	0.61461
437.29	-0.03653	17.8	-0.59084	20.6	0.61656
437.869	-0.03552	18	-0.58674	20.8	0.6113
438.448	-0.0358	18.2	-0.58393	21	0.61174
439.028	-0.03624	18.4	-0.57577	21.2	0.60787
439.607	-0.03667	18.6	-0.57236	21.4	0.60713
440.187	-0.03816	18.8	-0.56452	21.6	0.60236
440.766	-0.0394	19	-0.56261	21.8	0.5992
441.345	-0.03968	19.2	-0.5625	22	0.5983
441.925	-0.03887	19.4	-0.55991	22.2	0.59199
442.504	-0.039	19.6	-0.55741	22.4	0.59053
443.083	-0.03955	19.8	-0.55461	22.6	0.58936
443.663	-0.04017	20	-0.5495	22.8	0.58199
444.242	-0.04051	20.2	-0.55058	23	0.57804
444.821	-0.0401	20.4	-0.54289	23.2	0.57859
445.401	-0.03996	20.6	-0.54242	23.4	0.57656
445.98	-0.04061	20.8	-0.53809	23.6	0.56547
446.56	-0.04101	21	-0.5391	23.8	0.55861
447.139	-0.04094	21.2	-0.53448	24	0.56059
447.718	-0.04051	21.4	-0.53292	24.2	0.55544
448.298	-0.04036	21.6	-0.5303	24.4	0.54816
448.877	-0.04106	21.8	-0.52415	24.6	0.54659
449.456	-0.04053	22	-0.52337	24.8	0.54193
450.036	-0.04048	22.2	-0.5182	25	0.53901
450.615	-0.04058	22.4	-0.51436	25.2	0.5361
451.194	-0.04071	22.6	-0.50734	25.4	0.53448
451.774	-0.04177	22.8	-0.5043	25.6	0.52763
452.353	-0.04154	23	-0.50325	25.8	0.52756
452.933	-0.0411	23.2	-0.49813	26	0.52398
453.512	-0.04165	23.4	-0.49278	26.2	0.5241
454.091	-0.04199	23.6	-0.49072	26.4	0.51801
454.671	-0.04219	23.8	-0.48907	26.6	0.51601
455.25	-0.04206	24	-0.48526	26.8	0.51524
455.829	-0.04212	24.2	-0.48595	27	0.50675
456.409	-0.04152	24.4	-0.48039	27.2	0.50753
456.988	-0.04173	24.6	-0.47588	27.4	0.49886
457.567	-0.04172	24.8	-0.47801	27.6	0.50041
458.147	-0.04117	25	-0.46853	27.8	0.4971
458.726	-0.04052	25.2	-0.46759	28	0.489
459.306	-0.04118	25.4	-0.46996	28.2	0.48678
459.885	-0.04179	25.6	-0.461	28.4	0.48353
460.464	-0.04157	25.8	-0.45785	28.6	0.48633
461.044	-0.04119	26	-0.45304	28.8	0.47908
461.623	-0.04077	26.2	-0.45256	29	0.47595
462.202	-0.04006	26.4	-0.44841	29.2	0.47414
462.782	-0.04119	26.6	-0.44367	29.4	0.47027
463.361	-0.04116	26.8	-0.44309	29.6	0.46592
463.941	-0.04064	27	-0.44024	29.8	0.46404
464.52	-0.04071	27.2	-0.43808	30	0.46153
465.099	-0.04012	27.4	-0.43213	30.2	0.45943
465.679	-0.03984	27.6	-0.43081	30.4	0.45379
466.258	-0.03994	27.8	-0.42761	30.6	0.4524
466.837	-0.03821	28	-0.42064	30.8	0.45079
467.417	-0.0374	28.2	-0.42098	31	0.44467
467.996	-0.0378	28.4	-0.42058	31.2	0.44396
468.575	-0.03868	28.6	-0.41655	31.4	0.4425
469.155	-0.039	28.8	-0.40938	31.6	0.44143
469.734	-0.03913	29	-0.4126	31.8	0.43743
470.314	-0.03902	29.2	-0.40794	32	0.43218
470.893	-0.03815	29.4	-0.40957	32.2	0.43265
471.472	-0.03792	29.6	-0.4053	32.4	0.42244
472.052	-0.03856	29.8	-0.40538	32.6	0.42739
472.631	-0.03918	30	-0.40906	32.8	0.41912
473.21	-0.03884	30.2	-0.3955	33	0.41373
473.79	-0.0378	30.4	-0.39952	33.2	0.41081
474.369	-0.03769	30.6	-0.39593	33.4	0.40961
474.948	-0.03808	30.8	-0.38788	33.6	0.40642
475.528	-0.03802	31	-0.38722	33.8	0.40003
476.107	-0.03832	31.2	-0.37989	34	0.40181
476.687	-0.03834	31.4	-0.38338	34.2	0.39552
477.266	-0.0371	31.6	-0.37608	34.4	0.3977
477.845	-0.03622	31.8	-0.37183	34.6	0.3979
478.425	-0.0366	32	-0.37372	34.8	0.39502
479.004	-0.03643	32.2	-0.36911	35	0.39157
479.583	-0.03663	32.4	-0.36333	35.2	0.38933
480.163	-0.03557	32.6	-0.35731	35.4	0.38951
480.742	-0.035	32.8	-0.35467	35.6	0.38283
481.321	-0.03535	33	-0.35897	35.8	0.38101
481.901	-0.03473	33.2	-0.35447	36	0.38181
482.48	-0.0341	33.4	-0.35585	36.2	0.37649
483.06	-0.03476	33.6	-0.34943	36.4	0.37412
483.639	-0.03548	33.8	-0.35329	36.6	0.36664
484.218	-0.03526	34	-0.34937	36.8	0.36772
484.798	-0.0353	34.2	-0.34691	37	0.36195
485.377	-0.03542	34.4	-0.35226	37.2	0.35731
485.956	-0.03557	34.6	-0.3484	37.4	0.3517
486.536	-0.03561	34.8	-0.34774	37.6	0.34731
487.115	-0.03372	35	-0.34268	37.8	0.34451
487.694	-0.034	35.2	-0.34319	38	0.34439
488.274	-0.03459	35.4	-0.34103	38.2	0.3413
488.853	-0.03428	35.6	-0.33876	38.4	0.34003
489.433	-0.03384	35.8	-0.33747	38.6	0.33858
490.012	-0.03262	36	-0.33414	38.8	0.33714
490.591	-0.033	36.2	-0.33591	39	0.33703
491.171	-0.03213	36.4	-0.32764	39.2	0.33592
491.75	-0.03164	36.6	-0.32142	39.4	0.33415
492.329	-0.0327	36.8	-0.32229	39.6	0.3334
492.909	-0.03284	37	-0.31397	39.8	0.33432
493.488	-0.03215	37.2	-0.31161	40	0.32993
494.067	-0.03201	37.4	-0.30555	40.2	0.33011
494.647	-0.03164	37.6	-0.30432	40.4	0.33164
495.226	-0.03226	37.8	-0.30108	40.6	0.33382
495.806	-0.03221	38	-0.30603	40.8	0.32978
496.385	-0.03165	38.2	-0.2985	41	0.32987
496.964	-0.03103	38.4	-0.29892	41.2	0.32731
497.544	-0.03039	38.6	-0.29443	41.4	0.32488
498.123	-0.03052	38.8	-0.29248	41.6	0.32204
498.702	-0.03055	39	-0.2985	41.8	0.31832
499.282	-0.03037	39.2	-0.29588	42	0.31811
499.861	-0.0302	39.4	-0.29808	42.2	0.31195
500.441	-0.03047	39.6	-0.2955	42.4	0.3166
501.02	-0.03039	39.8	-0.30168	42.6	0.30659
501.599	-0.02999	40	-0.2988	42.8	0.30506
502.179	-0.03033	40.2	-0.30026	43	0.3027
502.758	-0.02964	40.4	-0.29611	43.2	0.29716
503.337	-0.02902	40.6	-0.29357	43.4	0.29523
503.917	-0.02896	40.8	-0.29341	43.6	0.29488
504.496	-0.02883	41	-0.2882	43.8	0.29474
505.075	-0.0285	41.2	-0.28822	44	0.29208
505.655	-0.02832	41.4	-0.28124	44.2	0.29192
506.234	-0.0282	41.6	-0.27602	44.4	0.29077
506.814	-0.02811	41.8	-0.27435	44.6	0.28917
507.393	-0.02815	42	-0.27847	44.8	0.29224
507.972	-0.02822	42.2	-0.27376	45	0.29278
508.552	-0.0283	42.4	-0.2692	45.2	0.29145
509.131	-0.02803	42.6	-0.2594	45.4	0.29239
509.71	-0.02802	42.8	-0.2591	45.6	0.29206
510.29	-0.02787	43	-0.25528	45.8	0.29623
510.869	-0.02696	43.2	-0.25357	46	0.29109
511.448	-0.02697	43.4	-0.25002	46.2	0.28964
512.028	-0.02648	43.6	-0.24412	46.4	0.28811
512.607	-0.02654	43.8	-0.24741	46.6	0.2898
513.187	-0.02692	44	-0.24972	46.8	0.28759
513.766	-0.0271	44.2	-0.25215	47	0.28545
514.345	-0.02716	44.4	-0.25294	47.2	0.2791
514.925	-0.02662	44.6	-0.25019	47.4	0.27287
515.504	-0.02644	44.8	-0.25395	47.6	0.2707
516.083	-0.02651	45	-0.25583	47.8	0.26858
516.663	-0.02595	45.2	-0.26146	48	0.26371
517.242	-0.02593	45.4	-0.25571	48.2	0.25979
517.821	-0.02662	45.6	-0.25912	48.4	0.25749
518.401	-0.02617	45.8	-0.25468	48.6	0.25258
518.98	-0.02606	46	-0.25558	48.8	0.24706
519.56	-0.02612	46.2	-0.25283	49	0.2441
520.139	-0.02618	46.4	-0.25432	49.2	0.243
520.718	-0.02529	46.6	-0.24933	49.4	0.23705
521.298	-0.02534	46.8	-0.25036	49.6	0.24258
521.877	-0.02523	47	-0.24079	49.8	0.23873
522.456	-0.02544	47.2	-0.23497	50	0.23924
523.036	-0.02457	47.4	-0.235	50.2	0.23937
523.615	-0.02436	47.6	-0.23614	50.4	0.24332
524.194	-0.02488	47.8	-0.2311	50.6	0.2395
524.774	-0.02501	48	-0.22079	50.8	0.24623
525.353	-0.02444	48.2	-0.2222	51	0.24632
525.933	-0.02442	48.4	-0.22046	51.2	0.24302
526.512	-0.02407	48.6	-0.21341	51.4	0.24096
527.091	-0.02365	48.8	-0.21764	51.6	0.24447
527.671	-0.02346	49	-0.21063	51.8	0.24417
528.25	-0.02314	49.2	-0.21255	52	0.24752
528.829	-0.02268	49.4	-0.21077	52.2	0.24143
529.409	-0.0219	49.6	-0.21117	52.4	0.23833
529.988	-0.02192	49.8	-0.21341	52.6	0.2401
530.567	-0.0231	50	-0.21167	52.8	0.23297
531.147	-0.02254	50.2	-0.20876	53	0.22864
531.726	-0.02258	50.4	-0.21293	53.2	0.22886
532.306	-0.02286	50.6	-0.22246	53.4	0.22075
532.885	-0.02233	50.8	-0.2252	53.6	0.21757
533.464	-0.02188	51	-0.21902	53.8	0.21009
534.044	-0.02214	51.2	-0.2213	54	0.20967
534.623	-0.02301	51.4	-0.21566	54.2	0.20495
535.202	-0.02265	51.6	-0.21738	54.4	0.20367
535.782	-0.02249	51.8	-0.21357	54.6	0.20197
536.361	-0.02171	52	-0.21658	54.8	0.19434
536.941	-0.0207	52.2	-0.21165	55	0.19788
537.52	-0.02084	52.4	-0.20681	55.2	0.20086
538.099	-0.02137	52.6	-0.19515	55.4	0.20055
538.679	-0.02068	52.8	-0.20143	55.6	0.1978
539.258	-0.02088	53	-0.20152	55.8	0.19586
539.837	-0.02143	53.2	-0.19434	56	0.20042
540.417	-0.02109	53.4	-0.1892	56.2	0.20279
540.996	-0.02115	53.6	-0.18784	56.4	0.2015
541.575	-0.0215	53.8	-0.18401	56.6	0.20576
542.155	-0.02143	54	-0.1808	56.8	0.20662
542.734	-0.02022	54.2	-0.18146	57	0.20869
543.314	-0.02025	54.4	-0.17746	57.2	0.20629
543.893	-0.02037	54.6	-0.17493	57.4	0.2038
544.472	-0.02051	54.8	-0.17228	57.6	0.20379
545.052	-0.0197	55	-0.17625	57.8	0.20388
545.631	-0.01926	55.2	-0.17478	58	0.19934
546.21	-0.01951	55.4	-0.17432	58.2	0.19616
546.79	-0.02011	55.6	-0.17695	58.4	0.19453
547.369	-0.02062	55.8	-0.17312	58.6	0.18925
547.948	-0.01963	56	-0.17283	58.8	0.18605
548.528	-0.01934	56.2	-0.17709	59	0.18183
549.107	-0.0198	56.4	-0.17688	59.2	0.18139
549.687	-0.01924	56.6	-0.17514	59.4	0.1776
550.266	-0.01927	56.8	-0.17854	59.6	0.17392
550.845	-0.01948	57	-0.17552	59.8	0.17045
551.425	-0.019	57.2	-0.17697	60	0.16572
552.004	-0.01928	57.4	-0.17312	60.2	0.16422
552.583	-0.01834	57.6	-0.16838	60.4	0.1606
553.163	-0.0185	57.8	-0.17053	60.6	0.15821
553.742	-0.01827	58	-0.16422	60.8	0.16367
554.321	-0.01782	58.2	-0.16244	61	0.15841
554.901	-0.01758	58.4	-0.16174	61.2	0.1593
555.48	-0.01736	58.6	-0.15773	61.4	0.15752
556.06	-0.0175	58.8	-0.15182	61.6	0.1598
556.639	-0.0178	59	-0.15162	61.8	0.16228
557.218	-0.01732	59.2	-0.14769	62	0.16084
557.798	-0.0174	59.4	-0.14587	62.2	0.16361
558.377	-0.01718	59.6	-0.14995	62.4	0.16215
558.956	-0.01673	59.8	-0.14414	62.6	0.1623
559.536	-0.01686	60	-0.14591	62.8	0.16107
560.115	-0.01646	60.2	-0.14252	63	0.16339
560.694	-0.01662	60.4	-0.14389	63.2	0.15971
561.274	-0.01575	60.6	-0.14003	63.4	0.16164
561.853	-0.01537	60.8	-0.14223	63.6	0.15763
562.433	-0.01612	61	-0.14776	63.8	0.15971
563.012	-0.01624	61.2	-0.1492	64	0.15702
563.591	-0.01611	61.4	-0.1449	64.2	0.15417
564.171	-0.01542	61.6	-0.14643	64.4	0.15189
564.75	-0.01506	61.8	-0.14566	64.6	0.14713
565.329	-0.01556	62	-0.15131	64.8	0.14834
565.909	-0.01591	62.2	-0.1504	65	0.14532
566.488	-0.01525	62.4	-0.15108	65.2	0.14286
567.067	-0.01447	62.6	-0.1536	65.4	0.14105
567.647	-0.01433	62.8	-0.15101	65.6	0.13928
568.226	-0.01484	63	-0.15012	65.8	0.14008
568.806	-0.01492	63.2	-0.14561	66	0.13741
569.385	-0.01434	63.4	-0.14775	66.2	0.13794
569.964	-0.01381	63.6	-0.14877	66.4	0.13419
570.544	-0.01407	63.8	-0.14637	66.6	0.13719
571.123	-0.01377	64	-0.13938	66.8	0.13705
571.702	-0.0134	64.2	-0.13924	67	0.13616
572.282	-0.01289	64.4	-0.1406	67.2	0.13315
572.861	-0.01328	64.6	-0.13793	67.4	0.13882
573.441	-0.01304	64.8	-0.13567	67.6	0.13825
574.02	-0.01221	65	-0.13382	67.8	0.13843
574.599	-0.01181	65.2	-0.13343	68	0.14036
575.179	-0.0127	65.4	-0.12978	68.2	0.13889
575.758	-0.01227	65.6	-0.1303	68.4	0.13869
576.337	-0.01115	65.8	-0.12354	68.6	0.13492
576.917	-0.01102	66	-0.13417	68.8	0.13946
577.496	-0.0111	66.2	-0.12691	69	0.13729
578.075	-0.01095	66.4	-0.12752	69.2	0.13795
578.655	-0.01103	66.6	-0.13023	69.4	0.13964
579.234	-0.01139	66.8	-0.12744	69.6	0.13785
579.814	-0.01107	67	-0.12389	69.8	0.13365
580.393	-0.01107	67.2	-0.1287	70	0.13425
580.972	-0.01033	67.4	-0.13235	70.2	0.13254
581.552	-0.01039	67.6	-0.12913	70.4	0.13066
582.131	-0.00965	67.8	-0.12686	70.6	0.12759
582.71	-0.00964	68	-0.1281	70.8	0.13156
583.29	-0.00983	68.2	-0.12414	71	0.12816
583.869	-0.00968	68.4	-0.12869	71.2	0.12293
584.448	-0.00986	68.6	-0.12676	71.4	0.12639
585.028	-0.00905	68.8	-0.12424	71.6	0.12246
585.607	-0.00928	69	-0.12727	71.8	0.12331
586.187	-0.00909	69.2	-0.12127	72	0.12481
586.766	-0.00826	69.4	-0.12435	72.2	0.12279
587.345	-0.00768	69.6	-0.12146	72.4	0.12103
587.925	-0.00721	69.8	-0.11697	72.6	0.12087
588.504	-0.00754	70	-0.12211	72.8	0.11959
589.083	-0.00818	70.2	-0.12318	73	0.11687
589.663	-0.00801	70.4	-0.12362	73.2	0.11552
590.242	-0.00771	70.6	-0.11897	73.4	0.11275
590.821	-0.00756	70.8	-0.11998	73.6	0.11234
591.401	-0.00744	71	-0.11748	73.8	0.11502
591.98	-0.00679	71.2	-0.1164	74	0.1113
592.56	-0.00642	71.4	-0.11772	74.2	0.11399
593.139	-0.00659	71.6	-0.11499	74.4	0.11527
593.718	-0.00673	71.8	-0.11412	74.6	0.1084
594.298	-0.00619	72	-0.11177	74.8	0.10843
594.877	-0.00608	72.2	-0.11019	75	0.11038
595.456	-0.00625	72.4	-0.11059	75.2	0.11246
596.036	-0.00562	72.6	-0.10826	75.4	0.10802
596.615	-0.00529	72.8	-0.11186	75.6	0.10592
597.194	-0.00475	73	-0.10594	75.8	0.10781
597.774	-0.00465	73.2	-0.10458	76	0.10442
598.353	-0.00392	73.4	-0.10934	76.2	0.10452
598.933	-0.00382	73.6	-0.10724	76.4	0.10832
599.512	-0.00406	73.8	-0.1059	76.6	0.10389
600.091	-0.00393	74	-0.10569	76.8	0.10586
600.671	-0.00408	74.2	-0.1006	77	0.09977
601.25	-0.00361	74.4	-0.10284	77.2	0.09917
601.829	-0.00353	74.6	-0.10517	77.4	0.09945
602.409	-0.00365	74.8	-0.1017	77.6	0.09879
602.988	-0.00351	75	-0.10185	77.8	0.0979
603.567	-0.00301	75.2	-0.10178	78	0.09721
604.147	-0.00253	75.4	-0.10914	78.2	0.09207
604.726	-0.00273	75.6	-0.1072	78.4	0.09102
605.306	-0.00178	75.8	-0.10426	78.6	0.08851
605.885	-0.00171	76	-0.10446	78.8	0.08811
606.464	-0.00235	76.2	-0.10451	79	0.09064
607.044	-0.00232	76.4	-0.10553	79.2	0.09011
607.623	-0.00216	76.6	-0.10362	79.4	0.08878
608.202	-0.0021	76.8	-0.10144	79.6	0.08697
608.782	-0.00176	77	-0.1006	79.8	0.08406
609.361	-0.00112	77.2	-0.09927	80	0.08468
609.941	-0.00132	77.4	-0.09871	80.2	0.08697
610.52	-0.000989555	77.6	-0.09888	80.4	0.085
611.099	-0.000156834	77.8	-0.09186	80.6	0.09128
611.679	0.00043079	78	-0.09299	80.8	0.08903
612.258	6.88964e-05	78.2	-0.08672	81	0.08994
612.837	7.9661e-06	78.4	-0.0838	81.2	0.08702
613.417	0.000426853	78.6	-0.08378	81.4	0.08871
613.996	0.00103	78.8	-0.083	81.6	0.08814
614.575	0.000277986	79	-0.08813	81.8	0.0884
615.155	0.000122094	79.2	-0.08619	82	0.08814
615.734	7.85319e-05	79.4	-0.08556	82.2	0.08884
616.314	0.000709959	79.6	-0.08911	82.4	0.08586
616.893	0.00105	79.8	-0.08599	82.6	0.08936
617.472	0.000895156	80	-0.09135	82.8	0.08482
618.052	0.00154	80.2	-0.08272	83	0.08584
618.631	0.00146	80.4	-0.09002	83.2	0.07661
619.21	0.00151	80.6	-0.09312	83.4	0.07886
619.79	0.00161	80.8	-0.08619	83.6	0.07908
620.369	0.000941939	81	-0.0916	83.8	0.07857
620.948	0.00157	81.2	-0.09024	84	0.07498
621.528	0.0023	81.4	-0.08529	84.2	0.07516
622.107	0.00197	81.6	-0.08344	84.4	0.07422
622.687	0.00181	81.8	-0.09009	84.6	0.07515
623.266	0.00151	82	-0.08947	84.8	0.07748
623.845	0.00241	82.2	-0.09076	85	0.07436
624.425	0.00237	82.4	-0.08714	85.2	0.07585
625.004	0.00288	82.6	-0.08331	85.4	0.07054
625.583	0.0029	82.8	-0.07994	85.6	0.07503
626.163	0.00268	83	-0.08536	85.8	0.07721
626.742	0.00266	83.2	-0.08652	86	0.07425
627.321	0.00317	83.4	-0.08418	86.2	0.07809
627.901	0.00286	83.6	-0.08279	86.4	0.07866
628.48	0.00325	83.8	-0.07498	86.6	0.07582
629.06	0.00284	84	-0.07551	86.8	0.07938
629.639	0.00326	84.2	-0.07708	87	0.07671
630.218	0.00348	84.4	-0.079	87.2	0.07742
630.798	0.00324	84.6	-0.07528	87.4	0.0784
631.377	0.00358	84.8	-0.07499	87.6	0.07709
631.956	0.00364	85	-0.07525	87.8	0.07786
632.536	0.00426	85.2	-0.07475	88	0.07454
633.115	0.00458	85.4	-0.07314	88.2	0.07491
633.694	0.00402	85.6	-0.07664	88.4	0.07549
634.274	0.00474	85.8	-0.07803	88.6	0.08019
634.853	0.00432	86	-0.07653	88.8	0.07597
635.433	0.0034	86.2	-0.07794	89	0.07396
636.012	0.00391	86.4	-0.07997	89.2	0.07495
636.591	0.00364	86.6	-0.07918	89.4	0.07419
637.171	0.00391	86.8	-0.07761	89.6	0.06746
637.75	0.00436	87	-0.07929	89.8	0.06728
638.329	0.00456	87.2	-0.07737	90	0.067
638.909	0.00453	87.4	-0.07445	90.2	0.07144
639.488	0.00508	87.6	-0.07248	90.4	0.0749
640.067	0.00502	87.8	-0.07903	90.6	0.06928
640.647	0.00463	88	-0.07801	90.8	0.06958
641.226	0.00399	88.2	-0.08043	91	0.07197
641.806	0.00474	88.4	-0.08141	91.2	0.06758
642.385	0.0049	88.6	-0.07192	91.4	0.07046
642.964	0.00491	88.8	-0.07104	91.6	0.07058
643.544	0.00505	89	-0.0733	91.8	0.06902
644.123	0.00462	89.2	-0.06552	92	0.0704
644.702	0.00486	89.4	-0.06463	92.2	0.07329
645.282	0.00475	89.6	-0.06901	92.4	0.07098
645.861	0.00505	89.8	-0.07068	92.6	0.06997
646.441	0.00512	90	-0.06988	92.8	0.06998
647.02	0.00445	90.2	-0.06735	93	0.06962
647.599	0.00446	90.4	-0.0665	93.2	0.07166
648.179	0.00469	90.6	-0.06713	93.4	0.07022
648.758	0.00533	90.8	-0.06963	93.6	0.07032
649.337	0.00493	91	-0.06266	93.8	0.06738
649.917	0.00514	91.2	-0.06505	94	0.06958
650.496	0.00506	91.4	-0.07376	94.2	0.06839
651.075	0.00506	91.6	-0.06786	94.4	0.06979
651.655	0.00485	91.8	-0.0701	94.6	0.06539
652.234	0.00427	92	-0.06919	94.8	0.06486
652.814	0.00438	92.2	-0.06424	95	0.06534
653.393	0.00434	92.4	-0.07349	95.2	0.06249
653.972	0.00403	92.6	-0.06958	95.4	0.06335
654.552	0.00483	92.8	-0.06826	95.6	0.06838
655.131	0.00535	93	-0.07366	95.8	0.06594
655.71	0.00489	93.2	-0.07114	96	0.06777
656.29	0.00541	93.4	-0.06453	96.2	0.06353
656.869	0.00599	93.6	-0.06084	96.4	0.06267
657.448	0.00574	93.8	-0.06442	96.6	0.06088
658.028	0.00538	94	-0.0626	96.8	0.06613
658.607	0.00561	94.2	-0.06782	97	0.06345
659.187	0.00483	94.4	-0.06006	97.2	0.06239
659.766	0.00394	94.6	-0.06138	97.4	0.06518
660.345	0.00475	94.8	-0.06606	97.6	0.06289
660.925	0.0057	95	-0.05523	97.8	0.06016
661.504	0.00533	95.2	-0.06134	98	0.06064
662.083	0.00519	95.4	-0.06753	98.2	0.05958
662.663	0.00546	95.6	-0.06128	98.4	0.05971
663.242	0.00442	95.8	-0.05892	98.6	0.06135
663.821	0.00446	96	-0.05613	98.8	0.06062
664.401	0.00536	96.2	-0.06244	99	0.05725
664.98	0.00505	96.4	-0.05755	99.2	0.05698
665.56	0.00507	96.6	-0.05668	99.4	0.05602
666.139	0.00495	96.8	-0.05402	99.6	0.05274
666.718	0.00493	97	-0.0571	99.8	0.05598
667.298	0.00456	97.2	-0.05576	100	0.05515
667.877	0.00512	97.4	-0.05817	100.2	0.05405
668.456	0.00493	97.6	-0.05713	100.4	0.05819
669.036	0.00508	97.8	-0.05692	100.6	0.05441
669.615	0.00484	98	-0.06049	100.8	0.05377
670.194	0.00439	98.2	-0.06137	101	0.05301
670.774	0.00387	98.4	-0.05969	101.2	0.05559
671.353	0.00366	98.6	-0.05686	101.4	0.0533
671.933	0.00402	98.8	-0.05864	101.6	0.0563
672.512	0.00464	99	-0.05987	101.8	0.05378
673.091	0.00441	99.2	-0.05305	102	0.04785
673.671	0.00396	99.4	-0.05687	102.2	0.05167
674.25	0.00462	99.6	-0.05433	102.4	0.05253
674.829	0.00579	99.8	-0.05901	102.6	0.05166
675.409	0.00596	100	-0.05781	102.8	0.04992
675.988	0.00535	100.2	-0.05562	103	0.04737
676.567	0.00522	100.4	-0.05659	103.2	0.04738
677.147	0.00502	100.6	-0.05482	103.4	0.04685
677.726	0.00526	100.8	-0.06127	103.6	0.04231
678.306	0.00516	101	-0.05333	103.8	0.04512
678.885	0.00408	101.2	-0.05638	104	0.04617
679.464	0.004	101.4	-0.05792	104.2	0.04251
680.044	0.00467	101.6	-0.05192	104.4	0.04068
680.623	0.00438	101.8	-0.06033	104.6	0.04296
681.202	0.00428	102	-0.05798	104.8	0.03995
681.782	0.00438	102.2	-0.05294	105	0.04029
682.361	0.00523	102.4	-0.04944	105.2	0.03879
682.941	0.00478	102.6	-0.04975	105.4	0.04069
683.52	0.00514	102.8	-0.05213	105.6	0.03938
684.099	0.00504	103	-0.05058	105.8	0.04136
684.679	0.00465	103.2	-0.04928	106	0.04267
685.258	0.00439	103.4	-0.04967	106.2	0.03931
685.837	0.00442	103.6	-0.04748	106.4	0.04221
686.417	0.00485	103.8	-0.05071	106.6	0.03931
686.996	0.00431	104	-0.04797	106.8	0.03773
687.575	0.00409	104.2	-0.05234	107	0.0425
688.155	0.00433	104.4	-0.05902	107.2	0.04086
688.734	0.00381	104.6	-0.05632	107.4	0.04181
689.314	0.00339	104.8	-0.04968	107.6	0.04256
689.893	0.00386	105	-0.0505	107.8	0.03815
690.472	0.00441	105.2	-0.05442	108	0.04059
691.052	0.00483	105.4	-0.05162	108.2	0.03712
691.631	0.00343	105.6	-0.05532	108.4	0.03872
692.21	0.00392	105.8	-0.05556	108.6	0.04057
692.79	0.00448	106	-0.05265	108.8	0.0417
693.369	0.00435	106.2	-0.05441	109	0.03363
693.948	0.00404	106.4	-0.05643	109.2	0.03687
694.528	0.00375	106.6	-0.05055	109.4	0.03475
695.107	0.00451	106.8	-0.05547	109.6	0.03722
695.687	0.00426	107	-0.05588	109.8	0.0354
696.266	0.00367	107.2	-0.05541	110	0.03707
696.845	0.00471	107.4	-0.05079	110.2	0.03751
697.425	0.00481	107.6	-0.056	110.4	0.03653
698.004	0.00387	107.8	-0.05621	110.6	0.03606
698.583	0.0032	108	-0.04832	110.8	0.03896
699.163	0.00357	108.2	-0.04809	111	0.03653
699.742	0.00446	108.4	-0.0496	111.2	0.03762
700.321	0.00526	108.6	-0.05047	111.4	0.04082
700.901	0.00492	108.8	-0.04589	111.6	0.04038
701.48	0.00408	109	-0.04751	111.8	0.04072
702.06	0.00402	109.2	-0.05152	112	0.03818
702.639	0.0042	109.4	-0.04811	112.2	0.04125
703.218	0.00453	109.6	-0.04872	112.4	0.04215
703.798	0.00545	109.8	-0.04894	112.6	0.04059
704.377	0.00514	110	-0.04447	112.8	0.03893
704.956	0.00504	110.2	-0.04609	113	0.03732
705.536	0.00529	110.4	-0.04597	113.2	0.03941
706.115	0.00585	110.6	-0.04966	113.4	0.03913
706.694	0.00539	110.8	-0.04978	113.6	0.03815
707.274	0.00483	111	-0.05025	113.8	0.03823
707.853	0.00369	111.2	-0.04931	114	0.03527
708.433	0.00459	111.4	-0.0457	114.2	0.03312
709.012	0.0055	111.6	-0.04921	114.4	0.0341
709.591	0.00495	111.8	-0.05025	114.6	0.03514
710.171	0.00398	112	-0.04492	114.8	0.0344
710.75	0.00437	112.2	-0.04793	115	0.03409
711.329	0.00432	112.4	-0.046	115.2	0.03258
711.909	0.00523	112.6	-0.0486	115.4	0.03316
712.488	0.0057	112.8	-0.05124	115.6	0.03075
713.067	0.00371	113	-0.05381	115.8	0.0327
713.647	0.00537	113.2	-0.05283	116	0.03534
714.226	0.0055	113.4	-0.0458	116.2	0.03266
714.806	0.00573	113.6	-0.04235	116.4	0.03246
715.385	0.00577	113.8	-0.04441	116.6	0.03476
715.964	0.00492	114	-0.04238	116.8	0.03587
716.544	0.00529	114.2	-0.03907	117	0.03766
717.123	0.00387	114.4	-0.03718	117.2	0.0366
717.702	0.00399	114.6	-0.0389	117.4	0.03871
718.282	0.0048	114.8	-0.04452	117.6	0.03887
718.861	0.00605	115	-0.04606	117.8	0.03306
719.441	0.00548	115.2	-0.04427	118	0.0346
720.02	0.00598	115.4	-0.04536	118.2	0.03657
720.599	0.00631	115.6	-0.04004	118.4	0.03943
721.179	0.00677	115.8	-0.04006	118.6	0.03317
721.758	0.00602	116	-0.03672	118.8	0.03714
722.337	0.00514	116.2	-0.03753	119	0.03649
722.917	0.00589	116.4	-0.04095	119.2	0.03403
723.496	0.00493	116.6	-0.04052	119.4	0.03537
724.075	0.00477	116.8	-0.03941	119.6	0.03328
724.655	0.00524	117	-0.04158	119.8	0.03249
725.234	0.00548	117.2	-0.03731	120	0.03407
725.814	0.00497	117.4	-0.03654	120.2	0.03153
726.393	0.0059	117.6	-0.03265	120.4	0.03325
726.972	0.00716	117.8	-0.03588	120.6	0.03478
727.552	0.00545	118	-0.03787	120.8	0.03807
728.131	0.0066	118.2	-0.03703	121	0.03674
728.71	0.00633	118.4	-0.03699	121.2	0.0345
729.29	0.00659	118.6	-0.0379	121.4	0.03759
729.869	0.00735	118.8	-0.03626	121.6	0.03599
730.448	0.00819	119	-0.03896	121.8	0.03777
731.028	0.00849	119.2	-0.038	122	0.03804
731.607	0.00776	119.4	-0.0384	122.2	0.03923
732.187	0.0065	119.6	-0.03882	122.4	0.03821
732.766	0.00664	119.8	-0.04173	122.6	0.03684
733.345	0.00663	120	-0.03571	122.8	0.0407
733.925	0.00668	120.2	-0.03781	123	0.03872
734.504	0.00646	120.4	-0.03474	123.2	0.0414
735.083	0.00644	120.6	-0.03464	123.4	0.03912
735.663	0.006	120.8	-0.03677	123.6	0.04027
736.242	0.00536	121	-0.03613	123.8	0.0416
736.821	0.00695	121.2	-0.03888	124	0.03955
737.401	0.00646	121.4	-0.03845	124.2	0.03543
737.98	0.00685	121.6	-0.03894	124.4	0.03587
738.56	0.00667	121.8	-0.0368	124.6	0.04059
739.139	0.0073	122	-0.03834	124.8	0.03665
739.718	0.00803	122.2	-0.03672	125	0.03849
740.298	0.00772	122.4	-0.03601	125.2	0.03424
740.877	0.00602	122.6	-0.03602	125.4	0.03667
741.456	0.00606	122.8	-0.04052	125.6	0.03406
742.036	0.00642	123	-0.03264	125.8	0.03631
742.615	0.0067	123.2	-0.0312	126	0.0337
743.194	0.00735	123.4	-0.03441	126.2	0.03616
743.774	0.00674	123.6	-0.03129	126.4	0.03529
744.353	0.00742	123.8	-0.03128	126.6	0.03621
744.933	0.00667	124	-0.03084	126.8	0.03812
745.512	0.00589	124.2	-0.03557	127	0.03508
746.091	0.0063	124.4	-0.02637	127.2	0.03771
746.671	0.00939	124.6	-0.02732	127.4	0.03945
747.25	0.00842	124.8	-0.02266	127.6	0.03713
747.829	0.00694	125	-0.02547	127.8	0.0379
748.409	0.00678	125.2	-0.02711	128	0.03848
748.988	0.00696	125.4	-0.02993	128.2	0.0425
749.567	0.00704	125.6	-0.0258	128.4	0.03982
750.147	0.0074	125.8	-0.02409	128.6	0.03819
750.726	0.00706	126	-0.03517	128.8	0.03542
751.306	0.00796	126.2	-0.02761	129	0.03574
751.885	0.0081	126.4	-0.03214	129.2	0.03598
752.464	0.00856	126.6	-0.0346	129.4	0.03509
753.044	0.00796	126.8	-0.03561	129.6	0.0341
753.623	0.0078	127	-0.03228	129.8	0.03542
754.202	0.00752	127.2	-0.02881	130	0.03779
754.782	0.00668	127.4	-0.03213	130.2	0.03543
755.361	0.00729	127.6	-0.02853	130.4	0.03374
755.941	0.00787	127.8	-0.03591	130.6	0.03393
756.52	0.00687	128	-0.03092	130.8	0.03364
757.099	0.00728	128.2	-0.02675	131	0.03306
757.679	0.00779	128.4	-0.03408	131.2	0.03456
758.258	0.00734	128.6	-0.02939	131.4	0.0326
758.837	0.00731	128.8	-0.03155	131.6	0.03119
759.417	0.00723	129	-0.0311	131.8	0.0347
759.996	0.00738	129.2	-0.02959	132	0.0339
760.575	0.00765	129.4	-0.03039	132.2	0.03251
761.155	0.00709	129.6	-0.02994	132.4	0.03224
761.734	0.00684	129.8	-0.02726	132.6	0.03003
762.314	0.00743	130	-0.03245	132.8	0.03082
762.893	0.00695	130.2	-0.02153	133	0.03487
763.472	0.00783	130.4	-0.02487	133.2	0.0301
764.052	0.00734	130.6	-0.02606	133.4	0.03058
764.631	0.00808	130.8	-0.02763	133.6	0.031
765.21	0.0081	131	-0.02507	133.8	0.03126
765.79	0.00794	131.2	-0.02909	134	0.03138
766.369	0.00765	131.4	-0.02962	134.2	0.02498
766.948	0.00784	131.6	-0.03311	134.4	0.03175
767.528	0.00823	131.8	-0.03405	134.6	0.02755
768.107	0.00765	132	-0.03819	134.8	0.02759
768.687	0.00707	132.2	-0.03315	135	0.02813
769.266	0.00802	132.4	-0.03458	135.2	0.02678
769.845	0.0065	132.6	-0.03789	135.4	0.0288
770.425	0.00733	132.8	-0.0307	135.6	0.02652
771.004	0.00858	133	-0.03168	135.8	0.02783
771.583	0.00947	133.2	-0.03346	136	0.02544
772.163	0.00802	133.4	-0.04133	136.2	0.02019
772.742	0.00695	133.6	-0.03346	136.4	0.02556
773.321	0.00707	133.8	-0.03716	136.6	0.02688
773.901	0.00579	134	-0.04089	136.8	0.02371
774.48	0.0065	134.2	-0.03537	137	0.02567
775.06	0.00826	134.4	-0.03255	137.2	0.02238
775.639	0.00792	134.6	-0.03302	137.4	0.02131
776.218	0.00726	134.8	-0.03623	137.6	0.02558
776.798	0.00666	135	-0.03524	137.8	0.02482
777.377	0.00776	135.2	-0.03553	138	0.02212
777.956	0.00856	135.4	-0.03743	138.2	0.02553
778.536	0.00869	135.6	-0.03259	138.4	0.02509
779.115	0.00757	135.8	-0.03364	138.6	0.02464
779.694	0.00732	136	-0.03316	138.8	0.02036
780.274	0.00615	136.2	-0.03056	139	0.02108
780.853	0.00893	136.4	-0.03489	139.2	0.02502
781.433	0.0105	136.6	-0.02529	139.4	0.0247
782.012	0.00976	136.8	-0.02976	139.6	0.02452
782.591	0.00856	137	-0.0285	139.8	0.02042
783.171	0.00775	137.2	-0.02063	140	0.02266
783.75	0.00815	137.4	-0.02614	140.2	0.02336
784.329	0.00813	137.6	-0.0257	140.4	0.02399
784.909	0.00615	137.8	-0.02534	140.6	0.02113
785.488	0.00653	138	-0.03118	140.8	0.02371
786.067	0.00716	138.2	-0.02572	141	0.02033
786.647	0.00685	138.4	-0.02467	141.2	0.02106
787.226	0.00519	138.6	-0.02252	141.4	0.02022
787.806	0.00601	138.8	-0.02556	141.6	0.01891
788.385	0.00719	139	-0.03239	141.8	0.01981
788.964	0.00664	139.2	-0.0257	142	0.02111
789.544	0.00724	139.4	-0.02827	142.2	0.02253
790.123	0.00722	139.6	-0.02524	142.4	0.01834
790.702	0.00794	139.8	-0.03099	142.6	0.01722
791.282	0.00778	140	-0.02843	142.8	0.01912
791.861	0.00708	140.2	-0.02958	143	0.02225
792.441	0.00645	140.4	-0.02775	143.2	0.01718
793.02	0.00636	140.6	-0.02632	143.4	0.01787
793.599	0.00531	140.8	-0.0251	143.6	0.01819
794.179	0.00501	141	-0.02639	143.8	0.01704
794.758	0.00534	141.2	-0.02739	144	0.02108
795.337	0.00625	141.4	-0.02618	144.2	0.01792
795.917	0.00325	141.6	-0.02222	144.4	0.02092
796.496	0.00565	141.8	-0.02783	144.6	0.02333
797.075	0.00586	142	-0.02635	144.8	0.02561
797.655	0.00671	142.2	-0.01989	145	0.02277
798.234	0.00544	142.4	-0.02432	145.2	0.02479
798.814	0.00647	142.6	-0.02099	145.4	0.02334
799.393	0.00861	142.8	-0.01296	145.6	0.02531
799.972	0.00613	143	-0.02176	145.8	0.02115
800.552	0.00892	143.2	-0.01588	146	0.02206
		143.4	-0.01781	146.2	0.02177
		143.6	-0.0261	146.4	0.02298
		143.8	-0.02102	146.6	0.02077
		144	-0.01716	146.8	0.02067
		144.2	-0.01277	147	0.02268
		144.4	-0.01819	147.2	0.02147
		144.6	-0.02042	147.4	0.01856
		144.8	-0.02157	147.6	0.02205
		145	-0.02023	147.8	0.01958
		145.2	-0.02265	148	0.02526
		145.4	-0.02019	148.2	0.01635
		145.6	-0.02132	148.4	0.02127
		145.8	-0.01941	148.6	0.01477
		146	-0.02092	148.8	0.01857
		146.2	-0.01932	149	0.01829
		146.4	-0.02202	149.2	0.01823
		146.6	-0.01893	149.4	0.01803
		146.8	-0.01925	149.6	0.01642
		147	-0.0221	149.8	0.01537
		147.2	-0.01808	150	0.01591
		147.4	-0.01794	150.2	0.01718
		147.6	-0.01683	150.4	0.01923
		147.8	-0.00822	150.6	0.0155
		148	-0.0187	150.8	0.02008
		148.2	-0.01784	151	0.017
		148.4	-0.01456	151.2	0.01976
		148.6	-0.01763	151.4	0.02092
		148.8	-0.01725	151.6	0.01855
		149	-0.01282	151.8	0.01927
		149.2	-0.01163	152	0.0186
		149.4	-0.01956	152.2	0.01865
		149.6	-0.01724	152.4	0.01905
		149.8	-0.0161	152.6	0.01881
		150	-0.01527	152.8	0.01444
		150.2	-0.01889	153	0.01481
		150.4	-0.014	153.2	0.01439
		150.6	-0.01844	153.4	0.01464
		150.8	-0.01583	153.6	0.01324
		151	-0.01728	153.8	0.01296
		151.2	-0.02188	154	0.01408
		151.4	-0.01543	154.2	0.01335
		151.6	-0.01516	154.4	0.01463
		151.8	-0.01837	154.6	0.01056
		152	-0.01685	154.8	0.01126
		152.2	-0.02218	155	0.00993
		152.4	-0.01373	155.2	0.00764
		152.6	-0.01526	155.4	0.01085
		152.8	-0.0212	155.6	0.01406
		153	-0.01825	155.8	0.01045
		153.2	-0.0141	156	0.01409
		153.4	-0.01765	156.2	0.00965
		153.6	-0.01925	156.4	0.00951
		153.8	-0.0208	156.6	0.01071
		154	-0.01606	156.8	0.0156
		154.2	-0.01695	157	0.01425
		154.4	-0.01242	157.2	0.01564
		154.6	-0.01912	157.4	0.01479
		154.8	-0.01765	157.6	0.01126
		155	-0.01195	157.8	0.01435
		155.2	-0.01231	158	0.01671
		155.4	-0.01374	158.2	0.0157
		155.6	-0.01673	158.4	0.01717
		155.8	-0.01462	158.6	0.01569
		156	-0.01731	158.8	0.01686
		156.2	-0.01998	159	0.01404
		156.4	-0.02149	159.2	0.0112
		156.6	-0.02462	159.4	0.0125
		156.8	-0.02044	159.6	0.01597
		157	-0.02609	159.8	0.01175
		157.2	-0.03049	160	0.01374
		157.4	-0.02607	160.2	0.00886
		157.6	-0.02749	160.4	0.01163
		157.8	-0.03033	160.6	0.01546
		158	-0.02262	160.8	0.0091
		158.2	-0.02499	161	0.01121
		158.4	-0.01705	161.2	0.01416
		158.6	-0.02032	161.4	0.01543
		158.8	-0.01757	161.6	0.01532
		159	-0.02074	161.8	0.01389
		159.2	-0.02212	162	0.01314
		159.4	-0.01798	162.2	0.01338
		159.6	-0.01962	162.4	0.01232
		159.8	-0.02762	162.6	0.0105
		160	-0.02354	162.8	0.01143
		160.2	-0.01901	163	0.01259
		160.4	-0.02179	163.2	0.01109
		160.6	-0.01781	163.4	0.01107
		160.8	-0.02251	163.6	0.01218
		161	-0.02475	163.8	0.01194
		161.2	-0.0232	164	0.01041
		161.4	-0.024	164.2	0.01235
		161.6	-0.02018	164.4	0.01013
		161.8	-0.02524	164.6	0.01186
		162	-0.03167	164.8	0.01331
		162.2	-0.02499	165	0.01468
		162.4	-0.02115	165.2	0.01362
		162.6	-0.03038	165.4	0.01169
		162.8	-0.0253	165.6	0.01423
		163	-0.02694	165.8	0.0148
		163.2	-0.02027	166	0.01285
		163.4	-0.02898	166.2	0.01333
		163.6	-0.02258	166.4	0.01223
		163.8	-0.02897	166.6	0.01531
		164	-0.03044	166.8	0.01369
		164.2	-0.02637	167	0.01205
		164.4	-0.01565	167.2	0.01341
		164.6	-0.0252	167.4	0.01504
		164.8	-0.02876	167.6	0.01095
		165	-0.02636	167.8	0.01555
		165.2	-0.02507	168	0.01247
		165.4	-0.02351	168.2	0.01192
		165.6	-0.02382	168.4	0.01456
		165.8	-0.02947	168.6	0.01357
		166	-0.0225	168.8	0.01359
		166.2	-0.02223	169	0.0185
		166.4	-0.01852	169.2	0.0149
		166.6	-0.02643	169.4	0.01288
		166.8	-0.02362	169.6	0.01557
		167	-0.01959	169.8	0.01632
		167.2	-0.02232	170	0.0188
		167.4	-0.02095	170.2	0.01753
		167.6	-0.0219	170.4	0.01751
		167.8	-0.02242	170.6	0.01481
		168	-0.02609	170.8	0.01648
		168.2	-0.01902	171	0.01553
		168.4	-0.02065	171.2	0.01764
		168.6	-0.0223	171.4	0.01076
		168.8	-0.02241	171.6	0.0106
		169	-0.01907	171.8	0.01203
		169.2	-0.02143	172	0.01124
		169.4	-0.01956	172.2	0.01285
		169.6	-0.02216	172.4	0.01157
		169.8	-0.02041	172.6	0.0134
		170	-0.02071	172.8	0.01206
		170.2	-0.01539	173	0.01447
		170.4	-0.01981	173.2	0.0116
		170.6	-0.0221	173.4	0.00924
		170.8	-0.01928	173.6	0.00877
		171	-0.01668	173.8	0.01081
		171.2	-0.01907	174	0.00914
		171.4	-0.02225	174.2	0.00841
		171.6	-0.02769	174.4	0.0083
		171.8	-0.01622	174.6	0.0085
		172	-0.01287	174.8	0.0074
		172.2	-0.01599	175	0.01063
		172.4	-0.01644	175.2	0.01258
		172.6	-0.01272	175.4	0.00897
		172.8	-0.01648	175.6	0.00719
		173	-0.01637	175.8	0.00892
		173.2	-0.01931	176	0.01002
		173.4	-0.01474	176.2	0.01099
		173.6	-0.02015	176.4	0.00514
		173.8	-0.01588	176.6	0.0087
		174	-0.01625	176.8	0.0095
		174.2	-0.02213	177	0.00553
		174.4	-0.02285	177.2	0.00878
		174.6	-0.01459	177.4	0.0084
		174.8	-0.01375	177.6	0.01172
		175	-0.01501	177.8	0.00805
		175.2	-0.01459	178	0.0127
		175.4	-0.0142	178.2	0.01211
		175.6	-0.0148	178.4	0.01065
		175.8	-0.01875	178.6	0.00968
		176	-0.0163	178.8	0.00987
		176.2	-0.01641	179	0.0101
		176.4	-0.01559	179.2	0.00795
		176.6	-0.02145	179.4	0.00771
		176.8	-0.01578	179.6	0.01185
		177	-0.0146	179.8	0.00964
		177.2	-0.01004	180	0.01384
		177.4	-0.01979	180.2	0.00911
		177.6	-0.01905	180.4	0.0072
		177.8	-0.01632	180.6	0.01108
		178	-0.01316	180.8	0.0083
		178.2	-0.01528	181	0.01161
		178.4	-0.01513	181.2	0.00821
		178.6	-0.02087	181.4	0.00817
		178.8	-0.01563	181.6	0.01082
		179	-0.01648	181.8	0.00821
		179.2	-0.01797	182	0.01067
		179.4	-0.01377	182.2	0.01101
		179.6	-0.01575	182.4	0.00691
		179.8	-0.01703	182.6	0.01064
		180	-0.02118	182.8	0.00892
		180.2	-0.02038	183	0.00908
		180.4	-0.01948	183.2	0.00824
		180.6	-0.02107	183.4	0.0088
		180.8	-0.01628	183.6	0.01149
		181	-0.01634	183.8	0.00841
		181.2	-0.02188	184	0.00948
		181.4	-0.02357	184.2	0.01163
		181.6	-0.01844	184.4	0.01225
		181.8	-0.01669	184.6	0.01388
		182	-0.01943	184.8	0.01134
		182.2	-0.02044	185	0.01045
		182.4	-0.01239	185.2	0.00781
		182.6	-0.01843	185.4	0.00966
		182.8	-0.01505	185.6	0.01309
		183	-0.0187	185.8	0.01113
		183.2	-0.01508	186	0.01002
		183.4	-0.01891	186.2	0.00977
		183.6	-0.0191	186.4	0.01191
		183.8	-0.01775	186.6	0.01071
		184	-0.01582	186.8	0.01476
		184.2	-0.01351	187	0.00846
		184.4	-0.0169	187.2	0.01472
		184.6	-0.0079	187.4	0.01358
		184.8	-0.01092	187.6	0.00851
		185	-0.01838	187.8	0.00726
		185.2	-0.01056	188	0.01144
		185.4	-0.01419	188.2	0.01223
		185.6	-0.01144	188.4	0.01435
		185.8	-0.01697	188.6	0.00885
		186	-0.02089	188.8	0.0096
		186.2	-0.01371	189	0.01119
		186.4	-0.0155	189.2	0.01115
		186.6	-0.01742	189.4	0.00823
		186.8	-0.00681	189.6	0.00997
		187	-0.01554	189.8	0.00811
		187.2	-0.01398	190	0.00557
		187.4	-0.00708	190.2	0.01015
		187.6	-0.00837	190.4	0.00699
		187.8	-0.01185	190.6	0.00813
		188	-0.01063	190.8	0.00784
		188.2	-0.00794	191	0.00616
		188.4	-0.01249	191.2	0.00948
		188.6	-0.01046	191.4	0.00913
		188.8	-0.01424	191.6	0.00652
		189	-0.00669	191.8	0.00883
		189.2	-0.01084	192	0.01103
		189.4	-0.00923	192.2	0.00545
		189.6	-0.01069	192.4	0.00898
		189.8	-0.01197	192.6	0.01051
		190	-0.00827	192.8	0.00744
		190.2	-0.01209	193	0.01138
		190.4	-0.01166	193.2	0.00918
		190.6	-0.01133	193.4	0.00599
		190.8	-0.01318	193.6	0.01158
		191	-0.00958	193.8	0.01022
		191.2	-0.01161	194	0.01213
		191.4	-0.01049	194.2	0.00872
		191.6	-0.01503	194.4	0.01002
		191.8	-0.01272	194.6	0.00942
		192	-0.01335	194.8	0.00954
		192.2	-0.01271	195	0.0102
		192.4	-0.01643	195.2	0.01073
		192.6	-0.01227	195.4	0.00837
		192.8	-0.01225	195.6	0.00982
		193	-0.01095	195.8	0.01045
		193.2	-0.01017	196	0.00631
		193.4	-0.01829	196.2	0.00947
		193.6	-0.01581	196.4	0.00932
		193.8	-0.01903	196.6	0.01039
		194	-0.02022	196.8	0.01312
		194.2	-0.02395	197	0.01092
		194.4	-0.01844	197.2	0.01183
		194.6	-0.02076	197.4	0.00787
		194.8	-0.01554	197.6	0.00923
		195	-0.02222	197.8	0.00767
		195.2	-0.02069	198	0.00769
		195.4	-0.01785	198.2	0.00914
		195.6	-0.01761	198.4	0.00577
		195.8	-0.01987	198.6	0.01163
		196	-0.02024	198.8	0.0033
		196.2	-0.01888	199	0.00695
		196.4	-0.01876	199.2	0.00758
		196.6	-0.02367	199.4	0.00731
		196.8	-0.01818	199.6	0.0051
		197	-0.01213	199.8	0.00392
		197.2	-0.02111	200	0.00525
		197.4	-0.01654	200.2	0.00384
		197.6	-0.01408	200.4	-0.0022
		197.8	-0.02	200.6	0.0026
		198	-0.01212	200.8	0.00253
		198.2	-0.01769	201	0.00246
		198.4	-0.01593	201.2	0.000816912
		198.6	-0.01425	201.4	0.00428
		198.8	-0.01975	201.6	0.000304356
		199	-0.0211	201.8	0.000839521
		199.2	-0.01945	202	0.00141
		199.4	-0.01434	202.2	0.00227
		199.6	-0.00785	202.4	0.00447
		199.8	-0.01045	202.6	0.00489
		200	-0.01125	202.8	0.00593
		200.2	-0.01204	203	0.00426
		200.4	-0.00912	203.2	0.00175
		200.6	-0.01772	203.4	0.00296
		200.8	-0.01338	203.6	0.00269
		201	-0.01133	203.8	0.00491
		201.2	-0.01737	204	0.00127
		201.4	-0.01549	204.2	0.00231
		201.6	-0.01674	204.4	0.00242
		201.8	-0.01505	204.6	0.00242
		202	-0.01988	204.8	0.00221
		202.2	-0.01752	205	-0.00148
		202.4	-0.01194	205.2	0.0023
		202.6	-0.01793	205.4	0.00216
		202.8	-0.01722	205.6	0.00225
		203	-0.01331	205.8	0.00572
		203.2	-0.01089	206	0.00327
		203.4	-0.0189	206.2	0.00683
		203.6	-0.0178	206.4	0.00655
		203.8	-0.01968	206.6	0.00509
		204	-0.01326	206.8	0.00373
		204.2	-0.01743	207	0.00556
		204.4	-0.00885	207.2	0.0044
		204.6	-0.00704	207.4	0.01247
		204.8	-0.01879	207.6	0.00664
		205	-0.01316	207.8	0.00795
		205.2	-0.01917	208	0.00646
		205.4	-0.01562	208.2	0.008
		205.6	-0.01145	208.4	0.00866
		205.8	-0.01863	208.6	0.00965
		206	-0.00842	208.8	0.01031
		206.2	-0.01434	209	0.01241
		206.4	-0.01304	209.2	0.01258
		206.6	-0.01764	209.4	0.01449
		206.8	-0.01309	209.6	0.01263
		207	-0.01545	209.8	0.01471
		207.2	-0.01745	210	0.01285
		207.4	-0.01454	210.2	0.01163
		207.6	-0.01749	210.4	0.01209
		207.8	-0.01654	210.6	0.01253
		208	-0.01367	210.8	0.014
		208.2	-0.01168	211	0.01222
		208.4	-0.01333	211.2	0.0123
		208.6	-0.015	211.4	0.01382
		208.8	-0.01242	211.6	0.01135
		209	-0.01342	211.8	0.00843
		209.2	-0.01619	212	0.01255
		209.4	-0.01579	212.2	0.01425
		209.6	-0.01523	212.4	0.01165
		209.8	-0.01277	212.6	0.01044
		210	-0.01601	212.8	0.00984
		210.2	-0.0185	213	0.01044
		210.4	-0.01107	213.2	0.00809
		210.6	-0.01394	213.4	0.00991
		210.8	-0.01954	213.6	0.00809
		211	-0.01382	213.8	0.00888
		211.2	-0.022	214	0.00814
		211.4	-0.01584	214.2	0.00639
		211.6	-0.01416	214.4	0.00659
		211.8	-0.01337	214.6	0.01244
		212	-0.01707	214.8	0.00836
		212.2	-0.0102	215	0.01161
		212.4	-0.01752	215.2	0.01227
		212.6	-0.01457	215.4	0.01307
		212.8	-0.00802	215.6	0.00844
		213	-0.01969	215.8	0.00881
		213.2	-0.01388	216	0.00625
		213.4	-0.01426	216.2	0.00961
		213.6	-0.01408	216.4	0.00578
		213.8	-0.01387	216.6	0.0056
		214	-0.01306	216.8	0.00733
		214.2	-0.01766	217	0.00425
		214.4	-0.01454	217.2	0.00714
		214.6	-0.02092	217.4	0.00527
		214.8	-0.01911	217.6	0.00596
		215	-0.0169	217.8	0.00759
		215.2	-0.01862	218	0.00428
		215.4	-0.02112	218.2	0.00802
		215.6	-0.01407	218.4	0.00567
		215.8	-0.01987	218.6	0.00493
		216	-0.0179	218.8	0.01019
		216.2	-0.01537	219	0.00145
		216.4	-0.01754	219.2	0.0044
		216.6	-0.0156	219.4	0.00799
		216.8	-0.01783	219.6	0.00634
		217	-0.01527	219.8	0.00391
		217.2	-0.01746	220	0.00485
		217.4	-0.01735	220.2	0.00359
		217.6	-0.01713	220.4	0.00392
		217.8	-0.01842	220.6	0.00598
		218	-0.01607	220.8	0.00557
		218.2	-0.01857	221	0.00404
		218.4	-0.01874	221.2	0.00386
		218.6	-0.01642	221.4	0.00476
		218.8	-0.01291	221.6	0.00408
		219	-0.01404	221.8	0.0043
		219.2	-0.01606	222	0.000715975
		219.4	-0.01298	222.2	0.0044
		219.6	-0.02214	222.4	0.00261
		219.8	-0.01282	222.6	0.00218
		220	-0.0126	222.8	0.00383
		220.2	-0.01199	223	0.00221
		220.4	-0.02095	223.2	0.00373
		220.6	-0.01523	223.4	0.00262
		220.8	-0.02085	223.6	0.00239
		221	-0.01808	223.8	0.00372
		221.2	-0.01205	224	0.0018
		221.4	-0.01042	224.2	0.00182
		221.6	-0.01478	224.4	0.00165
		221.8	-0.01448	224.6	0.00151
		222	-0.01311	224.8	0.00345
		222.2	-0.01265	225	0.00234
		222.4	-0.01514	225.2	0.00336
		222.6	-0.01238	225.4	0.0012
		222.8	-0.01535	225.6	-0.000901902
		223	-0.0158	225.8	0.000770126
		223.2	-0.01287	226	0.00416
		223.4	-0.01572	226.2	-0.000846197
		223.6	-0.01285	226.4	0.00416
		223.8	-0.01489	226.6	-2.78576e-05
		224	-0.01841	226.8	0.00246
		224.2	-0.01354	227	0.00252
		224.4	-0.01614	227.2	0.00358
		224.6	-0.01696	227.4	0.00196
		224.8	-0.01194	227.6	0.00256
		225	-0.01327	227.8	0.00628
		225.2	-0.00967	228	0.00481
		225.4	-0.01954	228.2	0.00411
		225.6	-0.01548	228.4	0.00392
		225.8	-0.00835	228.6	0.00112
		226	-0.01455	228.8	0.00643
		226.2	-0.01496	229	0.00204
		226.4	-0.01863	229.2	0.00622
		226.6	-0.02024	229.4	0.00703
		226.8	-0.01308	229.6	0.00453
		227	-0.00838	229.8	0.00345
		227.2	-0.01348	230	0.00507
		227.4	-0.01364	230.2	0.00717
		227.6	-0.01208	230.4	0.00876
		227.8	-0.01725	230.6	0.00688
		228	-0.0157	230.8	0.00728
		228.2	-0.01188	231	0.00864
		228.4	-0.01424	231.2	0.00607
		228.6	-0.01378	231.4	0.00912
		228.8	-0.01212	231.6	0.0093
		229	-0.01167	231.8	0.00635
		229.2	-0.01138	232	0.00599
		229.4	-0.01422	232.2	0.00934
		229.6	-0.01587	232.4	0.0052
		229.8	-0.01633	232.6	0.00715
		230	-0.01924	232.8	0.00751
		230.2	-0.02087	233	0.00723
		230.4	-0.01742	233.2	0.00644
		230.6	-0.01622	233.4	0.00858
		230.8	-0.01362	233.6	0.00671
		231	-0.01703	233.8	0.00555
		231.2	-0.01747	234	0.00503
		231.4	-0.02404	234.2	0.00878
		231.6	-0.01762	234.4	0.00835
		231.8	-0.01449	234.6	0.00379
		232	-0.01661	234.8	0.01151
		232.2	-0.01467	235	0.00714
		232.4	-0.01308	235.2	0.00524
		232.6	-0.0167	235.4	0.00577
		232.8	-0.01615	235.6	0.00993
		233	-0.01321	235.8	0.01475
		233.2	-0.01283	236	0.01102
		233.4	-0.01612	236.2	0.01056
		233.6	-0.01658	236.4	0.00762
		233.8	-0.01377	236.6	0.01027
		234	-0.01204	236.8	0.00889
		234.2	-0.01296	237	0.00947
		234.4	-0.00875	237.2	0.01023
		234.6	-0.00937	237.4	0.00996
		234.8	-0.00769	237.6	0.00745
		235	-0.00935	237.8	0.00998
		235.2	-0.01185	238	0.01049
		235.4	-0.01018	238.2	0.0107
		235.6	-0.01173	238.4	0.00592
		235.8	-0.00975	238.6	0.01035
		236	-0.01387	238.8	0.01012
		236.2	-0.01061	239	0.00943
		236.4	-0.01195	239.2	0.00808
		236.6	-0.00997	239.4	0.00892
		236.8	-0.01051	239.6	0.00473
		237	-0.01038	239.8	0.01119
		237.2	-0.01097	240	0.00641
		237.4	-0.01462	240.2	0.00811
		237.6	-0.00244	240.4	0.00958
		237.8	-0.00841	240.6	0.01165
		238	-0.01427	240.8	0.0077
		238.2	-0.01471	241	0.00714
		238.4	-0.01784	241.2	0.00903
		238.6	-0.01517	241.4	0.00715
		238.8	-0.01485	241.6	0.00156
		239	-0.01885	241.8	0.00262
		239.2	-0.01669	242	0.00367
		239.4	-0.0107	242.2	0.00162
		239.6	-0.00883	242.4	0.00406
		239.8	-0.00949	242.6	1.05125e-05
		240	-0.01315	242.8	0.00296
		240.2	-0.01539	243	0.00517
		240.4	-0.01685	243.2	0.00506
		240.6	-0.01665	243.4	0.00585
		240.8	-0.011	243.6	0.00593
		241	-0.01267	243.8	0.00371
		241.2	-0.01257	244	0.000733324
		241.4	-0.01302	244.2	0.005
		241.6	-0.01435	244.4	0.00141
		241.8	-0.01558	244.6	0.00304
		242	-0.01593	244.8	0.00222
		242.2	-0.01758	245	0.00476
		242.4	-0.01578	245.2	0.00323
		242.6	-0.01588	245.4	0.00229
		242.8	-0.01491	245.6	0.00483
		243	-0.0154	245.8	-0.00032851
		243.2	-0.01468	246	0.00429
		243.4	-0.01293	246.2	0.0023
		243.6	-0.0081	246.4	0.00552
		243.8	-0.01806	246.6	0.00465
		244	-0.01428	246.8	0.00388
		244.2	-0.02318	247	0.00793
		244.4	-0.01774	247.2	0.00714
		244.6	-0.02392	247.4	0.00727
		244.8	-0.01964	247.6	0.00514
		245	-0.01796	247.8	0.00582
		245.2	-0.01729	248	0.00324
		245.4	-0.01578	248.2	0.0014
		245.6	-0.0175	248.4	0.0064
		245.8	-0.02035	248.6	0.00471
		246	-0.01498	248.8	0.00468
		246.2	-0.02134	249	0.00227
		246.4	-0.02415	249.2	0.00357
		246.6	-0.02626	249.4	0.00537
		246.8	-0.01696	249.6	0.008
		247	-0.01659	249.8	0.0031
		247.2	-0.02146	250	0.0058
		247.4	-0.00996	250.2	0.00611
		247.6	-0.01412	250.4	0.0041
		247.8	-0.01576	250.6	0.00296
		248	-0.01351	250.8	0.00786
		248.2	-0.01222	251	0.00481
		248.4	-0.01703	251.2	0.00361
		248.6	-0.01825	251.4	0.0062
		248.8	-0.01851	251.6	0.0039
		249	-0.01521	251.8	0.00547
		249.2	-0.01635	252	0.00272
		249.4	-0.02056	252.2	0.00502
		249.6	-0.02105	252.4	0.00322
		249.8	-0.02209	252.6	0.00273
		250	-0.02392	252.8	-0.000261759
		250.2	-0.01537	253	0.00415
		250.4	-0.02085	253.2	0.00415
		250.6	-0.019	253.4	0.00394
		250.8	-0.0229	253.6	0.00729
		251	-0.02131	253.8	-0.000579213
		251.2	-0.01826	254	0.00329
		251.4	-0.01888	254.2	0.00444
		251.6	-0.02415	254.4	0.00455
		251.8	-0.01416	254.6	0.00583
		252	-0.01442	254.8	0.00805
		252.2	-0.01755	255	0.00353
		252.4	-0.01645	255.2	0.0058
		252.6	-0.01356	255.4	0.00427
		252.8	-0.01008	255.6	-0.000633345
		253	-0.01657	255.8	0.00861
		253.2	-0.01118	256	0.00146
		253.4	-0.01333	256.2	0.00233
		253.6	-0.01032	256.4	0.00466
		253.8	-0.0091	256.6	0.0054
		254	-0.00869	256.8	0.00488
		254.2	-0.00533	257	0.0074
		254.4	-0.01204	257.2	0.00748
		254.6	-0.01724	257.4	0.0065
		254.8	-0.01609	257.6	0.00757
		255	-0.01734	257.8	0.00564
		255.2	-0.01344	258	0.00531
		255.4	-0.0198	258.2	0.000993036
		255.6	-0.01448	258.4	0.00376
		255.8	-0.012	258.6	0.00465
		256	-0.01032	258.8	0.00703
		256.2	-0.00959	259	0.00408
		256.4	-0.01018	259.2	0.00734
		256.6	-0.01442	259.4	0.00576
		256.8	-0.01453	259.6	0.00526
		257	-0.01597	259.8	0.00144
		257.2	-0.012	260	0.00475
		257.4	-0.01251	260.2	0.00586
		257.6	-0.01246	260.4	0.00186
		257.8	-0.012	260.6	0.00549
		258	-0.01328	260.8	0.0052
		258.2	-0.01562	261	0.00399
		258.4	-0.00959	261.2	0.00486
		258.6	-0.01393	261.4	0.00332
		258.8	-0.00987	261.6	0.00518
		259	-0.01606	261.8	0.00493
		259.2	-0.01245	262	0.0041
		259.4	-0.01702	262.2	0.0048
		259.6	-0.0127	262.4	0.00246
		259.8	-0.01185	262.6	0.00529
		260	-0.01253	262.8	0.00817
		260.2	-0.00708	263	0.00753
		260.4	-0.01091	263.2	0.00751
		260.6	-0.01061	263.4	0.0075
		260.8	-0.01271	263.6	0.00858
		261	-0.00641	263.8	0.00799
		261.2	-0.00986	264	0.00968
		261.4	-0.00929	264.2	0.00733
		261.6	-0.00766	264.4	0.00778
		261.8	-0.01792	264.6	0.00894
		262	-0.01114	264.8	0.01139
		262.2	-0.00205	265	0.00624
		262.4	-0.0089	265.2	0.00916
		262.6	-0.00778	265.4	0.00879
		262.8	-0.00772	265.6	0.00673
		263	-0.00256	265.8	0.00799
		263.2	-0.00742	266	0.00784
		263.4	-0.01176	266.2	0.00709
		263.6	-0.00859	266.4	0.00911
		263.8	-0.00338	266.6	0.01025
		264	-0.00951	266.8	0.00808
		264.2	-0.00644	267	0.00984
		264.4	-0.00785	267.2	0.01125
		264.6	-0.00355	267.4	0.01054
		264.8	-0.00712	267.6	0.01167
		265	-0.00924	267.8	0.00971
		265.2	-0.01221	268	0.00919
		265.4	-0.01392	268.2	0.00885
		265.6	-0.00845	268.4	0.01167
		265.8	-0.0093	268.6	0.00938
		266	-0.01011	268.8	0.00786
		266.2	-0.01032	269	0.01105
		266.4	-0.0095	269.2	0.00814
		266.6	-0.01008	269.4	0.00949
		266.8	-0.00896	269.6	0.00635
		267	-0.01301	269.8	0.00725
		267.2	-0.01189	270	0.00728
		267.4	-0.0096	270.2	0.00749
		267.6	-0.00911	270.4	0.00371
		267.8	-0.00916	270.6	0.00242
		268	-0.01073	270.8	0.00554
		268.2	-0.01267	271	0.00441
		268.4	-0.01064	271.2	0.00555
		268.6	-0.01109	271.4	0.00391
		268.8	-0.0114	271.6	0.00529
		269	-0.01117	271.8	0.00487
		269.2	-0.01152	272	0.00311
		269.4	-0.00931	272.2	0.00635
		269.6	-0.01191	272.4	0.00694
		269.8	-0.0131	272.6	0.00842
		270	-0.00796	272.8	0.00752
		270.2	-0.01103	273	0.00591
		270.4	-0.00567	273.2	0.00873
		270.6	-0.01236	273.4	0.01098
		270.8	-0.00946	273.6	0.00745
		271	-0.00646	273.8	0.00828
		271.2	-0.0044	274	0.00933
		271.4	-0.00574	274.2	0.01434
		271.6	-0.00334	274.4	0.01222
		271.8	-0.00598	274.6	0.01079
		272	-0.01223	274.8	0.01302
		272.2	-0.00412	275	0.00991
		272.4	-0.00491	275.2	0.00902
		272.6	-0.00598	275.4	0.01137
		272.8	-0.00441	275.6	0.01153
		273	-0.00814	275.8	0.01321
		273.2	-0.00886	276	0.01249
		273.4	-0.0111	276.2	0.01098
		273.6	-0.00825	276.4	0.00718
		273.8	-0.00713	276.6	0.01572
		274	-0.00318	276.8	0.01014
		274.2	-0.01037	277	0.00992
		274.4	-0.0067	277.2	0.00963
		274.6	-0.01085	277.4	0.00842
		274.8	-0.00566	277.6	0.00972
		275	-0.01347	277.8	0.00885
		275.2	-0.00691	278	0.0093
		275.4	-0.0093	278.2	0.00925
		275.6	-0.01565	278.4	0.01181
		275.8	-0.01044	278.6	0.00867
		276	-0.013	278.8	0.00887
		276.2	-0.01348	279	0.00722
		276.4	-0.01097	279.2	0.00803
		276.6	-0.01241	279.4	0.0102
		276.8	-0.01516	279.6	0.00685
		277	-0.00964	279.8	0.00707
		277.2	-0.01126	280	0.0114
		277.4	-0.01282	280.2	0.00589
		277.6	-0.01113	280.4	0.00842
		277.8	-0.00953	280.6	0.0086
		278	-0.01221	280.8	0.00908
		278.2	-0.01542	281	0.00795
		278.4	-0.01282	281.2	0.00698
		278.6	-0.0112	281.4	0.00667
		278.8	-0.0118	281.6	0.00525
		279	-0.01318	281.8	0.00857
		279.2	-0.01462	282	0.00552
		279.4	-0.00397	282.2	0.0053
		279.6	-0.0043	282.4	0.01022
		279.8	-0.01117	282.6	0.01026
		280	-0.0063	282.8	0.00875
		280.2	-0.01205	283	0.01186
		280.4	-0.01176	283.2	0.00832
		280.6	-0.01462	283.4	0.01169
		280.8	-0.00867	283.6	0.00631
		281	-0.00453	283.8	0.00958
		281.2	-0.00744	284	0.00754
		281.4	-0.00985	284.2	0.00775
		281.6	-0.01454	284.4	0.00807
		281.8	-0.01217	284.6	0.01177
		282	-0.00632	284.8	0.01014
		282.2	-0.01206	285	0.00661
		282.4	-0.01065	285.2	0.00967
		282.6	-0.012	285.4	0.01024
		282.8	-0.01053	285.6	0.01238
		283	-0.0104	285.8	0.0091
		283.2	-0.00887	286	0.01058
		283.4	-0.01585	286.2	0.01159
		283.6	-0.01512	286.4	0.00942
		283.8	-0.01089	286.6	0.00822
		284	-0.01451	286.8	0.00937
		284.2	-0.01439	287	0.00648
		284.4	-0.01344	287.2	0.00674
		284.6	-0.01465	287.4	0.00424
		284.8	-0.01102	287.6	0.00558
		285	-0.00902	287.8	0.00467
		285.2	-0.01267	288	0.00943
		285.4	-0.01482	288.2	0.00828
		285.6	-0.01284	288.4	0.00838
		285.8	-0.01478	288.6	0.00643
		286	-0.01433	288.8	0.00569
		286.2	-0.01737	289	0.0075
		286.4	-0.01949	289.2	0.00557
		286.6	-0.01745	289.4	0.00322
		286.8	-0.0147	289.6	0.00627
		287	-0.01174	289.8	0.00501
		287.2	-0.0181	290	0.00122
		287.4	-0.01412	290.2	0.00307
		287.6	-0.01385	290.4	0.00324
		287.8	-0.01954	290.6	0.00201
		288	-0.0117	290.8	0.00133
		288.2	-0.01312	291	0.0025
		288.4	-0.0202	291.2	0.00088789
		288.6	-0.0167	291.4	0.0008248
		288.8	-0.02067	291.6	0.000952026
		289	-0.01284	291.8	0.00671
		289.2	-0.01229	292	0.00319
		289.4	-0.01717	292.2	0.00311
		289.6	-0.01418	292.4	0.00295
		289.8	-0.01273	292.6	0.00443
		290	-0.02047	292.8	0.00209
		290.2	-0.01049	293	0.0023
		290.4	-0.02341	293.2	0.00167
		290.6	-0.01997	293.4	0.000761187
		290.8	-0.01581	293.6	0.00207
		291	-0.01329	293.8	0.00188
		291.2	-0.02357	294	0.000827952
		291.4	-0.01356	294.2	0.00545
		291.6	-0.01249	294.4	0.00389
		291.8	-0.01284	294.6	0.00245
		292	-0.00801	294.8	0.00112
		292.2	-0.01325	295	0.00447
		292.4	-0.01116	295.2	-0.000380017
		292.6	-0.00803	295.4	0.00261
		292.8	-0.00865	295.6	-0.00175
		293	-0.00839	295.8	0.000422634
		293.2	-0.01054	296	0.00355
		293.4	-0.01219	296.2	0.00663
		293.6	-0.01308	296.4	0.00728
		293.8	-0.01227	296.6	0.00659
		294	-0.00909	296.8	0.00735
		294.2	-0.00469	297	0.00179
		294.4	-0.00571	297.2	0.00424
		294.6	-0.0142	297.4	0.00219
		294.8	-0.01033	297.6	0.0032
		295	-0.00806	297.8	0.00336
		295.2	-0.01296	298	0.00261
		295.4	-0.01664	298.2	0.00345
		295.6	-0.00848	298.4	0.00475
		295.8	-0.01245	298.6	0.00659
		296	-0.0094	298.8	0.00173
		296.2	-0.00926	299	0.00299
		296.4	-0.0088	299.2	0.00431
		296.6	-0.01041	299.4	0.00341
		296.8	-0.01546	299.6	0.00887
		297	-0.01153	299.8	0.00412
		297.2	-0.0116	300	0.0049
		297.4	-0.00963	300.2	0.00507
		297.6	-0.01309	300.4	0.00461
		297.8	-0.00601	300.6	0.00901
		298	-0.01065	300.8	0.00676
		298.2	-0.01611	301	0.00375
		298.4	-0.01201	301.2	0.00638
		298.6	-0.01265	301.4	0.00576
		298.8	-0.01767	301.6	0.00559
		299	-0.01476	301.8	0.00693
		299.2	-0.01213	302	0.0038
		299.4	-0.0142	302.2	0.00542
		299.6	-0.00887	302.4	0.00587
		299.8	-0.01308	302.6	0.00636
		300	-0.01855	302.8	0.00288
		300.2	-0.01276	303	0.00541
		300.4	-0.01406	303.2	0.00302
		300.6	-0.0122	303.4	0.00623
		300.8	-0.01636	303.6	0.00722
		301	-0.01269	303.8	0.00422
		301.2	-0.01487	304	0.00596
		301.4	-0.01277	304.2	0.00771
		301.6	-0.01081	304.4	0.00562
		301.8	-0.01349	304.6	0.00172
		302	-0.00776	304.8	0.00544
		302.2	-0.01401	305	0.00296
		302.4	-0.0091	305.2	0.0026
		302.6	-0.01417	305.4	0.00751
		302.8	-0.0128	305.6	0.0069
		303	-0.01516	305.8	0.00584
		303.2	-0.01862	306	0.00909
		303.4	-0.01143	306.2	0.00545
		303.6	-0.01837	306.4	0.00585
		303.8	-0.01288	306.6	0.00643
		304	-0.00991	306.8	0.00915
		304.2	-0.01034	307	0.00806
		304.4	-0.01563	307.2	0.01132
		304.6	-0.01172	307.4	0.00863
		304.8	-0.01665	307.6	0.00242
		305	-0.01129	307.8	0.00759
		305.2	-0.01342	308	0.00458
		305.4	-0.0095	308.2	0.00547
		305.6	-0.01311	308.4	0.00579
		305.8	-0.01586	308.6	0.00938
		306	-0.00928	308.8	0.0057
		306.2	-0.01028	309	0.00857
		306.4	-0.01065	309.2	0.00625
		306.6	-0.01419	309.4	0.00543
		306.8	-0.01493	309.6	0.0105
		307	-0.01315	309.8	0.00588
		307.2	-0.0083	310	0.00653
		307.4	-0.01873	310.2	0.00405
		307.6	-0.01066	310.4	0.00759
		307.8	-0.01296	310.6	0.00874
		308	-0.01508	310.8	0.00936
		308.2	-0.01458	311	0.00855
		308.4	-0.0092	311.2	0.0044
		308.6	-0.0172	311.4	0.00765
		308.8	-0.01646	311.6	0.00366
		309	-0.01621	311.8	0.00625
		309.2	-0.01589	312	0.00583
		309.4	-0.01684	312.2	0.00623
		309.6	-0.01448	312.4	0.00567
		309.8	-0.01658	312.6	0.0066
		310	-0.01332	312.8	0.00576
		310.2	-0.01293	313	0.00353
		310.4	-0.01602	313.2	0.00333
		310.6	-0.0198	313.4	0.0098
		310.8	-0.0116	313.6	0.00645
		311	-0.01315	313.8	0.00816
		311.2	-0.01754	314	0.00364
		311.4	-0.01144	314.2	0.00442
		311.6	-0.01483	314.4	0.00808
		311.8	-0.00454	314.6	0.00673
		312	-0.00791	314.8	0.00319
		312.2	-0.00802	315	0.00737
		312.4	-0.000730422	315.2	0.00612
		312.6	-0.00861	315.4	0.00799
		312.8	-0.00695	315.6	0.0078
		313	-0.00733	315.8	0.00685
		313.2	-0.00662	316	0.00634
		313.4	-0.00407	316.2	0.00402
		313.6	0.00172	316.4	0.00413
		313.8	-0.00843	316.6	0.00486
		314	-0.00815	316.8	0.00878
		314.2	-0.00299	317	0.00719
		314.4	-0.01089	317.2	0.00674
		314.6	-0.0083	317.4	0.00604
		314.8	-0.0105	317.6	0.00498
		315	-0.01083	317.8	0.00214
		315.2	-0.00905	318	0.00404
		315.4	-0.01107	318.2	0.00313
		315.6	-0.00737	318.4	0.00349
		315.8	-0.00965	318.6	0.00173
		316	-0.00985	318.8	0.00338
		316.2	-0.012	319	0.000272291
		316.4	-0.01138	319.2	0.00134
		316.6	-0.01349	319.4	0.00406
		316.8	-0.01051	319.6	0.0029
		317	-0.01227	319.8	0.0041
		317.2	-0.00834	320	0.000452598
		317.4	-0.01286	320.2	0.00351
		317.6	-0.01656	320.4	0.00239
		317.8	-0.01727	320.6	0.00159
		318	-0.00978	320.8	0.00162
		318.2	-0.01246	321	0.00147
		318.4	-0.00649	321.2	-0.00246
		318.6	-0.01094	321.4	0.002
		318.8	-0.01466	321.6	0.00349
		319	-0.0109	321.8	0.00208
		319.2	-0.01	322	-0.00123
		319.4	-0.0134	322.2	0.00238
		319.6	-0.01348	322.4	-0.000139288
		319.8	-0.015	322.6	-0.000424692
		320	-0.01703	322.8	-0.000271221
		320.2	-0.01675	323	0.00116
		320.4	-0.01616	323.2	0.00399
		320.6	-0.01175	323.4	-0.000208145
		320.8	-0.0175	323.6	-0.000669609
		321	-0.01687	323.8	-0.00122
		321.2	-0.01692	324	-0.000758954
		321.4	-0.01582	324.2	0.000436827
		321.6	-0.0029	324.4	0.0026
		321.8	-0.01289	324.6	0.000441558
		322	-0.00941	324.8	0.00158
		322.2	-0.01109	325	0.000785897
		322.4	-0.0173	325.2	-0.000500904
		322.6	-0.01289	325.4	-0.00109
		322.8	-0.01201	325.6	0.000907865
		323	-0.01422	325.8	0.00381
		323.2	-0.00914	326	0.00219
		323.4	-0.00997	326.2	-0.00128
		323.6	-0.01232	326.4	0.00247
		323.8	-0.01655	326.6	0.00465
		324	-0.01174	326.8	0.0025
		324.2	-0.01204	327	0.000141399
		324.4	-0.01312	327.2	0.00223
		324.6	-0.01393	327.4	0.00228
		324.8	-0.01376	327.6	-0.000288566
		325	-0.01429	327.8	0.00197
		325.2	-0.0055	328	0.00182
		325.4	-0.0136	328.2	0.000437877
		325.6	-0.01553	328.4	0.00321
		325.8	-0.01228	328.6	0.00317
		326	-0.01605	328.8	0.00792
		326.2	-0.01094	329	0.00263
		326.4	-0.00812	329.2	0.00432
		326.6	-0.01283	329.4	0.00676
		326.8	-0.01146	329.6	0.00902
		327	-0.0088	329.8	0.00742
		327.2	-0.01058	330	0.00886
		327.4	-0.01044	330.2	0.00774
		327.6	-0.00872	330.4	0.00561
		327.8	-0.0128	330.6	0.00608
		328	-0.00716	330.8	0.00523
		328.2	-0.00986	331	0.00497
		328.4	-0.00812	331.2	0.00769
		328.6	-0.00549	331.4	0.00787
		328.8	-0.01072	331.6	0.00541
		329	-0.0122	331.8	0.0078
		329.2	-0.01064	332	0.00593
		329.4	-0.00457	332.2	0.00818
		329.6	-0.01135	332.4	0.00755
		329.8	-0.00988	332.6	0.00786
		330	-0.01216	332.8	0.00575
		330.2	-0.00654	333	0.00689
		330.4	-0.0039	333.2	0.00672
		330.6	-0.00764	333.4	0.00739
		330.8	-0.01427	333.6	0.00722
		331	-0.0092	333.8	0.01041
		331.2	-0.00612	334	0.00721
		331.4	-0.01144	334.2	0.00655
		331.6	-0.00642	334.4	0.0073
		331.8	-0.00917	334.6	0.01197
		332	-0.00734	334.8	0.0062
		332.2	-0.00917	335	0.00873
		332.4	-0.00713	335.2	0.00589
		332.6	-0.01338	335.4	0.00785
		332.8	-0.0103	335.6	0.00402
		333	-0.00467	335.8	0.0091
		333.2	-0.0152	336	0.00392
		333.4	-0.01419	336.2	0.00646
		333.6	-0.00942	336.4	0.00387
		333.8	-0.01329	336.6	0.00708
		334	-0.01839	336.8	0.00547
		334.2	-0.01626	337	0.00367
		334.4	-0.00811	337.2	0.00327
		334.6	-0.00842	337.4	0.00399
		334.8	-0.00491	337.6	0.00401
		335	-0.01445	337.8	-0.000901902
		335.2	-0.00208	338	0.00867
		335.4	-0.00816	338.2	0.0098
		335.6	-0.00294	338.4	0.00562
		335.8	-0.01208	338.6	0.00471
		336	-0.01216	338.8	0.00609
		336.2	-0.01162	339	0.01034
		336.4	-0.00771	339.2	0.00422
		336.6	-0.01279	339.4	0.00562
		336.8	-0.00737	339.6	0.01077
		337	-0.00977	339.8	0.00378
		337.2	-0.00934	340	0.01107
		337.4	-0.01017	340.2	0.01016
		337.6	-0.01147	340.4	0.00625
		337.8	-0.00621	340.6	0.00903
		338	-0.0128	340.8	0.01423
		338.2	-0.01532	341	0.01053
		338.4	-0.01279	341.2	0.01161
		338.6	-0.00744	341.4	0.00806
		338.8	-0.00775	341.6	0.00744
		339	-0.0147	341.8	0.00663
		339.2	-0.011	342	0.012
		339.4	-0.01681	342.2	0.00905
		339.6	-0.0085	342.4	0.01034
		339.8	-0.01391	342.6	0.00867
		340	-0.00808	342.8	0.00868
		340.2	-0.00804	343	0.0076
		340.4	-0.01431	343.2	0.00685
		340.6	-0.01425	343.4	0.00682
		340.8	-0.01129	343.6	0.00528
		341	-0.01052	343.8	0.00524
		341.2	-0.00763	344	0.00442
		341.4	-0.00791	344.2	0.00393
		341.6	-0.01264	344.4	0.000699675
		341.8	-0.00605	344.6	0.00676
		342	-0.01101	344.8	0.00601
		342.2	-0.00949	345	0.00727
		342.4	-0.01158	345.2	0.01161
		342.6	-0.00851	345.4	0.00432
		342.8	-0.01342	345.6	0.00462
		343	-0.00617	345.8	0.00836
		343.2	-0.01445	346	0.00585
		343.4	-0.01226	346.2	0.00396
		343.6	-0.01074	346.4	0.0054
		343.8	-0.01184	346.6	0.00729
		344	-0.00476	346.8	0.0099
		344.2	-0.01552	347	0.00441
		344.4	-0.00575	347.2	0.00676
		344.6	-0.0102	347.4	0.00421
		344.8	-0.0118	347.6	0.00747
		345	-0.00686	347.8	0.00287
		345.2	0.000525087	348	0.00352
		345.4	-0.00525	348.2	0.0043
		345.6	-0.00835	348.4	0.00461
		345.8	-0.00193	348.6	0.00566
		346	-0.00692	348.8	0.00212
		346.2	-0.00561	349	0.00343
		346.4	-0.00357	349.2	0.00412
		346.6	0.000397	349.4	0.00542
		346.8	-0.00327	349.6	0.00234
		347	-0.00302	349.8	0.00172
		347.2	-0.00443	350	0.00422
		347.4	-0.00226	350.2	0.00211
		347.6	-0.0019	350.4	0.00644
		347.8	-0.00455	350.6	0.00020185
		348	0.00142	350.8	0.00139
		348.2	-0.00334	351	0.00305
		348.4	0.00105	351.2	0.00169
		348.6	-0.00325	351.4	0.00248
		348.8	-0.00294	351.6	0.00233
		349	-0.0086	351.8	0.0044
		349.2	-0.0029	352	0.000968853
		349.4	-0.000493584	352.2	-0.000650162
		349.6	-0.00072627	352.4	0.00309
		349.8	0.000890123	352.6	-0.00157
		350	-0.00594	352.8	-0.00162
		350.2	-5.0107e-05	353	-0.00123
		350.4	-0.00445	353.2	-0.00204
		350.6	-0.00637	353.4	-0.00168
		350.8	0.000365564	353.6	-0.00198
		351	0.00128	353.8	0.000119846
		351.2	5.84033e-05	354	-0.00221
		351.4	-0.00302	354.2	0.000821643
		351.6	0.000225324	354.4	0.000180825
		351.8	-0.00188	354.6	0.00115
		352	0.00318	354.8	0.00111
		352.2	0.0025	355	-0.00265
		352.4	-0.0055	355.2	0.00156
		352.6	-0.00515	355.4	0.000457329
		352.8	-0.00678	355.6	0.000443136
		353	-0.00682	355.8	0.0017
		353.2	-0.00334	356	0.000567723
		353.4	-0.00745	356.2	-0.000401565
		353.6	-0.00582	356.4	0.000150338
		353.8	-0.00685	356.6	0.00167
		354	-0.00101	356.8	0.00149
		354.2	-0.00321	357	0.000679701
		354.4	-0.00531	357.2	0.00283
		354.6	-0.01058	357.4	0.000760659
		354.8	-0.000361378	357.6	0.00147
		355	-0.00203	357.8	0.00249
		355.2	-0.00919	358	0.000325909
		355.4	-0.00462	358.2	0.000105131
		355.6	-0.00488	358.4	-0.00022549
		355.8	-0.00613	358.6	-0.00224
		356	-0.00252	358.8	-0.00431
		356.2	-0.00427	359	-0.000111958
		356.4	-0.00245	359.2	0.00272
		356.6	-0.00419	359.4	-0.00236
		356.8	-0.00848	359.6	0.000813232
		357	-0.00695	359.8	0.00299
		357.2	-0.01305	360	0.000523039
		357.4	-0.01301	360.2	-0.000788913
		357.6	-0.01352	360.4	-0.00255
		357.8	-0.00933	360.6	-0.003
		358	-0.00746	360.8	-0.00325
		358.2	-0.00951	361	-0.00355
		358.4	-0.01147	361.2	-0.00279
		358.6	-0.0087	361.4	-0.00187
		358.8	-0.00878	361.6	-0.00135
		359	-0.0136	361.8	-0.00297
		359.2	-0.01029	362	-0.00258
		359.4	-0.01417	362.2	-0.00287
		359.6	-0.01272	362.4	-0.00093974
		359.8	-0.00575	362.6	-0.0046
		360	-0.01107	362.8	0.00202
		360.2	-0.01338	363	-0.00246
		360.4	-0.00888	363.2	-0.00293
		360.6	-0.01388	363.4	-0.00323
		360.8	-0.00529	363.6	-0.00394
		361	-0.00716	363.8	0.000134567
		361.2	-0.01015	364	2.62838e-05
		361.4	-0.00661	364.2	-0.00181
		361.6	-0.01284	364.4	-0.00273
		361.8	-0.00838	364.6	0.00047678
		362	-0.00694	364.8	0.00307
		362.2	-0.00799	365	-0.00248
		362.4	-0.00559	365.2	0.00138
		362.6	-0.00601	365.4	-0.00107
		362.8	-0.007	365.6	-0.00161
		363	-0.00877	365.8	0.00128
		363.2	-0.012	366	-0.00048093
		363.4	-0.00899	366.2	-0.000248617
		363.6	-0.01197	366.4	0.00211
		363.8	-0.00493	366.6	-0.000721116
		364	-0.00904	366.8	-0.0022
		364.2	-0.00973	367	-0.00308
		364.4	-0.01112	367.2	-0.00141
		364.6	-0.00719	367.4	0.00342
		364.8	-0.00682	367.6	0.000743837
		365	-0.01023	367.8	0.00228
		365.2	-0.01296	368	0.00242
		365.4	-0.00917	368.2	-0.000362672
		365.6	-0.01102	368.4	0.00368
		365.8	-0.01449	368.6	0.00184
		366	-0.0089	368.8	0.00545
		366.2	-0.00892	369	0.00102
		366.4	-0.00696	369.2	0.003
		366.6	-0.00677	369.4	0.00265
		366.8	-0.01767	369.6	0.00503
		367	-0.01118	369.8	0.00134
		367.2	-0.00442	370	0.00523
		367.4	-0.01155	370.2	0.00151
		367.6	-0.01791	370.4	-0.00112
		367.8	-0.00991	370.6	0.005
		368	-0.01183	370.8	0.00456
		368.2	-0.00428	371	0.00364
		368.4	-0.00669	371.2	0.00367
		368.6	-0.00974	371.4	0.00671
		368.8	-0.00934	371.6	-0.000424692
		369	-0.01016	371.8	0.00448
		369.2	-0.01197	372	0.00649
		369.4	-0.00949	372.2	0.00536
		369.6	-0.00868	372.4	0.000195018
		369.8	-0.01267	372.6	0.00298
		370	-0.00755	372.8	0.00181
[truncated: 2 more rows]

## Sheet: d
CrLpyr3_cyhexane_ex550_TA_delay0_int50ns_100scans		CrLpyr3_cyclohex_kin570nm		CrLpyr3_cyclohex_kin374nm
Wavelength [nm]	DOD	Time[ns]	Normalized intensity	Time[ns]	Normalized intensity
272.623	-0.00469	-77.8	-0.03483	-80.6	0.0902
273.202	-0.00446	-77.6	-0.05744	-80.4	0.07745
273.781	-0.000971537	-77.4	-0.07191	-80.2	0.06422
274.361	-0.00859	-77.2	-0.04962	-80	0.07125
274.94	-0.0199	-77	-0.03796	-79.8	0.0694
275.519	-0.01131	-76.8	-0.05576	-79.6	0.06135
276.099	-0.01315	-76.6	-0.04898	-79.4	0.06617
276.678	0.000272474	-76.4	-0.05132	-79.2	0.0662
277.258	-0.00377	-76.2	-0.05145	-79	0.05985
277.837	0.00212	-76	-0.05837	-78.8	0.06391
278.416	0.00322	-75.8	-0.05235	-78.6	0.06948
278.996	-0.01053	-75.6	-0.03735	-78.4	0.06487
279.575	-0.00339	-75.4	-0.04691	-78.2	0.06355
280.154	-0.00708	-75.2	-0.04299	-78	0.07156
280.734	-0.000585451	-75	-0.04318	-77.8	0.06331
281.313	-0.00395	-74.8	-0.05661	-77.6	0.06457
281.892	-0.00532	-74.6	-0.06244	-77.4	0.05178
282.472	0.000715029	-74.4	-0.05384	-77.2	0.06271
283.051	-0.000158422	-74.2	-0.03668	-77	0.07929
283.631	-0.00773	-74	-0.05594	-76.8	0.05482
284.21	-0.00549	-73.8	-0.05142	-76.6	0.06253
284.789	-0.00151	-73.6	-0.03351	-76.4	0.03993
285.369	-0.000647681	-73.4	-0.03533	-76.2	0.05384
285.948	-0.00359	-73.2	-0.04194	-76	0.04285
286.527	-0.00124	-73	-0.03476	-75.8	0.03738
287.107	-0.00123	-72.8	-0.05883	-75.6	0.05413
287.686	-0.00256	-72.6	-0.06232	-75.4	0.03914
288.265	-0.00288	-72.4	-0.02621	-75.2	0.02923
288.845	-0.00154	-72.2	-0.01886	-75	0.05244
289.424	-0.0015	-72	-0.05434	-74.8	0.04435
290.004	-0.00202	-71.8	-0.03976	-74.6	0.05408
290.583	-0.00173	-71.6	-0.03571	-74.4	0.05252
291.162	-0.00173	-71.4	-0.04865	-74.2	0.04864
291.742	-0.000278661	-71.2	-0.03879	-74	0.05856
292.321	-0.00239	-71	-0.04055	-73.8	0.03571
292.9	-0.00506	-70.8	-0.05345	-73.6	0.05287
293.48	-0.00441	-70.6	-0.04809	-73.4	0.05009
294.059	-0.00333	-70.4	-0.04342	-73.2	0.04464
294.638	-0.00255	-70.2	-0.05568	-73	0.05682
295.218	-0.00245	-70	-0.04017	-72.8	0.0351
295.797	-0.0025	-69.8	-0.05326	-72.6	0.04624
296.377	-0.00243	-69.6	-0.04258	-72.4	0.02379
296.956	-0.00191	-69.4	-0.04026	-72.2	0.04103
297.535	-0.000851223	-69.2	-0.03163	-72	0.04348
298.115	-0.00139	-69	-0.03619	-71.8	0.04797
298.694	-0.00236	-68.8	-0.05833	-71.6	0.04668
299.273	-0.00221	-68.6	-0.0513	-71.4	0.04352
299.853	-0.00204	-68.4	-0.04698	-71.2	0.05091
300.432	-0.00221	-68.2	-0.04273	-71	0.0557
301.012	-0.00186	-68	-0.05429	-70.8	0.04278
301.591	-0.0021	-67.8	-0.04804	-70.6	0.05165
302.17	-0.00198	-67.6	-0.04504	-70.4	0.04268
302.75	-0.00135	-67.4	-0.05576	-70.2	0.03598
303.329	-0.000621385	-67.2	-0.04774	-70	0.03667
303.908	-0.000723576	-67	-0.05123	-69.8	0.02929
304.488	-0.00109	-66.8	-0.04041	-69.6	0.03909
305.067	-0.000918093	-66.6	-0.06001	-69.4	0.03922
305.646	-0.000749523	-66.4	-0.05986	-69.2	0.03563
306.226	-0.000895697	-66.2	-0.05225	-69	0.0305
306.805	-0.000970928	-66	-0.05626	-68.8	0.0453
307.385	-0.00115	-65.8	-0.05718	-68.6	0.0353
307.964	-0.00123	-65.6	-0.05643	-68.4	0.05631
308.543	-0.00168	-65.4	-0.04905	-68.2	0.03315
309.123	-0.00227	-65.2	-0.06695	-68	0.03702
309.702	-0.00255	-65	-0.07236	-67.8	0.05489
310.281	-0.00226	-64.8	-0.0497	-67.6	0.03155
310.861	-0.00147	-64.6	-0.0586	-67.4	0.04287
311.44	-0.00179	-64.4	-0.04793	-67.2	0.03858
312.019	-0.00229	-64.2	-0.05265	-67	0.03888
312.599	-0.00254	-64	-0.0379	-66.8	0.05404
313.178	-0.00251	-63.8	-0.0322	-66.6	0.03236
313.758	-0.00282	-63.6	-0.04136	-66.4	0.03953
314.337	-0.00317	-63.4	-0.03663	-66.2	0.02846
314.916	-0.00351	-63.2	-0.0444	-66	0.03309
315.496	-0.00427	-63	-0.01752	-65.8	0.04345
316.075	-0.00405	-62.8	-0.03174	-65.6	0.05002
316.654	-0.00467	-62.6	-0.04608	-65.4	0.06501
317.234	-0.00533	-62.4	-0.02989	-65.2	0.05634
317.813	-0.00607	-62.2	-0.02085	-65	0.06537
318.392	-0.00632	-62	-0.01917	-64.8	0.06016
318.972	-0.00598	-61.8	-0.01563	-64.6	0.0577
319.551	-0.00674	-61.6	-0.03079	-64.4	0.05418
320.131	-0.0074	-61.4	-0.01369	-64.2	0.05827
320.71	-0.00757	-61.2	-0.03491	-64	0.05049
321.289	-0.00772	-61	-0.04088	-63.8	0.0607
321.869	-0.00825	-60.8	-0.03407	-63.6	0.074
322.448	-0.00895	-60.6	-0.02369	-63.4	0.06759
323.027	-0.00895	-60.4	-0.02113	-63.2	0.06932
323.607	-0.00967	-60.2	-0.02708	-63	0.07835
324.186	-0.0105	-60	-0.0101	-62.8	0.07444
324.765	-0.01109	-59.8	-0.02861	-62.6	0.09102
325.345	-0.01181	-59.6	-0.04773	-62.4	0.07761
325.924	-0.01208	-59.4	-0.01923	-62.2	0.07692
326.504	-0.01192	-59.2	-0.04706	-62	0.05926
327.083	-0.01148	-59	-0.05144	-61.8	0.07263
327.662	-0.01142	-58.8	-0.02832	-61.6	0.06707
328.242	-0.01178	-58.6	-0.05335	-61.4	0.071
328.821	-0.01242	-58.4	-0.03197	-61.2	0.06968
329.4	-0.0132	-58.2	-0.01091	-61	0.07187
329.98	-0.01389	-58	-0.03296	-60.8	0.05913
330.559	-0.01406	-57.8	-0.02185	-60.6	0.06354
331.138	-0.01446	-57.6	-0.0255	-60.4	0.05818
331.718	-0.01483	-57.4	-0.04258	-60.2	0.06517
332.297	-0.01471	-57.2	-0.01859	-60	0.0674
332.877	-0.01486	-57	-0.03149	-59.8	0.06017
333.456	-0.01488	-56.8	-0.03204	-59.6	0.06461
334.035	-0.01486	-56.6	-0.04953	-59.4	0.06973
334.615	-0.01523	-56.4	-0.03095	-59.2	0.06807
335.194	-0.01565	-56.2	-0.01977	-59	0.04985
335.773	-0.01523	-56	-0.03079	-58.8	0.05984
336.353	-0.01519	-55.8	-0.03374	-58.6	0.06255
336.932	-0.01507	-55.6	-0.03299	-58.4	0.07011
337.512	-0.01529	-55.4	-0.04492	-58.2	0.05431
338.091	-0.01531	-55.2	-0.03652	-58	0.06496
338.67	-0.0154	-55	-0.03636	-57.8	0.05344
339.25	-0.01543	-54.8	-0.04217	-57.6	0.06718
339.829	-0.01518	-54.6	-0.03501	-57.4	0.06694
340.408	-0.01565	-54.4	-0.03433	-57.2	0.07532
340.988	-0.01547	-54.2	-0.03989	-57	0.06008
341.567	-0.01548	-54	-0.04693	-56.8	0.06173
342.146	-0.01577	-53.8	-0.05749	-56.6	0.05963
342.726	-0.01564	-53.6	-0.04378	-56.4	0.08497
343.305	-0.01541	-53.4	-0.04333	-56.2	0.05162
343.885	-0.0155	-53.2	-0.03188	-56	0.05658
344.464	-0.01532	-53	-0.05001	-55.8	0.06144
345.043	-0.0148	-52.8	-0.03497	-55.6	0.06717
345.623	-0.01444	-52.6	-0.03802	-55.4	0.0746
346.202	-0.01377	-52.4	-0.02723	-55.2	0.07398
346.781	-0.01353	-52.2	-0.04707	-55	0.07378
347.361	-0.01364	-52	-0.06451	-54.8	0.06532
347.94	-0.01326	-51.8	-0.05906	-54.6	0.05893
348.519	-0.01253	-51.6	-0.05468	-54.4	0.05268
349.099	-0.01244	-51.4	-0.04097	-54.2	0.05787
349.678	-0.01229	-51.2	-0.04106	-54	0.05433
350.258	-0.01193	-51	-0.05338	-53.8	0.05241
350.837	-0.01158	-50.8	-0.03571	-53.6	0.04716
351.416	-0.01048	-50.6	-0.03253	-53.4	0.05962
351.996	-0.01072	-50.4	-0.06275	-53.2	0.04616
352.575	-0.01024	-50.2	-0.05156	-53	0.06284
353.154	-0.00935	-50	-0.05597	-52.8	0.06896
353.734	-0.00853	-49.8	-0.04618	-52.6	0.05383
354.313	-0.00731	-49.6	-0.04003	-52.4	0.06036
354.892	-0.0069	-49.4	-0.04142	-52.2	0.05892
355.472	-0.00674	-49.2	-0.04851	-52	0.04571
356.051	-0.00587	-49	-0.04137	-51.8	0.05057
356.631	-0.0047	-48.8	-0.05779	-51.6	0.03916
357.21	-0.00423	-48.6	-0.04015	-51.4	0.05097
357.789	-0.00337	-48.4	-0.0388	-51.2	0.0421
358.369	-0.00236	-48.2	-0.04675	-51	0.05125
358.948	-0.00204	-48	-0.04198	-50.8	0.04059
359.527	-0.00128	-47.8	-0.03657	-50.6	0.03591
360.107	-7.81489e-05	-47.6	-0.0499	-50.4	0.04221
360.686	0.000703071	-47.4	-0.0625	-50.2	0.04392
361.265	0.00153	-47.2	-0.05244	-50	0.04744
361.845	0.00228	-47	-0.05041	-49.8	0.05282
362.424	0.00263	-46.8	-0.03387	-49.6	0.04063
363.004	0.00329	-46.6	-0.04083	-49.4	0.04286
363.583	0.00443	-46.4	-0.03747	-49.2	0.03718
364.162	0.00539	-46.2	-0.05523	-49	0.04818
364.742	0.00612	-46	-0.05268	-48.8	0.0455
365.321	0.00708	-45.8	-0.04014	-48.6	0.04933
365.9	0.00767	-45.6	-0.04246	-48.4	0.03507
366.48	0.0079	-45.4	-0.06868	-48.2	0.05369
367.059	0.00785	-45.2	-0.03204	-48	0.05672
367.638	0.00845	-45	-0.0464	-47.8	0.06221
368.218	0.00927	-44.8	-0.04822	-47.6	0.03989
368.797	0.0094	-44.6	-0.03473	-47.4	0.042
369.377	0.00944	-44.4	-0.04163	-47.2	0.05498
369.956	0.00961	-44.2	-0.03939	-47	0.04165
370.535	0.01001	-44	-0.04573	-46.8	0.04989
371.115	0.01037	-43.8	-0.05137	-46.6	0.05438
371.694	0.0106	-43.6	-0.04988	-46.4	0.04872
372.273	0.01078	-43.4	-0.04019	-46.2	0.0408
372.853	0.01093	-43.2	-0.039	-46	0.05722
373.432	0.0109	-43	-0.01811	-45.8	0.05293
374.012	0.0108	-42.8	-0.05619	-45.6	0.05459
374.591	0.01065	-42.6	-0.04102	-45.4	0.05713
375.17	0.01051	-42.4	-0.04766	-45.2	0.05916
375.75	0.01042	-42.2	-0.04299	-45	0.05868
376.329	0.01016	-42	-0.05291	-44.8	0.0523
376.908	0.00981	-41.8	-0.04832	-44.6	0.05908
377.488	0.00996	-41.6	-0.03396	-44.4	0.06926
378.067	0.01003	-41.4	-0.04896	-44.2	0.05179
378.646	0.0098	-41.2	-0.03459	-44	0.05461
379.226	0.00945	-41	-0.03934	-43.8	0.05901
379.805	0.00936	-40.8	-0.03348	-43.6	0.04998
380.385	0.00934	-40.6	-0.04247	-43.4	0.06946
380.964	0.00921	-40.4	-0.0286	-43.2	0.04584
381.543	0.00892	-40.2	-0.05402	-43	0.05216
382.123	0.00919	-40	-0.04004	-42.8	0.04379
382.702	0.00905	-39.8	-0.04932	-42.6	0.05821
383.281	0.00855	-39.6	-0.06422	-42.4	0.05317
383.861	0.00836	-39.4	-0.04683	-42.2	0.06151
384.44	0.00815	-39.2	-0.0451	-42	0.06524
385.019	0.00818	-39	-0.04223	-41.8	0.05437
385.599	0.00829	-38.8	-0.05015	-41.6	0.05107
386.178	0.0078	-38.6	-0.03468	-41.4	0.05238
386.758	0.00765	-38.4	-0.04955	-41.2	0.05332
387.337	0.00743	-38.2	-0.05589	-41	0.06033
387.916	0.00749	-38	-0.05215	-40.8	0.06805
388.496	0.00754	-37.8	-0.05073	-40.6	0.06529
389.075	0.00731	-37.6	-0.05382	-40.4	0.08169
389.654	0.00702	-37.4	-0.05192	-40.2	0.06698
390.234	0.00689	-37.2	-0.05425	-40	0.05696
390.813	0.00674	-37	-0.0484	-39.8	0.05421
391.392	0.00653	-36.8	-0.05079	-39.6	0.07802
391.972	0.00644	-36.6	-0.06685	-39.4	0.06087
392.551	0.00642	-36.4	-0.0568	-39.2	0.07384
393.131	0.00633	-36.2	-0.06546	-39	0.06004
393.71	0.00626	-36	-0.0505	-38.8	0.0615
394.289	0.00624	-35.8	-0.04628	-38.6	0.0722
394.869	0.00609	-35.6	-0.04246	-38.4	0.0643
395.448	0.00573	-35.4	-0.06222	-38.2	0.05965
396.027	0.0058	-35.2	-0.05811	-38	0.05575
396.607	0.00616	-35	-0.05427	-37.8	0.0669
397.186	0.00614	-34.8	-0.05231	-37.6	0.06203
397.765	0.00596	-34.6	-0.04973	-37.4	0.05705
398.345	0.00576	-34.4	-0.04925	-37.2	0.05488
398.924	0.00562	-34.2	-0.06884	-37	0.05278
399.504	0.00543	-34	-0.04666	-36.8	0.05975
400.083	0.00534	-33.8	-0.04301	-36.6	0.06314
400.662	0.00547	-33.6	-0.05427	-36.4	0.04372
401.242	0.00543	-33.4	-0.06116	-36.2	0.04048
401.821	0.00531	-33.2	-0.04822	-36	0.04261
402.4	0.00505	-33	-0.05947	-35.8	0.04197
402.98	0.00466	-32.8	-0.05154	-35.6	0.04955
403.559	0.00466	-32.6	-0.04626	-35.4	0.06725
404.138	0.00454	-32.4	-0.04975	-35.2	0.0525
404.718	0.00424	-32.2	-0.05084	-35	0.06128
405.297	0.00396	-32	-0.02984	-34.8	0.0687
405.877	0.00378	-31.8	-0.04804	-34.6	0.05006
406.456	0.00399	-31.6	-0.03469	-34.4	0.05805
407.035	0.00419	-31.4	-0.04345	-34.2	0.06317
407.615	0.00415	-31.2	-0.05432	-34	0.05623
408.194	0.00413	-31	-0.04773	-33.8	0.06251
408.773	0.0043	-30.8	-0.03577	-33.6	0.06269
409.353	0.00395	-30.6	-0.05202	-33.4	0.04212
409.932	0.00394	-30.4	-0.03963	-33.2	0.06201
410.512	0.00392	-30.2	-0.04364	-33	0.04929
411.091	0.00354	-30	-0.04269	-32.8	0.07012
411.67	0.00346	-29.8	-0.03141	-32.6	0.05515
412.25	0.00338	-29.6	-0.04207	-32.4	0.05422
412.829	0.00335	-29.4	-0.04116	-32.2	0.06415
413.408	0.00324	-29.2	-0.0605	-32	0.06931
413.988	0.00307	-29	-0.0539	-31.8	0.05405
414.567	0.00297	-28.8	-0.03252	-31.6	0.06526
415.146	0.00282	-28.6	-0.03693	-31.4	0.06607
415.726	0.00303	-28.4	-0.03482	-31.2	0.06224
416.305	0.00323	-28.2	-0.04749	-31	0.05549
416.885	0.00325	-28	-0.04208	-30.8	0.06266
417.464	0.00303	-27.8	-0.04864	-30.6	0.06643
418.043	0.0027	-27.6	-0.0481	-30.4	0.07282
418.623	0.00272	-27.4	-0.04738	-30.2	0.06784
419.202	0.00254	-27.2	-0.0344	-30	0.04731
419.781	0.00275	-27	-0.03723	-29.8	0.06535
420.361	0.00309	-26.8	-0.03289	-29.6	0.07187
420.94	0.00302	-26.6	-0.04014	-29.4	0.05826
421.519	0.00283	-26.4	-0.03727	-29.2	0.06425
422.099	0.00266	-26.2	-0.05086	-29	0.05229
422.678	0.00252	-26	-0.03024	-28.8	0.06714
423.258	0.00259	-25.8	-0.04067	-28.6	0.0682
423.837	0.00246	-25.6	-0.03207	-28.4	0.05524
424.416	0.00241	-25.4	-0.0507	-28.2	0.06256
424.996	0.00229	-25.2	-0.02676	-28	0.0709
425.575	0.00214	-25	-0.02906	-27.8	0.0728
426.154	0.00216	-24.8	-0.04179	-27.6	0.06708
426.734	0.00199	-24.6	-0.04398	-27.4	0.05925
427.313	0.00202	-24.4	-0.02766	-27.2	0.07208
427.892	0.00234	-24.2	-0.04187	-27	0.06316
428.472	0.00217	-24	-0.04696	-26.8	0.06672
429.051	0.002	-23.8	-0.06057	-26.6	0.06824
429.631	0.00164	-23.6	-0.0468	-26.4	0.05993
430.21	0.00161	-23.4	-0.05657	-26.2	0.06869
430.789	0.0017	-23.2	-0.04696	-26	0.06964
431.369	0.0015	-23	-0.06027	-25.8	0.06233
431.948	0.0014	-22.8	-0.05492	-25.6	0.04442
432.527	0.00155	-22.6	-0.03379	-25.4	0.05741
433.107	0.00135	-22.4	-0.05184	-25.2	0.05685
433.686	0.00139	-22.2	-0.0314	-25	0.04098
434.265	0.0016	-22	-0.05913	-24.8	0.03712
434.845	0.00132	-21.8	-0.06109	-24.6	0.03261
435.424	0.00111	-21.6	-0.03716	-24.4	0.03887
436.004	0.00129	-21.4	-0.04526	-24.2	0.02133
436.583	0.00127	-21.2	-0.03008	-24	0.03565
437.162	0.00134	-21	-0.04178	-23.8	0.05149
437.742	0.00111	-20.8	-0.01828	-23.6	0.06332
438.321	0.000929223	-20.6	-0.03156	-23.4	0.04157
438.9	0.000970931	-20.4	-0.01617	-23.2	0.06962
439.48	0.00092659	-20.2	-0.01178	-23	0.0562
440.059	0.00101	-20	-0.00531	-22.8	0.08756
440.638	0.000849643	-19.8	-0.00908	-22.6	0.07268
441.218	0.000798797	-19.6	-0.01597	-22.4	0.07055
441.797	0.000814373	-19.4	-0.01688	-22.2	0.0684
442.377	0.000809438	-19.2	-0.01924	-22	0.07846
442.956	0.000864606	-19	-0.0266	-21.8	0.07733
443.535	0.000708263	-18.8	-0.01363	-21.6	0.07661
444.115	0.000704176	-18.6	-0.0184	-21.4	0.07997
444.694	0.000851966	-18.4	-0.02261	-21.2	0.06557
445.273	0.000739076	-18.2	-0.04832	-21	0.06454
445.853	0.000575064	-18	-0.02691	-20.8	0.06562
446.432	0.000478736	-17.8	-0.03941	-20.6	0.06824
447.012	0.000269917	-17.6	-0.04812	-20.4	0.05513
447.591	0.000352217	-17.4	-0.04014	-20.2	0.06001
448.17	0.000468766	-17.2	-0.05388	-20	0.04897
448.75	0.000203383	-17	-0.06683	-19.8	0.03839
449.329	0.000133848	-16.8	-0.04481	-19.6	0.04653
449.908	0.00020539	-16.6	-0.04874	-19.4	0.04116
450.488	0.00027111	-16.4	-0.05115	-19.2	0.04279
451.067	0.000416023	-16.2	-0.06012	-19	0.02387
451.646	0.000270419	-16	-0.05988	-18.8	0.02633
452.226	-4.83421e-05	-15.8	-0.06183	-18.6	0.01077
452.805	-0.000240943	-15.6	-0.03766	-18.4	0.02931
453.385	-0.000259469	-15.4	-0.04017	-18.2	0.03831
453.964	-0.000140487	-15.2	-0.03417	-18	0.04464
454.543	-4.5608e-05	-15	-0.03761	-17.8	0.05704
455.123	-0.000169154	-14.8	-0.04338	-17.6	0.06019
455.702	-0.000436521	-14.6	-0.02695	-17.4	0.0548
456.281	-0.000521771	-14.4	-0.02302	-17.2	0.07463
456.861	-0.000676168	-14.2	-0.03274	-17	0.0766
457.44	-0.000958217	-14	-0.03855	-16.8	0.06829
458.019	-0.000736553	-13.8	-0.02216	-16.6	0.07972
458.599	-0.000491553	-13.6	-0.05415	-16.4	0.09073
459.178	-0.000694869	-13.4	-0.02798	-16.2	0.09391
459.758	-0.000661904	-13.2	-0.04814	-16	0.0958
460.337	-0.000663081	-13	-0.05804	-15.8	0.09476
460.916	-0.000769443	-12.8	-0.07407	-15.6	0.09399
461.496	-0.00102	-12.6	-0.08096	-15.4	0.08533
462.075	-0.00124	-12.4	-0.08866	-15.2	0.08149
462.654	-0.00112	-12.2	-0.09778	-15	0.06889
463.234	-0.00096285	-12	-0.11342	-14.8	0.08079
463.813	-0.000924478	-11.8	-0.12281	-14.6	0.08493
464.392	-0.000970489	-11.6	-0.1265	-14.4	0.07629
464.972	-0.000863111	-11.4	-0.14358	-14.2	0.08384
465.551	-0.000734399	-11.2	-0.18158	-14	0.07858
466.131	-0.000948905	-11	-0.18012	-13.8	0.07886
466.71	-0.0012	-10.8	-0.1989	-13.6	0.10413
467.289	-0.00133	-10.6	-0.22458	-13.4	0.10024
467.869	-0.00144	-10.4	-0.24395	-13.2	0.10595
468.448	-0.00147	-10.2	-0.25017	-13	0.11463
469.027	-0.00142	-10	-0.25403	-12.8	0.13662
469.607	-0.00153	-9.8	-0.28942	-12.6	0.1391
470.186	-0.00181	-9.6	-0.29768	-12.4	0.14464
470.765	-0.00158	-9.4	-0.29863	-12.2	0.1821
471.345	-0.00167	-9.2	-0.33569	-12	0.20079
471.924	-0.00147	-9	-0.36794	-11.8	0.22445
472.504	-0.0014	-8.8	-0.37762	-11.6	0.23116
473.083	-0.00149	-8.6	-0.4072	-11.4	0.27205
473.662	-0.00147	-8.4	-0.4429	-11.2	0.27798
474.242	-0.00152	-8.2	-0.47107	-11	0.3157
474.821	-0.00201	-8	-0.50595	-10.8	0.35028
475.4	-0.00211	-7.8	-0.51547	-10.6	0.37912
475.98	-0.00192	-7.6	-0.53061	-10.4	0.4049
476.559	-0.00177	-7.4	-0.56742	-10.2	0.42367
477.138	-0.00174	-7.2	-0.58796	-10	0.46413
477.718	-0.00191	-7	-0.62673	-9.8	0.48301
478.297	-0.00199	-6.8	-0.66336	-9.6	0.475
478.877	-0.00207	-6.6	-0.69506	-9.4	0.52003
479.456	-0.00218	-6.4	-0.70557	-9.2	0.51801
480.035	-0.00211	-6.2	-0.73063	-9	0.55838
480.615	-0.00216	-6	-0.7395	-8.8	0.5707
481.194	-0.00224	-5.8	-0.77598	-8.6	0.57202
481.773	-0.00226	-5.6	-0.77923	-8.4	0.59775
482.353	-0.00245	-5.4	-0.81108	-8.2	0.6215
482.932	-0.00239	-5.2	-0.79846	-8	0.61647
483.512	-0.00249	-5	-0.82129	-7.8	0.63913
484.091	-0.00267	-4.8	-0.83244	-7.6	0.66586
484.67	-0.00245	-4.6	-0.85142	-7.4	0.68898
485.25	-0.00251	-4.4	-0.84485	-7.2	0.70107
485.829	-0.00269	-4.2	-0.8435	-7	0.72704
486.408	-0.00295	-4	-0.87148	-6.8	0.7413
486.988	-0.00305	-3.8	-0.85363	-6.6	0.77631
487.567	-0.00293	-3.6	-0.86985	-6.4	0.79569
488.146	-0.00287	-3.4	-0.86405	-6.2	0.8262
488.726	-0.00292	-3.2	-0.87824	-6	0.84268
489.305	-0.00297	-3	-0.87373	-5.8	0.86103
489.885	-0.00334	-2.8	-0.89843	-5.6	0.87857
490.464	-0.00359	-2.6	-0.89893	-5.4	0.90639
491.043	-0.00344	-2.4	-0.91646	-5.2	0.90271
491.623	-0.00347	-2.2	-0.92155	-5	0.92117
492.202	-0.00357	-2	-0.92286	-4.8	0.93747
492.781	-0.00363	-1.8	-0.95552	-4.6	0.9171
493.361	-0.0038	-1.6	-0.96698	-4.4	0.91784
493.94	-0.00403	-1.4	-0.95452	-4.2	0.93341
494.519	-0.0041	-1.2	-0.9681	-4	0.91854
495.099	-0.00417	-1	-0.97163	-3.8	0.91731
495.678	-0.0043	-0.8	-0.9835	-3.6	0.92784
496.258	-0.00441	-0.6	-0.99043	-3.4	0.91508
496.837	-0.0046	-0.4	-0.97348	-3.2	0.93332
497.416	-0.00466	-0.2	-0.9833	-3	0.91969
497.996	-0.00466	0	-1	-2.8	0.93127
498.575	-0.0047	0.2	-0.98201	-2.6	0.93523
499.154	-0.00477	0.4	-0.99057	-2.4	0.92256
499.734	-0.00493	0.6	-0.98851	-2.2	0.95289
500.313	-0.00538	0.8	-0.98798	-2	0.95279
500.892	-0.0054	1	-0.97541	-1.8	0.94677
501.472	-0.00524	1.2	-0.97628	-1.6	0.96502
502.051	-0.00539	1.4	-0.9783	-1.4	0.96287
502.631	-0.00536	1.6	-0.96552	-1.2	0.95853
503.21	-0.00528	1.8	-0.96769	-1	0.97716
503.789	-0.00527	2	-0.97091	-0.8	0.97318
504.369	-0.00557	2.2	-0.95945	-0.6	0.99049
504.948	-0.00589	2.4	-0.97192	-0.4	0.98159
505.527	-0.00628	2.6	-0.96787	-0.2	0.99301
506.107	-0.00636	2.8	-0.96221	0	1
506.686	-0.00605	3	-0.96629	0.2	0.98147
507.265	-0.00602	3.2	-0.97163	0.4	0.98432
507.845	-0.00599	3.4	-0.97809	0.6	0.99776
508.424	-0.00597	3.6	-0.96623	0.8	0.98684
509.004	-0.00632	3.8	-0.95744	1	0.98697
509.583	-0.00666	4	-0.95835	1.2	0.96924
510.162	-0.00691	4.2	-0.95645	1.4	0.97171
510.742	-0.00712	4.4	-0.93879	1.6	0.9611
511.321	-0.00712	4.6	-0.96619	1.8	0.96507
511.9	-0.0072	4.8	-0.96587	2	0.95806
512.48	-0.0075	5	-0.97322	2.2	0.95116
513.059	-0.0077	5.2	-0.95155	2.4	0.93369
513.638	-0.00784	5.4	-0.93939	2.6	0.93435
514.218	-0.00784	5.6	-0.96314	2.8	0.94362
514.797	-0.00817	5.8	-0.94706	3	0.93956
515.377	-0.00849	6	-0.93553	3.2	0.92832
515.956	-0.0086	6.2	-0.9237	3.4	0.92813
516.535	-0.00884	6.4	-0.92393	3.6	0.92867
517.115	-0.00882	6.6	-0.92494	3.8	0.93641
517.694	-0.00887	6.8	-0.8972	4	0.934
518.273	-0.00883	7	-0.90311	4.2	0.93831
518.853	-0.00881	7.2	-0.89223	4.4	0.91994
519.432	-0.00893	7.4	-0.88908	4.6	0.92764
520.012	-0.00919	7.6	-0.88892	4.8	0.94046
520.591	-0.00919	7.8	-0.87164	5	0.92544
521.17	-0.00942	8	-0.87965	5.2	0.92944
521.75	-0.00963	8.2	-0.87159	5.4	0.923
522.329	-0.00982	8.4	-0.86363	5.6	0.92085
522.908	-0.01001	8.6	-0.86449	5.8	0.9232
523.488	-0.01009	8.8	-0.87154	6	0.90472
524.067	-0.01024	9	-0.84485	6.2	0.92044
524.646	-0.01048	9.2	-0.85156	6.4	0.91296
525.226	-0.01065	9.4	-0.85304	6.6	0.90059
525.805	-0.01082	9.6	-0.86984	6.8	0.89353
526.385	-0.01083	9.8	-0.83805	7	0.89552
526.964	-0.01084	10	-0.86192	7.2	0.89735
527.543	-0.01113	10.2	-0.85342	7.4	0.89482
528.123	-0.0114	10.4	-0.83094	7.6	0.88236
528.702	-0.01118	10.6	-0.83918	7.8	0.87514
529.281	-0.01124	10.8	-0.83747	8	0.86585
529.861	-0.01147	11	-0.84008	8.2	0.86783
530.44	-0.01158	11.2	-0.82403	8.4	0.85523
531.019	-0.01182	11.4	-0.83218	8.6	0.85083
531.599	-0.01185	11.6	-0.8024	8.8	0.85406
532.178	-0.01209	11.8	-0.83344	9	0.84593
532.758	-0.01204	12	-0.81842	9.2	0.85676
533.337	-0.0121	12.2	-0.80607	9.4	0.84688
533.916	-0.01257	12.4	-0.80541	9.6	0.84098
534.496	-0.01291	12.6	-0.78536	9.8	0.84705
535.075	-0.013	12.8	-0.79366	10	0.84642
535.654	-0.01273	13	-0.80747	10.2	0.84939
536.234	-0.01306	13.2	-0.79558	10.4	0.85121
536.813	-0.01316	13.4	-0.77977	10.6	0.83957
537.392	-0.01353	13.6	-0.77853	10.8	0.83439
537.972	-0.01339	13.8	-0.77601	11	0.8446
538.551	-0.01325	14	-0.77857	11.2	0.82866
539.131	-0.01328	14.2	-0.78877	11.4	0.84123
539.71	-0.01343	14.4	-0.7753	11.6	0.84438
540.289	-0.01352	14.6	-0.75199	11.8	0.82824
540.869	-0.01344	14.8	-0.77317	12	0.81037
541.448	-0.01392	15	-0.77048	12.2	0.81017
542.027	-0.01421	15.2	-0.74514	12.4	0.81734
542.607	-0.01403	15.4	-0.7685	12.6	0.80949
543.186	-0.0142	15.6	-0.73631	12.8	0.79724
543.765	-0.01439	15.8	-0.74466	13	0.79989
544.345	-0.01459	16	-0.7523	13.2	0.79729
544.924	-0.01482	16.2	-0.73222	13.4	0.79299
545.504	-0.01484	16.4	-0.7392	13.6	0.79059
546.083	-0.01486	16.6	-0.74044	13.8	0.78316
546.662	-0.01495	16.8	-0.73153	14	0.78819
547.242	-0.01484	17	-0.73632	14.2	0.78713
547.821	-0.01502	17.2	-0.73402	14.4	0.79712
548.4	-0.01514	17.4	-0.7102	14.6	0.7897
548.98	-0.01514	17.6	-0.73171	14.8	0.76648
549.559	-0.01553	17.8	-0.73384	15	0.77099
550.138	-0.0158	18	-0.72871	15.2	0.74166
550.718	-0.01582	18.2	-0.72026	15.4	0.76848
551.297	-0.01548	18.4	-0.72277	15.6	0.76106
551.877	-0.01566	18.6	-0.71375	15.8	0.7625
552.456	-0.01567	18.8	-0.72084	16	0.76086
553.035	-0.01574	19	-0.71393	16.2	0.76593
553.615	-0.01593	19.2	-0.6973	16.4	0.74595
554.194	-0.01586	19.4	-0.70089	16.6	0.75494
554.773	-0.01584	19.6	-0.70686	16.8	0.74998
555.353	-0.01604	19.8	-0.69255	17	0.73899
555.932	-0.01611	20	-0.7134	17.2	0.7298
556.512	-0.0162	20.2	-0.68771	17.4	0.72596
557.091	-0.01604	20.4	-0.69249	17.6	0.73566
557.67	-0.0163	20.6	-0.68842	17.8	0.72876
558.25	-0.01627	20.8	-0.68238	18	0.72275
558.829	-0.01621	21	-0.66854	18.2	0.73453
559.408	-0.01633	21.2	-0.681	18.4	0.73152
559.988	-0.01623	21.4	-0.66421	18.6	0.72039
560.567	-0.01591	21.6	-0.67961	18.8	0.71895
561.146	-0.01613	21.8	-0.67572	19	0.71031
561.726	-0.01631	22	-0.67153	19.2	0.72394
562.305	-0.01616	22.2	-0.6681	19.4	0.69389
562.885	-0.01649	22.4	-0.67796	19.6	0.72313
563.464	-0.0169	22.6	-0.6682	19.8	0.70895
564.043	-0.01708	22.8	-0.66364	20	0.70703
564.623	-0.01695	23	-0.68115	20.2	0.68745
565.202	-0.0167	23.2	-0.66176	20.4	0.70364
565.781	-0.01674	23.4	-0.67173	20.6	0.69088
566.361	-0.0169	23.6	-0.66753	20.8	0.68047
566.94	-0.01672	23.8	-0.67571	21	0.67803
567.519	-0.01659	24	-0.65289	21.2	0.67452
568.099	-0.01672	24.2	-0.6705	21.4	0.67163
568.678	-0.01655	24.4	-0.66011	21.6	0.67426
569.258	-0.0163	24.6	-0.64153	21.8	0.65077
569.837	-0.01683	24.8	-0.63992	22	0.66674
570.416	-0.01689	25	-0.65232	22.2	0.64757
570.996	-0.0168	25.2	-0.65177	22.4	0.66582
571.575	-0.01689	25.4	-0.63881	22.6	0.65562
572.154	-0.0171	25.6	-0.64247	22.8	0.63889
572.734	-0.01708	25.8	-0.63896	23	0.65152
573.313	-0.01686	26	-0.63059	23.2	0.64842
573.892	-0.01685	26.2	-0.6137	23.4	0.65953
574.472	-0.01688	26.4	-0.62982	23.6	0.64909
575.051	-0.01698	26.6	-0.61818	23.8	0.65722
575.631	-0.01696	26.8	-0.62191	24	0.65104
576.21	-0.0166	27	-0.62575	24.2	0.6493
576.789	-0.01653	27.2	-0.62244	24.4	0.62621
577.369	-0.01624	27.4	-0.62408	24.6	0.64011
577.948	-0.01644	27.6	-0.61501	24.8	0.6254
578.527	-0.01639	27.8	-0.62052	25	0.62922
579.107	-0.0164	28	-0.61916	25.2	0.61759
579.686	-0.01622	28.2	-0.61075	25.4	0.62787
580.265	-0.01608	28.4	-0.61214	25.6	0.59918
580.845	-0.01599	28.6	-0.58904	25.8	0.61
581.424	-0.01617	28.8	-0.60517	26	0.59985
582.004	-0.01605	29	-0.59768	26.2	0.60646
582.583	-0.0158	29.2	-0.61396	26.4	0.59343
583.162	-0.01531	29.4	-0.60695	26.6	0.57844
583.742	-0.01524	29.6	-0.58316	26.8	0.5842
584.321	-0.01531	29.8	-0.59363	27	0.57529
584.9	-0.01503	30	-0.5676	27.2	0.57443
585.48	-0.0151	30.2	-0.57974	27.4	0.59762
586.059	-0.01511	30.4	-0.56521	27.6	0.57214
586.638	-0.01482	30.6	-0.57435	27.8	0.56076
587.218	-0.01428	30.8	-0.55696	28	0.56234
587.797	-0.01404	31	-0.55929	28.2	0.57246
588.377	-0.01392	31.2	-0.55729	28.4	0.57023
588.956	-0.01401	31.4	-0.55684	28.6	0.56476
589.535	-0.01359	31.6	-0.56452	28.8	0.55544
590.115	-0.01306	31.8	-0.55737	29	0.57608
590.694	-0.01299	32	-0.54278	29.2	0.54807
591.273	-0.01319	32.2	-0.54746	29.4	0.56923
591.853	-0.01278	32.4	-0.52801	29.6	0.5644
592.432	-0.01242	32.6	-0.54388	29.8	0.57539
593.012	-0.01207	32.8	-0.53907	30	0.5729
593.591	-0.01163	33	-0.5383	30.2	0.56167
594.17	-0.01072	33.2	-0.53568	30.4	0.57532
594.75	-0.01032	33.4	-0.52712	30.6	0.54867
595.329	-0.01061	33.6	-0.514	30.8	0.55155
595.908	-0.01028	33.8	-0.53346	31	0.54858
596.488	-0.00969	34	-0.51354	31.2	0.55999
597.067	-0.00959	34.2	-0.52225	31.4	0.54191
597.646	-0.00946	34.4	-0.51793	31.6	0.53919
598.226	-0.0093	34.6	-0.5018	31.8	0.56204
598.805	-0.00899	34.8	-0.49347	32	0.53716
599.385	-0.00856	35	-0.50897	32.2	0.53211
599.964	-0.00803	35.2	-0.49914	32.4	0.53434
600.543	-0.00816	35.4	-0.49964	32.6	0.53162
601.123	-0.00793	35.6	-0.49385	32.8	0.51839
601.702	-0.00708	35.8	-0.48184	33	0.51583
602.281	-0.00662	36	-0.4945	33.2	0.52117
602.861	-0.00656	36.2	-0.47584	33.4	0.50169
603.44	-0.00625	36.4	-0.47752	33.6	0.52354
604.019	-0.00582	36.6	-0.4593	33.8	0.49895
604.599	-0.00542	36.8	-0.48546	34	0.49896
605.178	-0.00524	37	-0.48171	34.2	0.49924
605.758	-0.00504	37.2	-0.48914	34.4	0.5063
606.337	-0.00468	37.4	-0.49273	34.6	0.50329
606.916	-0.0041	37.6	-0.46458	34.8	0.5106
607.496	-0.00424	37.8	-0.49106	35	0.49856
608.075	-0.00407	38	-0.47434	35.2	0.5236
608.654	-0.00382	38.2	-0.45992	35.4	0.50486
609.234	-0.00348	38.4	-0.47313	35.6	0.4949
609.813	-0.00294	38.6	-0.47927	35.8	0.49587
610.392	-0.00272	38.8	-0.47048	36	0.49222
610.972	-0.00303	39	-0.48349	36.2	0.51018
611.551	-0.00304	39.2	-0.47271	36.4	0.51025
612.131	-0.00231	39.4	-0.44775	36.6	0.48892
612.71	-0.00244	39.6	-0.47043	36.8	0.49245
613.289	-0.00241	39.8	-0.44745	37	0.47952
613.869	-0.00186	40	-0.45721	37.2	0.45568
614.448	-0.00183	40.2	-0.46304	37.4	0.48001
615.027	-0.00173	40.4	-0.46009	37.6	0.48688
615.607	-0.00196	40.6	-0.45231	37.8	0.47557
616.186	-0.00161	40.8	-0.4661	38	0.47497
616.765	-0.0017	41	-0.44222	38.2	0.47826
617.345	-0.00169	41.2	-0.43474	38.4	0.47755
617.924	-0.00155	41.4	-0.4632	38.6	0.47693
618.504	-0.00151	41.6	-0.46012	38.8	0.46548
619.083	-0.00141	41.8	-0.45156	39	0.48647
619.662	-0.00105	42	-0.4269	39.2	0.4841
620.242	-0.000992257	42.2	-0.43195	39.4	0.45806
620.821	-0.000788012	42.4	-0.44963	39.6	0.47044
621.4	-0.0014	42.6	-0.43533	39.8	0.44999
621.98	-0.00146	42.8	-0.43512	40	0.46602
622.559	-0.000971492	43	-0.43306	40.2	0.48051
623.138	-0.000909883	43.2	-0.43438	40.4	0.47175
623.718	-0.000812626	43.4	-0.42746	40.6	0.47125
624.297	-0.00124	43.6	-0.43579	40.8	0.46705
624.877	-0.00102	43.8	-0.4245	41	0.4706
625.456	-0.000624166	44	-0.43276	41.2	0.47061
626.035	-0.000482426	44.2	-0.42832	41.4	0.45066
626.615	-0.000226868	44.4	-0.42793	41.6	0.45028
627.194	-0.000679795	44.6	-0.41814	41.8	0.45987
627.773	-0.0011	44.8	-0.43054	42	0.45714
628.353	-0.000584259	45	-0.4052	42.2	0.45363
628.932	-0.000278142	45.2	-0.41548	42.4	0.44801
629.512	-9.00293e-05	45.4	-0.4023	42.6	0.44123
630.091	-0.000271207	45.6	-0.3928	42.8	0.4536
630.67	-0.000252076	45.8	-0.41066	43	0.45343
631.25	-7.86775e-05	46	-0.39097	43.2	0.45215
631.829	-9.01517e-05	46.2	-0.41661	43.4	0.43713
632.408	-0.000277779	46.4	-0.39777	43.6	0.43208
632.988	-0.000534383	46.6	-0.401	43.8	0.43099
633.567	-0.000144915	46.8	-0.39664	44	0.4165
634.146	-0.000158566	47	-0.39433	44.2	0.43286
634.726	-0.000688899	47.2	-0.38266	44.4	0.42627
635.305	-0.000499508	47.4	-0.42338	44.6	0.43187
635.885	-0.00056445	47.6	-0.39506	44.8	0.42143
636.464	-0.000490118	47.8	-0.3973	45	0.41978
637.043	-0.000110272	48	-0.39407	45.2	0.40618
637.623	7.36745e-05	48.2	-0.39857	45.4	0.39838
638.202	-0.0001888	48.4	-0.39883	45.6	0.40947
638.781	0.000237697	48.6	-0.38867	45.8	0.40848
639.361	2.35034e-05	48.8	-0.40324	46	0.40658
639.94	-0.00030623	49	-0.39334	46.2	0.40049
640.519	-0.000614677	49.2	-0.38856	46.4	0.40648
641.099	-0.00035285	49.4	-0.37256	46.6	0.39657
641.678	-0.000530445	49.6	-0.3692	46.8	0.39687
642.258	-8.92292e-05	49.8	-0.38944	47	0.41956
642.837	0.000338769	50	-0.37444	47.2	0.39931
643.416	0.000202037	50.2	-0.37508	47.4	0.3865
643.996	1.70343e-05	50.4	-0.3558	47.6	0.38635
644.575	-8.50655e-05	50.6	-0.35941	47.8	0.40678
645.154	0.000453673	50.8	-0.35977	48	0.39732
645.734	0.000348019	51	-0.36951	48.2	0.39265
646.313	-0.000148322	51.2	-0.36095	48.4	0.38796
646.892	-0.000284379	51.4	-0.36697	48.6	0.39233
647.472	0.000193443	51.6	-0.358	48.8	0.4
648.051	7.72927e-05	51.8	-0.35998	49	0.37789
648.631	-0.000163911	52	-0.37252	49.2	0.38837
649.21	0.000173251	52.2	-0.35041	49.4	0.39193
649.789	0.000186383	52.4	-0.37408	49.6	0.37293
650.369	0.000335542	52.6	-0.36121	49.8	0.38707
650.948	0.00050197	52.8	-0.35581	50	0.38598
651.527	0.000696098	53	-0.34374	50.2	0.37433
652.107	7.40204e-05	53.2	-0.35891	50.4	0.36487
652.686	-0.000145838	53.4	-0.3438	50.6	0.37327
653.265	0.000173402	53.6	-0.35436	50.8	0.36654
653.845	0.000256363	53.8	-0.34169	51	0.36293
654.424	0.000107535	54	-0.36931	51.2	0.38049
655.004	0.000240181	54.2	-0.34429	51.4	0.3831
655.583	0.000707005	54.4	-0.33572	51.6	0.37111
656.162	0.00086017	54.6	-0.34781	51.8	0.37345
656.742	0.000486044	54.8	-0.32253	52	0.37357
657.321	0.000346085	55	-0.35434	52.2	0.37925
657.9	0.000236104	55.2	-0.32548	52.4	0.38247
658.48	-0.0001538	55.4	-0.34233	52.6	0.37451
659.059	-9.1293e-05	55.6	-0.34116	52.8	0.3709
659.638	-8.35815e-05	55.8	-0.33078	53	0.36606
660.218	0.000395049	56	-0.32511	53.2	0.3508
660.797	0.000285209	56.2	-0.32211	53.4	0.38229
661.377	0.000148491	56.4	-0.31665	53.6	0.36459
661.956	0.000121125	56.6	-0.34066	53.8	0.368
662.535	0.000450152	56.8	-0.31211	54	0.36957
663.115	1.57187e-05	57	-0.30898	54.2	0.35597
663.694	5.31069e-05	57.2	-0.32482	54.4	0.35393
664.273	0.000394241	57.4	-0.33665	54.6	0.34
664.853	8.44996e-05	57.6	-0.30147	54.8	0.32826
665.432	-3.5293e-05	57.8	-0.31519	55	0.33995
666.012	0.00020393	58	-0.32763	55.2	0.33287
666.591	0.000338336	58.2	-0.31473	55.4	0.33214
667.17	-0.000172766	58.4	-0.31271	55.6	0.32255
667.75	-9.11111e-06	58.6	-0.3136	55.8	0.32533
668.329	0.000310345	58.8	-0.31858	56	0.32709
668.908	0.000508483	59	-0.30686	56.2	0.34067
669.488	0.000247274	59.2	-0.31718	56.4	0.33762
670.067	6.96009e-05	59.4	-0.29132	56.6	0.31615
670.646	-0.000137175	59.6	-0.29704	56.8	0.30122
671.226	3.55276e-05	59.8	-0.30241	57	0.29708
671.805	0.000397218	60	-0.29844	57.2	0.29916
672.385	5.85594e-05	60.2	-0.28642	57.4	0.31498
672.964	-0.000114765	60.4	-0.27746	57.6	0.30221
673.543	0.000237334	60.6	-0.28321	57.8	0.31872
674.123	0.000433783	60.8	-0.27767	58	0.31522
674.702	0.000206189	61	-0.28561	58.2	0.31986
675.281	0.000335213	61.2	-0.28224	58.4	0.31225
675.861	0.000324027	61.4	-0.28533	58.6	0.3297
676.44	-2.14184e-06	61.6	-0.27167	58.8	0.31946
677.019	0.000265668	61.8	-0.26783	59	0.30633
677.599	0.00092275	62	-0.29605	59.2	0.32792
678.178	0.000566488	62.2	-0.29318	59.4	0.31008
678.758	0.000435506	62.4	-0.2792	59.6	0.32586
679.337	4.13784e-05	62.6	-0.29675	59.8	0.31482
679.916	-0.000412905	62.8	-0.28398	60	0.32908
680.496	-0.00014872	63	-0.27958	60.2	0.325
681.075	0.000501004	63.2	-0.27232	60.4	0.31015
681.654	-0.000179215	63.4	-0.27814	60.6	0.31826
682.234	-0.000468857	63.6	-0.29639	60.8	0.31146
682.813	-0.000118989	63.8	-0.29455	61	0.31435
683.392	0.000123075	64	-0.27839	61.2	0.3128
683.972	1.61452e-05	64.2	-0.28287	61.4	0.32926
684.551	-0.000141807	64.4	-0.28684	61.6	0.31662
685.131	-0.00025225	64.6	-0.28391	61.8	0.31801
685.71	0.000161425	64.8	-0.28815	62	0.3075
686.289	0.000312419	65	-0.29543	62.2	0.31322
686.869	0.000189245	65.2	-0.25845	62.4	0.33778
687.448	2.02876e-05	65.4	-0.27584	62.6	0.32538
688.027	-1.39681e-05	65.6	-0.2883	62.8	0.31773
688.607	0.000177432	65.8	-0.26351	63	0.34034
689.186	0.000388392	66	-0.27632	63.2	0.301
689.765	-0.000253592	66.2	-0.29398	63.4	0.32569
690.345	-0.000216073	66.4	-0.28148	63.6	0.31662
690.924	-0.000409849	66.6	-0.28222	63.8	0.31598
691.504	-0.000349987	66.8	-0.27256	64	0.31707
692.083	-0.000258527	67	-0.2661	64.2	0.32224
692.662	-0.000199506	67.2	-0.27342	64.4	0.32221
693.242	5.93711e-05	67.4	-0.27625	64.6	0.30721
693.821	-0.000216714	67.6	-0.27762	64.8	0.32404
694.4	-0.000777199	67.8	-0.27902	65	0.31393
694.98	-2.34289e-05	68	-0.26618	65.2	0.30935
695.559	5.78544e-05	68.2	-0.28048	65.4	0.30897
696.138	-0.000190253	68.4	-0.2797	65.6	0.30015
696.718	-0.000492747	68.6	-0.28367	65.8	0.3258
697.297	-0.000247263	68.8	-0.28336	66	0.31063
697.877	-0.000630662	69	-0.27242	66.2	0.31964
698.456	-0.000773536	69.2	-0.26957	66.4	0.31931
699.035	-0.000903589	69.4	-0.28561	66.6	0.30851
699.615	-0.000745125	69.6	-0.2758	66.8	0.29685
700.194	-0.00112	69.8	-0.26019	67	0.30453
700.773	-0.000911583	70	-0.27609	67.2	0.28583
701.353	-0.00129	70.2	-0.26359	67.4	0.29554
701.932	-0.00112	70.4	-0.26424	67.6	0.29329
702.512	-0.000947817	70.6	-0.27482	67.8	0.29324
703.091	-0.000851484	70.8	-0.25449	68	0.3003
703.67	-0.000790177	71	-0.25023	68.2	0.30196
704.25	-0.000859883	71.2	-0.24978	68.4	0.29612
704.829	-0.000898835	71.4	-0.24968	68.6	0.29502
705.408	-0.00113	71.6	-0.24983	68.8	0.3032
705.988	-0.0012	71.8	-0.25722	69	0.29793
706.567	-0.00106	72	-0.26905	69.2	0.29778
707.146	-0.0012	72.2	-0.25861	69.4	0.27717
707.726	-0.0012	72.4	-0.24834	69.6	0.29272
708.305	-0.000945185	72.6	-0.2616	69.8	0.27844
708.885	-0.000308638	72.8	-0.26072	70	0.26678
709.464	-0.000471504	73	-0.25839	70.2	0.28081
710.043	-0.000627437	73.2	-0.2525	70.4	0.28147
710.623	-0.000641624	73.4	-0.26213	70.6	0.28275
711.202	-0.00079145	73.6	-0.25279	70.8	0.27564
711.781	-0.00121	73.8	-0.24474	71	0.27925
712.361	-0.00057731	74	-0.24697	71.2	0.25553
712.94	-0.000731047	74.2	-0.23569	71.4	0.28038
713.519	-0.00102	74.4	-0.22274	71.6	0.26217
714.099	-0.000579357	74.6	-0.23742	71.8	0.28774
714.678	-0.000275379	74.8	-0.23745	72	0.28231
715.258	-0.000566045	75	-0.23129	72.2	0.26551
715.837	-0.00111	75.2	-0.22314	72.4	0.27298
716.416	-0.0013	75.4	-0.21934	72.6	0.25974
716.996	-0.000529857	75.6	-0.23623	72.8	0.25873
717.575	-0.000253991	75.8	-0.20911	73	0.25718
718.154	0.000103397	76	-0.22775	73.2	0.25737
718.734	-0.000296823	76.2	-0.21507	73.4	0.24543
719.313	-0.00083739	76.4	-0.22665	73.6	0.24999
719.892	4.09178e-06	76.6	-0.21467	73.8	0.24903
720.472	0.000642434	76.8	-0.21394	74	0.24653
721.051	0.000137322	77	-0.21691	74.2	0.25983
721.631	-0.00064267	77.2	-0.21746	74.4	0.24501
722.21	-0.000535224	77.4	-0.23737	74.6	0.25457
722.789	-0.000198898	77.6	-0.21232	74.8	0.24463
723.369	-0.000651207	77.8	-0.20255	75	0.2445
723.948	-0.00050658	78	-0.23229	75.2	0.21474
724.527	-0.00091713	78.2	-0.22586	75.4	0.25191
725.107	-0.00102	78.4	-0.21749	75.6	0.24211
725.686	-9.46335e-05	78.6	-0.24722	75.8	0.21735
726.265	-0.000645391	78.8	-0.22546	76	0.21001
726.845	9.36654e-06	79	-0.20936	76.2	0.21106
727.424	-0.000286819	79.2	-0.22788	76.4	0.23462
728.004	-0.000837631	79.4	-0.22355	76.6	0.21869
728.583	8.57387e-05	79.6	-0.22292	76.8	0.21557
729.162	3.15741e-05	79.8	-0.21622	77	0.22256
729.742	0.000364593	80	-0.21387	77.2	0.23308
730.321	0.00051839	80.2	-0.21472	77.4	0.24019
730.9	8.11094e-05	80.4	-0.20297	77.6	0.22964
731.48	-0.000270971	80.6	-0.1946	77.8	0.23489
732.059	0.000277884	80.8	-0.20884	78	0.21735
732.638	0.000275942	81	-0.21469	78.2	0.24263
733.218	-3.984e-05	81.2	-0.20869	78.4	0.22737
733.797	0.000854939	81.4	-0.19714	78.6	0.22974
734.377	0.000606848	81.6	-0.21751	78.8	0.21621
734.956	0.000773306	81.8	-0.19747	79	0.23885
735.535	0.000383094	82	-0.17626	79.2	0.23058
736.115	0.000748917	82.2	-0.19437	79.4	0.23431
736.694	0.000450829	82.4	-0.20939	79.6	0.24099
737.273	0.00122	82.6	-0.20654	79.8	0.24488
737.853	0.000850256	82.8	-0.17798	80	0.23309
738.432	0.000709065	83	-0.19862	80.2	0.23553
739.011	0.000806321	83.2	-0.19924	80.4	0.24761
739.591	0.00132	83.4	-0.19553	80.6	0.25061
740.17	0.00159	83.6	-0.18636	80.8	0.25168
740.75	0.00189	83.8	-0.18652	81	0.25869
741.329	0.00203	84	-0.19926	81.2	0.22715
741.908	0.0017	84.2	-0.19446	81.4	0.24155
742.488	0.00128	84.4	-0.18857	81.6	0.24455
743.067	0.000933931	84.6	-0.18203	81.8	0.23558
743.646	0.000479175	84.8	-0.19069	82	0.2345
744.226	0.00147	85	-0.19939	82.2	0.23426
744.805	0.00156	85.2	-0.18468	82.4	0.22493
745.385	0.00105	85.4	-0.19102	82.6	0.23854
745.964	0.00167	85.6	-0.19546	82.8	0.23064
746.543	0.000528606	85.8	-0.20329	83	0.23864
747.123	0.000385826	86	-0.18321	83.2	0.23188
747.702	0.00124	86.2	-0.19269	83.4	0.23502
748.281	0.00148	86.4	-0.19025	83.6	0.21646
748.861	0.00118	86.6	-0.21204	83.8	0.22662
749.44	0.00178	86.8	-0.18984	84	0.2261
750.019	0.00173	87	-0.16856	84.2	0.21477
750.599	0.00176	87.2	-0.1852	84.4	0.22096
751.178	0.00264	87.4	-0.18581	84.6	0.22436
751.758	0.00206	87.6	-0.18843	84.8	0.21158
752.337	0.00207	87.8	-0.18417	85	0.2193
752.916	0.00256	88	-0.19126	85.2	0.22196
753.496	0.00137	88.2	-0.19288	85.4	0.21338
754.075	0.0019	88.4	-0.18926	85.6	0.20425
754.654	0.00228	88.6	-0.19478	85.8	0.21544
755.234	0.00302	88.8	-0.18991	86	0.20575
755.813	0.00232	89	-0.17669	86.2	0.21548
756.392	0.000866223	89.2	-0.18234	86.4	0.2071
756.972	0.00164	89.4	-0.19337	86.6	0.20885
757.551	0.00202	89.6	-0.17606	86.8	0.20641
758.131	0.00167	89.8	-0.20565	87	0.19725
758.71	0.00173	90	-0.19532	87.2	0.20085
759.289	0.00215	90.2	-0.18298	87.4	0.21923
759.869	0.00223	90.4	-0.17677	87.6	0.21917
760.448	0.00202	90.6	-0.18093	87.8	0.20888
761.027	0.00218	90.8	-0.1716	88	0.21799
761.607	0.00219	91	-0.18923	88.2	0.20661
762.186	0.00185	91.2	-0.17555	88.4	0.21009
762.765	0.00241	91.4	-0.18713	88.6	0.20962
763.345	0.00292	91.6	-0.17554	88.8	0.2072
763.924	0.00279	91.8	-0.18498	89	0.22711
764.504	0.00178	92	-0.16947	89.2	0.20639
765.083	0.0021	92.2	-0.18007	89.4	0.20438
765.662	0.00242	92.4	-0.19	89.6	0.20914
766.242	0.00276	92.6	-0.18624	89.8	0.2119
766.821	0.00332	92.8	-0.19738	90	0.21233
767.4	0.00256	93	-0.20136	90.2	0.19953
767.98	0.00187	93.2	-0.1869	90.4	0.20328
768.559	0.00281	93.4	-0.19978	90.6	0.19818
769.138	0.00303	93.6	-0.17963	90.8	0.20154
769.718	0.00343	93.8	-0.18535	91	0.21208
770.297	0.00358	94	-0.19026	91.2	0.21129
770.877	0.00307	94.2	-0.18763	91.4	0.20363
771.456	0.00351	94.4	-0.18683	91.6	0.20221
772.035	0.00369	94.6	-0.19725	91.8	0.18927
772.615	0.00272	94.8	-0.18445	92	0.19931
773.194	0.00167	95	-0.19374	92.2	0.19562
773.773	0.00204	95.2	-0.18917	92.4	0.19525
774.353	0.00227	95.4	-0.17909	92.6	0.19452
774.932	0.00225	95.6	-0.18146	92.8	0.19004
775.511	0.00218	95.8	-0.17704	93	0.19752
776.091	0.0024	96	-0.17811	93.2	0.19329
776.67	0.0018	96.2	-0.1882	93.4	0.19913
777.25	0.00192	96.4	-0.17927	93.6	0.20107
777.829	0.0013	96.6	-0.16011	93.8	0.18374
778.408	0.00295	96.8	-0.17688	94	0.18626
778.988	0.00257	97	-0.18847	94.2	0.19399
779.567	0.00276	97.2	-0.17852	94.4	0.17868
780.146	0.00229	97.4	-0.1849	94.6	0.18518
780.726	0.00194	97.6	-0.187	94.8	0.18838
781.305	0.00127	97.8	-0.19441	95	0.17876
781.885	0.00173	98	-0.17457	95.2	0.19103
782.464	0.0025	98.2	-0.18362	95.4	0.18333
783.043	0.00187	98.4	-0.17282	95.6	0.17656
783.623	0.002	98.6	-0.17161	95.8	0.19254
784.202	0.00297	98.8	-0.17079	96	0.1732
784.781	0.00237	99	-0.16781	96.2	0.18467
785.361	0.00223	99.2	-0.17436	96.4	0.17093
785.94	0.00246	99.4	-0.17059	96.6	0.17039
786.519	0.0032	99.6	-0.16507	96.8	0.18271
787.099	0.00121	99.8	-0.16169	97	0.1631
787.678	0.00157	100	-0.17878	97.2	0.1809
788.258	0.00252	100.2	-0.16583	97.4	0.17698
788.837	0.00284	100.4	-0.14795	97.6	0.1784
789.416	0.00265	100.6	-0.15778	97.8	0.18444
789.996	0.00196	100.8	-0.13855	98	0.17881
790.575	0.0022	101	-0.16665	98.2	0.18266
791.154	0.00179	101.2	-0.13485	98.4	0.17798
791.734	0.00191	101.4	-0.14986	98.6	0.17206
792.313	0.00194	101.6	-0.15294	98.8	0.18077
792.892	0.00238	101.8	-0.15486	99	0.18712
793.472	0.00137	102	-0.15241	99.2	0.17591
794.051	0.00188	102.2	-0.14433	99.4	0.19223
794.631	0.00176	102.4	-0.13055	99.6	0.19428
795.21	0.00155	102.6	-0.15663	99.8	0.19763
795.789	0.00257	102.8	-0.13728	100	0.19442
796.369	0.00191	103	-0.1431	100.2	0.18821
796.948	0.00205	103.2	-0.14412	100.4	0.19174
797.527	0.00248	103.4	-0.14911	100.6	0.17459
798.107	0.00209	103.6	-0.14803	100.8	0.17569
798.686	0.00204	103.8	-0.15329	101	0.16739
799.265	0.00238	104	-0.13775	101.2	0.18506
799.845	0.00373	104.2	-0.15833	101.4	0.16464
800.424	0.00429	104.4	-0.16052	101.6	0.17333
801.004	0.00464	104.6	-0.15186	101.8	0.15991
801.583	0.00323	104.8	-0.14326	102	0.17534
802.162	0.00293	105	-0.14382	102.2	0.14393
802.742	0.00286	105.2	-0.13839	102.4	0.15748
803.321	0.00244	105.4	-0.11986	102.6	0.16644
803.9	0.00274	105.6	-0.12814	102.8	0.17532
804.48	0.00317	105.8	-0.12883	103	0.16578
805.059	0.00236	106	-0.14019	103.2	0.17722
805.638	0.00179	106.2	-0.13932	103.4	0.16637
806.218	0.00282	106.4	-0.13561	103.6	0.15183
806.797	0.00239	106.6	-0.1244	103.8	0.16015
807.377	0.000702409	106.8	-0.13445	104	0.17435
807.956	0.00166	107	-0.13602	104.2	0.15988
808.535	0.00223	107.2	-0.13582	104.4	0.16577
809.115	0.00231	107.4	-0.13523	104.6	0.1795
809.694	0.0016	107.6	-0.14669	104.8	0.16221
810.273	0.00237	107.8	-0.13254	105	0.16958
810.853	0.00344	108	-0.14297	105.2	0.16872
811.432	0.00327	108.2	-0.15031	105.4	0.1733
812.011	0.0019	108.4	-0.15541	105.6	0.17089
812.591	0.00237	108.6	-0.15912	105.8	0.16661
813.17	0.00128	108.8	-0.15233	106	0.18223
813.75	0.000185904	109	-0.15864	106.2	0.15439
814.329	0.00108	109.2	-0.14843	106.4	0.15967
814.908	0.00135	109.4	-0.15925	106.6	0.16228
815.488	0.00218	109.6	-0.14378	106.8	0.15365
816.067	0.002	109.8	-0.16908	107	0.15825
816.646	0.00206	110	-0.15908	107.2	0.14296
817.226	0.00208	110.2	-0.14864	107.4	0.16175
817.805	0.00203	110.4	-0.16224	107.6	0.15699
818.385	0.00157	110.6	-0.16111	107.8	0.15745
818.964	0.00154	110.8	-0.15724	108	0.16249
819.543	0.0024	111	-0.13517	108.2	0.15179
820.123	0.00133	111.2	-0.13309	108.4	0.14876
820.702	0.000111274	111.4	-0.1408	108.6	0.17921
821.281	0.00194	111.6	-0.1343	108.8	0.17134
821.861	0.00231	111.8	-0.13653	109	0.16738
822.44	0.00347	112	-0.13622	109.2	0.17199
823.019	0.00306	112.2	-0.15088	109.4	0.15428
823.599	0.00271	112.4	-0.13711	109.6	0.15531
824.178	0.000972048	112.6	-0.13123	109.8	0.15809
824.758	0.00289	112.8	-0.13353	110	0.15731
825.337	0.0033	113	-0.14885	110.2	0.17249
825.916	0.00259	113.2	-0.12801	110.4	0.15753
826.496	0.00361	113.4	-0.14555	110.6	0.14451
827.075	0.00226	113.6	-0.15648	110.8	0.1645
827.654	0.00226	113.8	-0.14422	111	0.1533
828.234	0.00143	114	-0.15287	111.2	0.15655
828.813	0.0018	114.2	-0.15947	111.4	0.14319
829.392	0.00287	114.4	-0.15571	111.6	0.1671
829.972	0.00184	114.6	-0.15509	111.8	0.15868
830.551	0.000789062	114.8	-0.15656	112	0.15783
831.131	0.00201	115	-0.14338	112.2	0.15588
831.71	0.00172	115.2	-0.16886	112.4	0.14428
832.289	0.00311	115.4	-0.16029	112.6	0.14515
832.869	0.00188	115.6	-0.15508	112.8	0.16358
833.448	0.00169	115.8	-0.16218	113	0.16366
834.027	0.00272	116	-0.15359	113.2	0.14976
834.607	0.00283	116.2	-0.1476	113.4	0.1675
835.186	0.00213	116.4	-0.14749	113.6	0.15828
835.765	0.00233	116.6	-0.16189	113.8	0.17469
836.345	0.00162	116.8	-0.14661	114	0.1597
836.924	0.00143	117	-0.1656	114.2	0.16426
837.504	0.00112	117.2	-0.15731	114.4	0.15344
838.083	0.00199	117.4	-0.13709	114.6	0.17657
838.662	0.00224	117.6	-0.13183	114.8	0.15731
839.242	0.00187	117.8	-0.15837	115	0.16558
839.821	0.00135	118	-0.13915	115.2	0.17015
840.4	0.0015	118.2	-0.14706	115.4	0.15572
840.98	0.00212	118.4	-0.15447	115.6	0.1615
841.559	0.00167	118.6	-0.13918	115.8	0.14723
842.138	0.00154	118.8	-0.1573	116	0.14478
842.718	0.00117	119	-0.14157	116.2	0.13811
843.297	0.00281	119.2	-0.14314	116.4	0.1359
843.877	0.00234	119.4	-0.15232	116.6	0.14157
844.456	0.00143	119.6	-0.14993	116.8	0.14587
845.035	0.00167	119.8	-0.14272	117	0.13687
845.615	0.00297	120	-0.15343	117.2	0.14827
846.194	0.00351	120.2	-0.13396	117.4	0.1309
846.773	0.00248	120.4	-0.14747	117.6	0.12509
847.353	0.00176	120.6	-0.15443	117.8	0.13556
847.932	0.00156	120.8	-0.14303	118	0.11929
848.511	0.00146	121	-0.14978	118.2	0.12824
849.091	0.00154	121.2	-0.15932	118.4	0.12373
849.67	0.000565091	121.4	-0.13187	118.6	0.1248
850.25	0.00241	121.6	-0.14884	118.8	0.12659
850.829	0.00218	121.8	-0.16143	119	0.11867
851.408	0.00143	122	-0.14898	119.2	0.11701
851.988	0.000326381	122.2	-0.13814	119.4	0.14784
852.567	-0.000788849	122.4	-0.14161	119.6	0.13071
853.146	0.000920804	122.6	-0.15905	119.8	0.12887
853.726	-0.00034637	122.8	-0.15438	120	0.13619
854.305	0.000544163	123	-0.14767	120.2	0.12723
854.885	0.00261	123.2	-0.14433	120.4	0.13549
855.464	0.00134	123.4	-0.15727	120.6	0.14049
856.043	0.000138241	123.6	-0.14606	120.8	0.13874
856.623	0.00108	123.8	-0.14687	121	0.12836
857.202	-0.00125	124	-0.1473	121.2	0.12471
857.781	-0.00175	124.2	-0.13665	121.4	0.11733
858.361	0.000177401	124.4	-0.15291	121.6	0.13822
858.94	0.00269	124.6	-0.14554	121.8	0.1212
859.519	2.87731e-05	124.8	-0.13803	122	0.13013
860.099	-0.00158	125	-0.14248	122.2	0.11827
860.678	-0.00189	125.2	-0.14694	122.4	0.12723
861.258	0.00136	125.4	-0.14912	122.6	0.11379
861.837	0.00277	125.6	-0.13663	122.8	0.12292
862.416	-0.000529408	125.8	-0.16415	123	0.12313
862.996	0.00336	126	-0.14384	123.2	0.12275
863.575	0.00806	126.2	-0.13337	123.4	0.12131
864.154	0.00191	126.4	-0.13444	123.6	0.11813
864.734	0.00226	126.6	-0.13968	123.8	0.11478
865.313	0.00483	126.8	-0.11739	124	0.13051
		127	-0.12101	124.2	0.12563
		127.2	-0.11607	124.4	0.09926
		127.4	-0.13929	124.6	0.1133
		127.6	-0.11822	124.8	0.10562
		127.8	-0.12015	125	0.11204
		128	-0.12465	125.2	0.10827
		128.2	-0.13204	125.4	0.1189
		128.4	-0.13051	125.6	0.09876
		128.6	-0.11655	125.8	0.10182
		128.8	-0.1264	126	0.08747
		129	-0.13504	126.2	0.10669
		129.2	-0.1116	126.4	0.11397
		129.4	-0.11927	126.6	0.10024
		129.6	-0.11998	126.8	0.12312
		129.8	-0.13475	127	0.11013
		130	-0.11269	127.2	0.10954
		130.2	-0.1239	127.4	0.11574
		130.4	-0.1265	127.6	0.10484
		130.6	-0.12414	127.8	0.12077
		130.8	-0.12374	128	0.12135
		131	-0.11872	128.2	0.10991
		131.2	-0.10428	128.4	0.12288
		131.4	-0.12516	128.6	0.13196
		131.6	-0.12345	128.8	0.10805
		131.8	-0.12321	129	0.10823
		132	-0.11633	129.2	0.1228
		132.2	-0.11763	129.4	0.10971
		132.4	-0.11989	129.6	0.13053
		132.6	-0.1176	129.8	0.12156
		132.8	-0.11021	130	0.10843
		133	-0.12103	130.2	0.11642
		133.2	-0.09539	130.4	0.1103
		133.4	-0.10436	130.6	0.10723
		133.6	-0.10962	130.8	0.11651
		133.8	-0.11343	131	0.098
		134	-0.10226	131.2	0.11536
		134.2	-0.12024	131.4	0.10447
		134.4	-0.11477	131.6	0.10153
		134.6	-0.12764	131.8	0.12391
		134.8	-0.10978	132	0.11884
		135	-0.10576	132.2	0.11411
		135.2	-0.12117	132.4	0.09662
		135.4	-0.11638	132.6	0.12177
		135.6	-0.10251	132.8	0.11881
		135.8	-0.09809	133	0.12754
		136	-0.1314	133.2	0.12392
		136.2	-0.10915	133.4	0.12362
		136.4	-0.11036	133.6	0.12676
		136.6	-0.12269	133.8	0.13628
		136.8	-0.10838	134	0.12863
		137	-0.11053	134.2	0.13061
		137.2	-0.12268	134.4	0.13705
		137.4	-0.11363	134.6	0.14085
		137.6	-0.09849	134.8	0.1384
		137.8	-0.11262	135	0.12928
		138	-0.10825	135.2	0.11987
		138.2	-0.10349	135.4	0.13403
		138.4	-0.10911	135.6	0.12063
		138.6	-0.11234	135.8	0.11695
		138.8	-0.09172	136	0.11918
		139	-0.12954	136.2	0.10886
		139.2	-0.10479	136.4	0.10938
		139.4	-0.12621	136.6	0.10854
		139.6	-0.11395	136.8	0.09738
		139.8	-0.10607	137	0.094
		140	-0.10495	137.2	0.09147
		140.2	-0.09249	137.4	0.10401
		140.4	-0.0857	137.6	0.09363
		140.6	-0.09046	137.8	0.10236
		140.8	-0.09836	138	0.10232
		141	-0.09685	138.2	0.08881
		141.2	-0.08882	138.4	0.09847
		141.4	-0.09866	138.6	0.10199
		141.6	-0.08688	138.8	0.09992
		141.8	-0.07994	139	0.10449
		142	-0.07545	139.2	0.09907
		142.2	-0.08433	139.4	0.09765
		142.4	-0.07969	139.6	0.08954
		142.6	-0.08243	139.8	0.09387
		142.8	-0.08339	140	0.10403
		143	-0.10094	140.2	0.09383
		143.2	-0.09284	140.4	0.09697
		143.4	-0.09091	140.6	0.08833
		143.6	-0.1024	140.8	0.10283
		143.8	-0.09948	141	0.10718
		144	-0.12102	141.2	0.11481
		144.2	-0.11356	141.4	0.09932
		144.4	-0.0925	141.6	0.11937
		144.6	-0.09412	141.8	0.09793
		144.8	-0.09942	142	0.10183
		145	-0.09783	142.2	0.1012
		145.2	-0.09572	142.4	0.10785
		145.4	-0.09229	142.6	0.1286
		145.6	-0.07965	142.8	0.11118
		145.8	-0.0783	143	0.11306
		146	-0.10803	143.2	0.11981
		146.2	-0.09222	143.4	0.11375
		146.4	-0.09639	143.6	0.10384
		146.6	-0.09817	143.8	0.12129
		146.8	-0.08895	144	0.11565
		147	-0.10308	144.2	0.12072
		147.2	-0.09034	144.4	0.11609
		147.4	-0.10633	144.6	0.11416
		147.6	-0.10745	144.8	0.11835
		147.8	-0.10861	145	0.11666
		148	-0.10647	145.2	0.10791
		148.2	-0.10401	145.4	0.1127
		148.4	-0.10127	145.6	0.12634
		148.6	-0.10188	145.8	0.11113
		148.8	-0.11169	146	0.1228
		149	-0.0978	146.2	0.13231
		149.2	-0.09394	146.4	0.12388
		149.4	-0.10169	146.6	0.11969
		149.6	-0.09755	146.8	0.13112
		149.8	-0.09829	147	0.13774
		150	-0.09967	147.2	0.12374
		150.2	-0.13185	147.4	0.12483
		150.4	-0.12248	147.6	0.11914
		150.6	-0.10721	147.8	0.12639
		150.8	-0.11394	148	0.12535
		151	-0.08809	148.2	0.11629
		151.2	-0.07558	148.4	0.12663
		151.4	-0.09278	148.6	0.1062
		151.6	-0.09439	148.8	0.08842
		151.8	-0.09353	149	0.11696
		152	-0.09899	149.2	0.11048
		152.2	-0.08682	149.4	0.10288
		152.4	-0.09948	149.6	0.10313
		152.6	-0.10516	149.8	0.10192
		152.8	-0.08064	150	0.10447
		153	-0.09782	150.2	0.09417
		153.2	-0.07689	150.4	0.12169
		153.4	-0.09125	150.6	0.09969
		153.6	-0.09381	150.8	0.1114
		153.8	-0.09218	151	0.11661
		154	-0.08829	151.2	0.10967
		154.2	-0.08648	151.4	0.10067
		154.4	-0.08132	151.6	0.10312
		154.6	-0.07865	151.8	0.09448
		154.8	-0.10001	152	0.10169
		155	-0.08073	152.2	0.10541
		155.2	-0.10528	152.4	0.10516
		155.4	-0.09281	152.6	0.09878
		155.6	-0.09658	152.8	0.11187
		155.8	-0.09049	153	0.09074
		156	-0.08816	153.2	0.08446
		156.2	-0.10502	153.4	0.09605
		156.4	-0.08715	153.6	0.10192
		156.6	-0.1158	153.8	0.07894
		156.8	-0.1047	154	0.09485
		157	-0.09909	154.2	0.08956
		157.2	-0.09587	154.4	0.0807
		157.4	-0.09409	154.6	0.0764
		157.6	-0.11584	154.8	0.07591
		157.8	-0.09973	155	0.0708
		158	-0.09018	155.2	0.07338
		158.2	-0.0963	155.4	0.06004
		158.4	-0.10429	155.6	0.08557
		158.6	-0.09494	155.8	0.08139
		158.8	-0.09764	156	0.05631
		159	-0.09797	156.2	0.0834
		159.2	-0.09705	156.4	0.08115
		159.4	-0.10627	156.6	0.07334
		159.6	-0.11208	156.8	0.08875
		159.8	-0.11119	157	0.09118
		160	-0.1231	157.2	0.08361
		160.2	-0.09941	157.4	0.09075
		160.4	-0.10019	157.6	0.07329
		160.6	-0.10963	157.8	0.09769
		160.8	-0.09822	158	0.0894
		161	-0.10817	158.2	0.08376
		161.2	-0.10457	158.4	0.08914
		161.4	-0.11443	158.6	0.0769
		161.6	-0.11088	158.8	0.08782
		161.8	-0.13061	159	0.08828
		162	-0.10831	159.2	0.09269
		162.2	-0.10166	159.4	0.08151
		162.4	-0.10288	159.6	0.08804
		162.6	-0.10976	159.8	0.08698
		162.8	-0.10814	160	0.0778
		163	-0.11537	160.2	0.07693
		163.2	-0.09479	160.4	0.08626
		163.4	-0.09547	160.6	0.0673
		163.6	-0.10578	160.8	0.07967
		163.8	-0.10318	161	0.05814
		164	-0.09558	161.2	0.07052
		164.2	-0.10402	161.4	0.07867
		164.4	-0.09985	161.6	0.06362
		164.6	-0.0899	161.8	0.07762
		164.8	-0.0982	162	0.08305
		165	-0.10826	162.2	0.07563
		165.2	-0.09802	162.4	0.09304
		165.4	-0.10393	162.6	0.09369
		165.6	-0.09703	162.8	0.07566
		165.8	-0.0919	163	0.07667
		166	-0.09739	163.2	0.08091
		166.2	-0.09619	163.4	0.06552
		166.4	-0.08562	163.6	0.06613
		166.6	-0.10261	163.8	0.07749
		166.8	-0.09679	164	0.07721
		167	-0.09375	164.2	0.05755
		167.2	-0.08591	164.4	0.06898
		167.4	-0.08566	164.6	0.05772
		167.6	-0.09617	164.8	0.05303
		167.8	-0.10534	165	0.04645
		168	-0.10364	165.2	0.0544
		168.2	-0.10416	165.4	0.0374
		168.4	-0.0861	165.6	0.05171
		168.6	-0.09232	165.8	0.05842
		168.8	-0.0916	166	0.03674
		169	-0.09382	166.2	0.03353
		169.2	-0.10741	166.4	0.04508
		169.4	-0.0969	166.6	0.04392
		169.6	-0.07686	166.8	0.04616
		169.8	-0.09015	167	0.04176
		170	-0.09566	167.2	0.03241
		170.2	-0.10223	167.4	0.04634
		170.4	-0.09717	167.6	0.0397
		170.6	-0.0898	167.8	0.0409
		170.8	-0.06435	168	0.0494
		171	-0.08681	168.2	0.05451
		171.2	-0.07601	168.4	0.04831
		171.4	-0.07968	168.6	0.05082
		171.6	-0.09629	168.8	0.04478
		171.8	-0.07908	169	0.04948
		172	-0.08661	169.2	0.06041
		172.2	-0.08701	169.4	0.05644
		172.4	-0.0879	169.6	0.04314
		172.6	-0.08168	169.8	0.06908
		172.8	-0.08317	170	0.06773
		173	-0.08021	170.2	0.06844
		173.2	-0.0803	170.4	0.05299
		173.4	-0.0826	170.6	0.0495
		173.6	-0.07776	170.8	0.05626
		173.8	-0.08504	171	0.05225
		174	-0.0806	171.2	0.04188
		174.2	-0.10528	171.4	0.04871
		174.4	-0.06721	171.6	0.04848
		174.6	-0.07806	171.8	0.05768
		174.8	-0.07558	172	0.06901
		175	-0.082	172.2	0.06748
		175.2	-0.07788	172.4	0.05917
		175.4	-0.07251	172.6	0.04877
		175.6	-0.07593	172.8	0.05939
		175.8	-0.0681	173	0.05011
		176	-0.08812	173.2	0.05458
		176.2	-0.08266	173.4	0.06648
		176.4	-0.09441	173.6	0.04112
		176.6	-0.08574	173.8	0.05166
		176.8	-0.08752	174	0.05917
		177	-0.09283	174.2	0.07091
		177.2	-0.0961	174.4	0.06633
		177.4	-0.09737	174.6	0.07307
		177.6	-0.07806	174.8	0.05847
		177.8	-0.08178	175	0.08011
		178	-0.09375	175.2	0.07094
		178.2	-0.0873	175.4	0.05828
		178.4	-0.09014	175.6	0.04998
		178.6	-0.08936	175.8	0.04885
		178.8	-0.08349	176	0.05708
		179	-0.07943	176.2	0.06626
		179.2	-0.07726	176.4	0.06742
		179.4	-0.08108	176.6	0.06191
		179.6	-0.08938	176.8	0.05893
		179.8	-0.07005	177	0.06935
		180	-0.07179	177.2	0.07983
		180.2	-0.06765	177.4	0.08261
		180.4	-0.05163	177.6	0.06778
		180.6	-0.06809	177.8	0.06262
		180.8	-0.07489	178	0.07807
		181	-0.07889	178.2	0.09121
		181.2	-0.06756	178.4	0.08999
		181.4	-0.07429	178.6	0.08747
		181.6	-0.06945	178.8	0.09107
		181.8	-0.08293	179	0.07822
		182	-0.08199	179.2	0.08878
		182.2	-0.07596	179.4	0.08721
		182.4	-0.08734	179.6	0.1021
		182.6	-0.09408	179.8	0.08058
		182.8	-0.08066	180	0.07235
		183	-0.0778	180.2	0.08616
		183.2	-0.10178	180.4	0.0726
		183.4	-0.07894	180.6	0.09806
		183.6	-0.11166	180.8	0.07868
		183.8	-0.10299	181	0.09324
		184	-0.08899	181.2	0.08541
		184.2	-0.0778	181.4	0.07637
		184.4	-0.09296	181.6	0.07504
		184.6	-0.07569	181.8	0.08778
		184.8	-0.07524	182	0.08877
		185	-0.08426	182.2	0.0981
		185.2	-0.08121	182.4	0.10102
		185.4	-0.08054	182.6	0.09359
		185.6	-0.09624	182.8	0.10213
		185.8	-0.06536	183	0.11623
		186	-0.07884	183.2	0.10083
		186.2	-0.05278	183.4	0.10347
		186.4	-0.05704	183.6	0.10235
		186.6	-0.0733	183.8	0.10423
		186.8	-0.0787	184	0.10532
		187	-0.06768	184.2	0.11184
		187.2	-0.08328	184.4	0.10556
		187.4	-0.06449	184.6	0.11886
		187.6	-0.07818	184.8	0.12432
		187.8	-0.07854	185	0.11737
		188	-0.06331	185.2	0.10821
		188.2	-0.07092	185.4	0.11732
		188.4	-0.07066	185.6	0.12967
		188.6	-0.05917	185.8	0.13038
		188.8	-0.05878	186	0.13016
		189	-0.06225	186.2	0.13402
		189.2	-0.06937	186.4	0.1282
		189.4	-0.07593	186.6	0.12805
		189.6	-0.07111	186.8	0.1159
		189.8	-0.0748	187	0.12161
		190	-0.06604	187.2	0.11352
		190.2	-0.07016	187.4	0.10844
		190.4	-0.06485	187.6	0.1172
		190.6	-0.06202	187.8	0.11653
		190.8	-0.07851	188	0.11222
		191	-0.08333	188.2	0.12266
		191.2	-0.06556	188.4	0.09424
		191.4	-0.06462	188.6	0.08563
		191.6	-0.07564	188.8	0.09982
		191.8	-0.06385	189	0.08594
		192	-0.05611	189.2	0.09465
		192.2	-0.07589	189.4	0.09729
		192.4	-0.04445	189.6	0.09563
		192.6	-0.0547	189.8	0.08395
		192.8	-0.06792	190	0.07323
		193	-0.06208	190.2	0.09541
		193.2	-0.05217	190.4	0.0756
		193.4	-0.07263	190.6	0.07468
		193.6	-0.0703	190.8	0.08465
		193.8	-0.05964	191	0.0773
		194	-0.05008	191.2	0.06247
		194.2	-0.05875	191.4	0.07128
		194.4	-0.07431	191.6	0.06914
		194.6	-0.05575	191.8	0.06686
		194.8	-0.06695	192	0.07298
		195	-0.06061	192.2	0.06984
		195.2	-0.0717	192.4	0.05628
		195.4	-0.06072	192.6	0.06299
		195.6	-0.07278	192.8	0.06937
		195.8	-0.06471	193	0.07441
		196	-0.06411	193.2	0.08171
		196.2	-0.07482	193.4	0.05864
		196.4	-0.06523	193.6	0.07322
		196.6	-0.07454	193.8	0.06799
		196.8	-0.06266	194	0.06097
		197	-0.07421	194.2	0.06371
		197.2	-0.05193	194.4	0.06215
		197.4	-0.08294	194.6	0.05557
		197.6	-0.05223	194.8	0.06688
		197.8	-0.06763	195	0.07264
		198	-0.06256	195.2	0.05838
		198.2	-0.07797	195.4	0.05689
		198.4	-0.06691	195.6	0.05023
		198.6	-0.06838	195.8	0.06047
		198.8	-0.06154	196	0.06168
		199	-0.06331	196.2	0.04821
		199.2	-0.07415	196.4	0.05891
		199.4	-0.05952	196.6	0.05726
		199.6	-0.08842	196.8	0.05054
		199.8	-0.08072	197	0.05421
		200	-0.06417	197.2	0.05554
		200.2	-0.09656	197.4	0.05924
		200.4	-0.06922	197.6	0.05023
		200.6	-0.06006	197.8	0.06263
		200.8	-0.06983	198	0.05649
		201	-0.08197	198.2	0.05742
		201.2	-0.07154	198.4	0.06375
		201.4	-0.07837	198.6	0.07163
		201.6	-0.07082	198.8	0.06859
		201.8	-0.05631	199	0.06767
		202	-0.07297	199.2	0.06871
		202.2	-0.06597	199.4	0.07723
		202.4	-0.07098	199.6	0.0674
		202.6	-0.07074	199.8	0.05276
		202.8	-0.07793	200	0.06764
		203	-0.07681	200.2	0.05901
		203.2	-0.08029	200.4	0.06292
		203.4	-0.06877	200.6	0.06178
		203.6	-0.06759	200.8	0.0647
		203.8	-0.07048	201	0.07434
		204	-0.07819	201.2	0.07307
		204.2	-0.0613	201.4	0.07835
		204.4	-0.06388	201.6	0.06669
		204.6	-0.09064	201.8	0.07759
		204.8	-0.0728	202	0.06289
		205	-0.0601	202.2	0.08389
		205.2	-0.07098	202.4	0.07145
		205.4	-0.07115	202.6	0.06429
		205.6	-0.06527	202.8	0.0932
		205.8	-0.06644	203	0.08002
		206	-0.06469	203.2	0.07891
		206.2	-0.06649	203.4	0.10339
		206.4	-0.06665	203.6	0.08204
		206.6	-0.05438	203.8	0.08408
		206.8	-0.06219	204	0.0964
		207	-0.05257	204.2	0.0877
		207.2	-0.05363	204.4	0.08536
		207.4	-0.06242	204.6	0.0642
		207.6	-0.06857	204.8	0.05487
		207.8	-0.06535	205	0.07665
		208	-0.06012	205.2	0.07528
		208.2	-0.06446	205.4	0.07246
		208.4	-0.07122	205.6	0.07361
		208.6	-0.08402	205.8	0.06927
		208.8	-0.07261	206	0.09413
		209	-0.06148	206.2	0.08123
		209.2	-0.05963	206.4	0.09531
		209.4	-0.0641	206.6	0.09637
		209.6	-0.05917	206.8	0.07788
		209.8	-0.04569	207	0.09105
		210	-0.05891	207.2	0.08626
		210.2	-0.06305	207.4	0.08713
		210.4	-0.05783	207.6	0.10355
		210.6	-0.04875	207.8	0.10215
		210.8	-0.06614	208	0.08838
		211	-0.06534	208.2	0.08317
		211.2	-0.06355	208.4	0.1055
		211.4	-0.04491	208.6	0.10104
		211.6	-0.08459	208.8	0.09551
		211.8	-0.07249	209	0.09841
		212	-0.04776	209.2	0.09505
		212.2	-0.06475	209.4	0.10061
		212.4	-0.06217	209.6	0.09626
		212.6	-0.05449	209.8	0.08899
		212.8	-0.05749	210	0.09117
		213	-0.06426	210.2	0.07831
		213.2	-0.05367	210.4	0.09566
		213.4	-0.06745	210.6	0.07284
		213.6	-0.05488	210.8	0.10346
		213.8	-0.07553	211	0.1005
		214	-0.06482	211.2	0.0906
		214.2	-0.04807	211.4	0.08442
		214.4	-0.06689	211.6	0.08826
		214.6	-0.07401	211.8	0.08779
		214.8	-0.05881	212	0.09901
		215	-0.08243	212.2	0.07636
		215.2	-0.05931	212.4	0.07645
		215.4	-0.04383	212.6	0.09246
		215.6	-0.06807	212.8	0.07898
		215.8	-0.06654	213	0.06703
		216	-0.06912	213.2	0.07344
		216.2	-0.078	213.4	0.06576
		216.4	-0.07126	213.6	0.06021
		216.6	-0.05502	213.8	0.05896
		216.8	-0.07072	214	0.07998
		217	-0.07669	214.2	0.05978
		217.2	-0.0654	214.4	0.06152
		217.4	-0.06928	214.6	0.05059
		217.6	-0.05556	214.8	0.07068
		217.8	-0.05891	215	0.06003
		218	-0.06262	215.2	0.04654
		218.2	-0.06626	215.4	0.05029
		218.4	-0.06147	215.6	0.04726
		218.6	-0.05107	215.8	0.07045
		218.8	-0.0654	216	0.04366
		219	-0.06399	216.2	0.06071
		219.2	-0.05713	216.4	0.04883
		219.4	-0.03456	216.6	0.05228
		219.6	-0.05373	216.8	0.05732
		219.8	-0.05461	217	0.06026
		220	-0.03868	217.2	0.05844
		220.2	-0.05187	217.4	0.06497
		220.4	-0.05439	217.6	0.07694
		220.6	-0.06265	217.8	0.06212
		220.8	-0.04626	218	0.08345
		221	-0.05764	218.2	0.07772
		221.2	-0.04436	218.4	0.06979
		221.4	-0.03914	218.6	0.08527
		221.6	-0.05738	218.8	0.07217
		221.8	-0.04795	219	0.05074
		222	-0.05884	219.2	0.06804
		222.2	-0.06309	219.4	0.05891
		222.4	-0.05849	219.6	0.0667
		222.6	-0.05552	219.8	0.05772
		222.8	-0.06864	220	0.04816
		223	-0.04525	220.2	0.0636
		223.2	-0.05933	220.4	0.07163
		223.4	-0.06797	220.6	0.03789
		223.6	-0.04827	220.8	0.06771
		223.8	-0.05064	221	0.06118
		224	-0.06226	221.2	0.04457
		224.2	-0.05906	221.4	0.05307
		224.4	-0.05647	221.6	0.06954
		224.6	-0.05406	221.8	0.06297
		224.8	-0.0583	222	0.05959
		225	-0.05129	222.2	0.07021
		225.2	-0.0571	222.4	0.08092
		225.4	-0.04311	222.6	0.06521
		225.6	-0.05533	222.8	0.06883
		225.8	-0.04681	223	0.05102
		226	-0.0459	223.2	0.07703
		226.2	-0.06504	223.4	0.0773
		226.4	-0.04889	223.6	0.08245
		226.6	-0.06102	223.8	0.06664
		226.8	-0.06985	224	0.07192
		227	-0.07132	224.2	0.08005
		227.2	-0.06971	224.4	0.08718
		227.4	-0.07847	224.6	0.07064
		227.6	-0.07592	224.8	0.09764
		227.8	-0.04943	225	0.10134
		228	-0.05686	225.2	0.08365
		228.2	-0.06693	225.4	0.08783
		228.4	-0.05014	225.6	0.09731
		228.6	-0.08426	225.8	0.10085
		228.8	-0.06164	226	0.10611
		229	-0.0619	226.2	0.08365
		229.2	-0.06165	226.4	0.08997
		229.4	-0.0741	226.6	0.09409
		229.6	-0.07607	226.8	0.09801
		229.8	-0.05653	227	0.0877
		230	-0.06719	227.2	0.08333
		230.2	-0.04779	227.4	0.08646
		230.4	-0.05912	227.6	0.09315
		230.6	-0.07101	227.8	0.09214
		230.8	-0.05105	228	0.07219
		231	-0.05454	228.2	0.09258
		231.2	-0.06732	228.4	0.07602
		231.4	-0.04254	228.6	0.08458
		231.6	-0.03078	228.8	0.07812
		231.8	-0.07125	229	0.08095
		232	-0.04871	229.2	0.09716
		232.2	-0.05549	229.4	0.09607
		232.4	-0.04226	229.6	0.08966
		232.6	-0.04744	229.8	0.09385
		232.8	-0.04899	230	0.0864
		233	-0.05405	230.2	0.07563
		233.2	-0.03939	230.4	0.10235
		233.4	-0.05368	230.6	0.08316
		233.6	-0.06093	230.8	0.07585
		233.8	-0.05583	231	0.09514
		234	-0.07108	231.2	0.07928
		234.2	-0.05666	231.4	0.08773
		234.4	-0.05412	231.6	0.08803
		234.6	-0.07044	231.8	0.07956
		234.8	-0.06815	232	0.07865
		235	-0.05383	232.2	0.08853
		235.2	-0.06989	232.4	0.08522
		235.4	-0.07096	232.6	0.09387
		235.6	-0.0567	232.8	0.07252
		235.8	-0.06988	233	0.05408
		236	-0.05947	233.2	0.09086
		236.2	-0.0616	233.4	0.07878
		236.4	-0.06199	233.6	0.08355
		236.6	-0.0687	233.8	0.08423
		236.8	-0.05731	234	0.10626
		237	-0.06464	234.2	0.06565
		237.2	-0.06309	234.4	0.07571
		237.4	-0.0564	234.6	0.08562
		237.6	-0.06379	234.8	0.06696
		237.8	-0.06333	235	0.07845
		238	-0.04814	235.2	0.07797
		238.2	-0.04982	235.4	0.08966
		238.4	-0.05119	235.6	0.07775
		238.6	-0.04802	235.8	0.07465
		238.8	-0.0478	236	0.08328
		239	-0.05027	236.2	0.0918
		239.2	-0.0612	236.4	0.08552
		239.4	-0.08167	236.6	0.08433
		239.6	-0.05518	236.8	0.07759
		239.8	-0.06432	237	0.09018
		240	-0.04751	237.2	0.07145
		240.2	-0.06485	237.4	0.07307
		240.4	-0.06471	237.6	0.10129
		240.6	-0.06471	237.8	0.09114
		240.8	-0.06101	238	0.09402
		241	-0.05876	238.2	0.08661
		241.2	-0.05382	238.4	0.08985
		241.4	-0.05632	238.6	0.10698
		241.6	-0.06319	238.8	0.09974
		241.8	-0.05315	239	0.10919
		242	-0.04919	239.2	0.09812
		242.2	-0.05723	239.4	0.10092
		242.4	-0.06322	239.6	0.09588
		242.6	-0.04142	239.8	0.098
		242.8	-0.05709	240	0.1021
		243	-0.04242	240.2	0.08444
		243.2	-0.04099	240.4	0.07021
		243.4	-0.03862	240.6	0.09141
		243.6	-0.04233	240.8	0.08478
		243.8	-0.04194	241	0.09087
		244	-0.04023	241.2	0.08104
		244.2	-0.06007	241.4	0.07612
		244.4	-0.06675	241.6	0.08083
		244.6	-0.0516	241.8	0.06927
		244.8	-0.0609	242	0.08874
		245	-0.06962	242.2	0.08518
		245.2	-0.05244	242.4	0.09737
		245.4	-0.05727	242.6	0.08873
		245.6	-0.04087	242.8	0.08422
		245.8	-0.05861	243	0.08965
		246	-0.03431	243.2	0.09377
		246.2	-0.04969	243.4	0.06992
		246.4	-0.04432	243.6	0.0846
		246.6	-0.04894	243.8	0.07333
		246.8	-0.03747	244	0.08208
		247	-0.04532	244.2	0.07343
		247.2	-0.0443	244.4	0.07305
		247.4	-0.04158	244.6	0.07834
		247.6	-0.03928	244.8	0.06947
		247.8	-0.03302	245	0.07917
		248	-0.03999	245.2	0.06185
		248.2	-0.03311	245.4	0.08226
		248.4	-0.03501	245.6	0.07714
		248.6	-0.03022	245.8	0.0812
		248.8	-0.02595	246	0.08136
		249	-0.03695	246.2	0.07402
		249.2	-0.03117	246.4	0.06884
		249.4	-0.03911	246.6	0.06826
		249.6	-0.03827	246.8	0.06372
		249.8	-0.04357	247	0.0781
		250	-0.02542	247.2	0.0662
		250.2	-0.0369	247.4	0.05877
		250.4	-0.03068	247.6	0.05218
		250.6	-0.03215	247.8	0.07102
		250.8	-0.04374	248	0.06163
		251	-0.04719	248.2	0.05648
		251.2	-0.04121	248.4	0.04443
		251.4	-0.04874	248.6	0.07438
		251.6	-0.05124	248.8	0.05548
		251.8	-0.04441	249	0.056
		252	-0.05096	249.2	0.07237
		252.2	-0.03123	249.4	0.06181
		252.4	-0.05132	249.6	0.05496
		252.6	-0.04518	249.8	0.06358
		252.8	-0.0532	250	0.06686
		253	-0.0598	250.2	0.04788
		253.2	-0.04593	250.4	0.06451
		253.4	-0.04517	250.6	0.05255
		253.6	-0.04702	250.8	0.04744
		253.8	-0.04198	251	0.05912
		254	-0.04762	251.2	0.05845
		254.2	-0.03213	251.4	0.05751
		254.4	-0.05177	251.6	0.04734
		254.6	-0.03665	251.8	0.03804
		254.8	-0.02739	252	0.04733
		255	-0.01095	252.2	0.05597
		255.2	-0.04953	252.4	0.05497
		255.4	-0.038	252.6	0.05153
		255.6	-0.03457	252.8	0.03346
		255.8	-0.03643	253	0.05014
		256	-0.02509	253.2	0.05982
		256.2	-0.03109	253.4	0.0633
		256.4	-0.03629	253.6	0.06553
		256.6	-0.03155	253.8	0.06374
		256.8	-0.02138	254	0.06528
		257	-0.0388	254.2	0.07321
		257.2	-0.03559	254.4	0.06488
		257.4	-0.03719	254.6	0.05717
		257.6	-0.05121	254.8	0.06175
		257.8	-0.05312	255	0.04812
		258	-0.05225	255.2	0.04477
		258.2	-0.04485	255.4	0.03819
		258.4	-0.06091	255.6	0.0604
		258.6	-0.06192	255.8	0.05285
		258.8	-0.06472	256	0.05744
		259	-0.064	256.2	0.06174
		259.2	-0.05576	256.4	0.06232
		259.4	-0.06088	256.6	0.06737
		259.6	-0.05358	256.8	0.07757
		259.8	-0.07008	257	0.06641
		260	-0.05395	257.2	0.05836
		260.2	-0.05582	257.4	0.07352
		260.4	-0.03742	257.6	0.06566
		260.6	-0.05737	257.8	0.0591
		260.8	-0.05167	258	0.08414
		261	-0.05173	258.2	0.07041
		261.2	-0.05248	258.4	0.07026
		261.4	-0.06001	258.6	0.04905
		261.6	-0.06216	258.8	0.05114
		261.8	-0.07902	259	0.05795
		262	-0.04562	259.2	0.07307
		262.2	-0.06539	259.4	0.05132
		262.4	-0.05331	259.6	0.0549
		262.6	-0.05573	259.8	0.04521
		262.8	-0.06419	260	0.05357
		263	-0.07871	260.2	0.04157
		263.2	-0.04828	260.4	0.04771
		263.4	-0.06525	260.6	0.04186
		263.6	-0.06727	260.8	0.0298
		263.8	-0.06565	261	0.03008
		264	-0.05494	261.2	0.03912
		264.2	-0.06307	261.4	0.04022
		264.4	-0.05631	261.6	0.04046
		264.6	-0.06195	261.8	0.03974
		264.8	-0.07399	262	0.04729
		265	-0.05727	262.2	0.04241
		265.2	-0.05955	262.4	0.03626
		265.4	-0.05713	262.6	0.05211
		265.6	-0.04908	262.8	0.04809
		265.8	-0.05978	263	0.05576
		266	-0.06567	263.2	0.05363
		266.2	-0.05571	263.4	0.03975
		266.4	-0.06055	263.6	0.06028
		266.6	-0.0702	263.8	0.05593
		266.8	-0.06378	264	0.06437
		267	-0.06595	264.2	0.06123
		267.2	-0.04979	264.4	0.06
		267.4	-0.07486	264.6	0.06362
		267.6	-0.06606	264.8	0.0604
		267.8	-0.06293	265	0.07688
		268	-0.04879	265.2	0.0842
		268.2	-0.05347	265.4	0.08069
		268.4	-0.07063	265.6	0.06987
		268.6	-0.06955	265.8	0.0625
		268.8	-0.07419	266	0.07643
		269	-0.07187	266.2	0.05253
		269.2	-0.05782	266.4	0.06627
		269.4	-0.05337	266.6	0.05834
		269.6	-0.05921	266.8	0.07568
		269.8	-0.04464	267	0.06994
		270	-0.0528	267.2	0.07446
		270.2	-0.05253	267.4	0.06509
		270.4	-0.02881	267.6	0.08034
		270.6	-0.05104	267.8	0.06618
		270.8	-0.06563	268	0.06379
		271	-0.05393	268.2	0.05373
		271.2	-0.04313	268.4	0.07083
		271.4	-0.0805	268.6	0.06795
		271.6	-0.04443	268.8	0.08176
		271.8	-0.05602	269	0.08751
		272	-0.03909	269.2	0.07992
		272.2	-0.04024	269.4	0.07877
		272.4	-0.03351	269.6	0.07359
		272.6	-0.05492	269.8	0.05932
		272.8	-0.04828	270	0.07081
		273	-0.05531	270.2	0.07172
		273.2	-0.04633	270.4	0.05877
		273.4	-0.03558	270.6	0.0598
		273.6	-0.03871	270.8	0.06131
		273.8	-0.03314	271	0.07052
		274	-0.04164	271.2	0.08495
		274.2	-0.0434	271.4	0.07011
		274.4	-0.04216	271.6	0.06998
		274.6	-0.04851	271.8	0.05468
		274.8	-0.03883	272	0.06556
		275	-0.04232	272.2	0.06656
		275.2	-0.03301	272.4	0.0498
		275.4	-0.05955	272.6	0.05742
		275.6	-0.03799	272.8	0.04433
		275.8	-0.04552	273	0.04435
		276	-0.03084	273.2	0.05764
		276.2	-0.04532	273.4	0.06858
		276.4	-0.0358	273.6	0.0522
		276.6	-0.05565	273.8	0.05878
		276.8	-0.04894	274	0.06881
		277	-0.03812	274.2	0.03348
		277.2	-0.0529	274.4	0.06166
		277.4	-0.05148	274.6	0.06197
		277.6	-0.04485	274.8	0.04333
		277.8	-0.05361	275	0.06534
		278	-0.04284	275.2	0.05339
		278.2	-0.04303	275.4	0.06106
		278.4	-0.04568	275.6	0.07083
		278.6	-0.03988	275.8	0.05686
		278.8	-0.06206	276	0.06319
		279	-0.06015	276.2	0.06088
		279.2	-0.04146	276.4	0.07273
		279.4	-0.04122	276.6	0.06146
		279.6	-0.05135	276.8	0.06523
		279.8	-0.0508	277	0.05308
		280	-0.04737	277.2	0.05958
		280.2	-0.05212	277.4	0.0751
		280.4	-0.06271	277.6	0.06659
		280.6	-0.05302	277.8	0.0731
		280.8	-0.05316	278	0.0521
		281	-0.05481	278.2	0.07707
		281.2	-0.06902	278.4	0.06252
		281.4	-0.06481	278.6	0.05205
		281.6	-0.05966	278.8	0.06746
		281.8	-0.06262	279	0.06185
		282	-0.05382	279.2	0.05294
		282.2	-0.0632	279.4	0.06995
		282.4	-0.05819	279.6	0.06388
		282.6	-0.05259	279.8	0.06692
		282.8	-0.0603	280	0.05937
		283	-0.05362	280.2	0.06456
		283.2	-0.059	280.4	0.06363
		283.4	-0.05768	280.6	0.05413
		283.6	-0.03662	280.8	0.06426
		283.8	-0.04458	281	0.04313
		284	-0.01794	281.2	0.05557
		284.2	-0.0377	281.4	0.05023
		284.4	-0.05072	281.6	0.03992
		284.6	-0.04118	281.8	0.04679
		284.8	-0.01906	282	0.03919
		285	-0.03074	282.2	0.04368
		285.2	-0.03015	282.4	0.04853
		285.4	-0.01716	282.6	0.06506
		285.6	-0.02708	282.8	0.04987
		285.8	-0.03823	283	0.05303
		286	-0.01707	283.2	0.07555
		286.2	-0.02019	283.4	0.04902
		286.4	-0.01485	283.6	0.06227
		286.6	-0.03303	283.8	0.06782
		286.8	-0.04002	284	0.06618
		287	-0.02717	284.2	0.07236
		287.2	-0.02548	284.4	0.08055
		287.4	-0.03628	284.6	0.06913
		287.6	-0.0388	284.8	0.08683
		287.8	-0.03573	285	0.0567
		288	-0.01261	285.2	0.07978
		288.2	-0.0448	285.4	0.06877
		288.4	-0.03234	285.6	0.08747
		288.6	-0.04028	285.8	0.07659
		288.8	-0.03554	286	0.06805
		289	-0.03851	286.2	0.05981
		289.2	-0.02551	286.4	0.06618
		289.4	-0.02959	286.6	0.05762
		289.6	-0.04165	286.8	0.06085
		289.8	-0.03078	287	0.0675
		290	-0.0301	287.2	0.07485
		290.2	-0.04619	287.4	0.06828
		290.4	-0.04694	287.6	0.08082
		290.6	-0.03893	287.8	0.06036
		290.8	-0.05557	288	0.05795
		291	-0.05911	288.2	0.04801
		291.2	-0.05044	288.4	0.0451
		291.4	-0.05869	288.6	0.05515
		291.6	-0.06152	288.8	0.06568
		291.8	-0.04066	289	0.05862
		292	-0.03917	289.2	0.05572
		292.2	-0.04537	289.4	0.04458
		292.4	-0.04904	289.6	0.05977
		292.6	-0.05953	289.8	0.04591
		292.8	-0.0535	290	0.05116
		293	-0.04714	290.2	0.05571
		293.2	-0.04531	290.4	0.04367
		293.4	-0.04784	290.6	0.05077
		293.6	-0.04088	290.8	0.05532
		293.8	-0.05046	291	0.05515
		294	-0.04625	291.2	0.05363
		294.2	-0.03071	291.4	0.05718
		294.4	-0.02717	291.6	0.05944
		294.6	-0.03392	291.8	0.05607
		294.8	-0.043	292	0.05598
		295	-0.03578	292.2	0.07945
		295.2	-0.03778	292.4	0.05015
		295.4	-0.03937	292.6	0.0427
		295.6	-0.05001	292.8	0.04715
		295.8	-0.023	293	0.06903
		296	-0.02738	293.2	0.06642
		296.2	-0.03561	293.4	0.04551
		296.4	-0.01988	293.6	0.04512
		296.6	-0.0264	293.8	0.05933
		296.8	-0.02569	294	0.04389
		297	-0.03934	294.2	0.03593
		297.2	-0.02247	294.4	0.02539
		297.4	-0.04089	294.6	0.03728
		297.6	-0.01649	294.8	0.03241
		297.8	-0.01742	295	0.03181
		298	-0.01894	295.2	0.04148
		298.2	-0.02773	295.4	0.02737
		298.4	-0.03989	295.6	0.03892
		298.6	-0.03375	295.8	0.03833
		298.8	-0.0211	296	0.03811
		299	-0.02816	296.2	0.04588
		299.2	0	296.4	0.05364
		299.4	-0.03791	296.6	0.04061
		299.6	-0.02779	296.8	0.05736
		299.8	-0.01885	297	0.04592
		300	-0.03877	297.2	0.03621
		300.2	-0.02772	297.4	0.04481
		300.4	-0.02624	297.6	0.0688
		300.6	-0.02944	297.8	0.04354
		300.8	-0.00798	298	0.05309
		301	-0.02542	298.2	0.06376
		301.2	-0.02135	298.4	0.0506
		301.4	-0.03511	298.6	0.06822
		301.6	-0.02203	298.8	0.0646
		301.8	-0.016	299	0.07587
		302	-0.03334	299.2	0.073
		302.2	-0.02716	299.4	0.06828
		302.4	-0.06631	299.6	0.06512
		302.6	-0.05085	299.8	0.06181
		302.8	-0.01731	300	0.08087
		303	-0.04182	300.2	0.06114
		303.2	-0.04468	300.4	0.06146
		303.4	-0.05556	300.6	0.06096
		303.6	-0.04773	300.8	0.06482
		303.8	-0.04565	301	0.07296
		304	-0.05696	301.2	0.06095
		304.2	-0.0603	301.4	0.06969
		304.4	-0.0345	301.6	0.05676
		304.6	-0.0643	301.8	0.06172
		304.8	-0.06039	302	0.04558
		305	-0.04136	302.2	0.06496
		305.2	-0.04314	302.4	0.05171
		305.4	-0.05344	302.6	0.06719
		305.6	-0.048	302.8	0.04656
		305.8	-0.03256	303	0.03749
		306	-0.04221	303.2	0.0596
		306.2	-0.04354	303.4	0.05079
		306.4	-0.05621	303.6	0.06474
		306.6	-0.04622	303.8	0.05398
		306.8	-0.05404	304	0.05629
		307	-0.06654	304.2	0.04641
		307.2	-0.04133	304.4	0.05372
		307.4	-0.04538	304.6	0.07156
		307.6	-0.05032	304.8	0.05308
		307.8	-0.03837	305	0.0674
		308	-0.0476	305.2	0.06849
		308.2	-0.04587	305.4	0.05857
		308.4	-0.03536	305.6	0.06869
		308.6	-0.04282	305.8	0.0512
		308.8	-0.04923	306	0.05117
		309	-0.04597	306.2	0.05262
		309.2	-0.04995	306.4	0.05365
		309.4	-0.03746	306.6	0.0691
		309.6	-0.02749	306.8	0.07362
		309.8	-0.03889	307	0.05328
		310	-0.04351	307.2	0.06164
		310.2	-0.03855	307.4	0.06527
		310.4	-0.04963	307.6	0.0661
		310.6	-0.04101	307.8	0.04807
		310.8	-0.04028	308	0.04879
		311	-0.05143	308.2	0.04131
		311.2	-0.02979	308.4	0.08617
		311.4	-0.06046	308.6	0.06521
		311.6	-0.05758	308.8	0.05988
		311.8	-0.04962	309	0.08314
		312	-0.04558	309.2	0.07639
		312.2	-0.05283	309.4	0.06511
		312.4	-0.05233	309.6	0.08029
		312.6	-0.0458	309.8	0.07123
		312.8	-0.04795	310	0.04909
		313	-0.05286	310.2	0.06411
		313.2	-0.03289	310.4	0.06565
		313.4	-0.04691	310.6	0.05416
		313.6	-0.07464	310.8	0.06407
		313.8	-0.05546	311	0.06826
		314	-0.0626	311.2	0.07049
		314.2	-0.05493	311.4	0.05702
		314.4	-0.07272	311.6	0.0576
		314.6	-0.06911	311.8	0.07335
		314.8	-0.04323	312	0.07099
		315	-0.06514	312.2	0.06534
		315.2	-0.05578	312.4	0.04234
		315.4	-0.05129	312.6	0.0539
		315.6	-0.06574	312.8	0.0449
		315.8	-0.06349	313	0.05006
		316	-0.05782	313.2	0.04695
		316.2	-0.07329	313.4	0.04466
		316.4	-0.0693	313.6	0.06574
		316.6	-0.06415	313.8	0.04617
		316.8	-0.06987	314	0.06149
		317	-0.05971	314.2	0.05923
		317.2	-0.05786	314.4	0.05076
		317.4	-0.06595	314.6	0.05976
		317.6	-0.06805	314.8	0.04993
		317.8	-0.04433	315	0.05596
		318	-0.07052	315.2	0.05129
		318.2	-0.06669	315.4	0.04992
		318.4	-0.05044	315.6	0.0499
		318.6	-0.07204	315.8	0.06473
		318.8	-0.06236	316	0.06608
		319	-0.04266	316.2	0.07067
		319.2	-0.06467	316.4	0.05842
		319.4	-0.062	316.6	0.07053
		319.6	-0.04216	316.8	0.06888
		319.8	-0.06646	317	0.07477
		320	-0.06497	317.2	0.07263
		320.2	-0.04757	317.4	0.06947
		320.4	-0.04437	317.6	0.06095
		320.6	-0.07154	317.8	0.07724
		320.8	-0.05912	318	0.07551
		321	-0.06976	318.2	0.05312
		321.2	-0.05413	318.4	0.07319
		321.4	-0.06087	318.6	0.07348
		321.6	-0.05868	318.8	0.07164
[truncated: 3,002 more rows]

## Sheet: e
Cyclohexane		Toluene
1/T [K-1]	ln(k)	1/T [K-1]	ln(k)
0.00341	-3.93084	0.0036	-3.40618
0.00336	-3.79031	0.00353	-3.29843
0.0033	-3.64962	0.00347	-3.1999
0.00325	-3.50616	0.00341	-3.10054
0.00319	-3.37108	0.00336	-3.00815
0.00314	-3.23317	0.0033	-2.9069
0.0031	-3.08007	0.00325	-2.80093
0.00305	-2.94022	0.00319	-2.70203
0.003	-2.78932	0.00314	-2.61007
0.00296	-2.64759	0.0031	-2.52333
0.00292	-2.50307	0.00305	-2.42834
		0.003	-2.34181
		0.00296	-2.24813
		0.00292	-2.16217

## Sheet: f
Wavelength[nm]	0 mM	1 mM	2 mM	5 mM
277.258	0.01303	0.01425	0.0117	0.01766
277.837	0.04745	0.01015	0.01768	0.01099
278.416	0.04134	0.03448	0.03755	0.03951
278.996	0.05662	0.04857	0.06406	0.06431
279.575	0.04399	0.01941	0.01611	0.01746
280.154	0.04399	0.03566	0.03578	0.04087
280.734	0.05438	0.0115	0.0176	0.01
281.313	0.02444	0.0137	0.01328	0.01267
281.892	0.02383	0.0349	0.03405	0.04142
282.472	0.06802	0.01247	0.02484	0.03256
283.051	0.01039	0.04551	0.06859	0.06872
283.631	0.01446	0.0121	0.01364	0.0103
284.21	0.04175	0.00475	0.01495	0.01216
284.789	0.0222	0.03896	0.05003	0.0523
285.369	0.05642	0.02963	0.03927	0.03549
285.948	0.02749	0.04892	0.05862	0.05492
286.527	0.03564	0.03799	0.04847	0.05053
287.107	0.06069	0.00838	0.01391	0.01363
287.686	0.0165	0.02385	0.02142	0.03052
288.265	0.03483	0.03749	0.04486	0.04995
288.845	0.03951	0.04094	0.05679	0.05636
289.424	0.07271	0.05855	0.07143	0.0704
290.004	0.04297	0.01055	0.00649	0.00722
290.583	0.03747	0.0308	0.05133	0.04865
291.162	0.00896	0.02118	0.02514	0.02738
291.742	0.03136	0.05262	0.06172	0.06621
292.321	0.04949	0.03307	0.04812	0.0549
292.9	0.08187	0.02992	0.03922	0.03884
293.48	0.02587	0.04365	0.05445	0.05565
294.059	0.03381	0.04485	0.04997	0.0554
294.638	0.06395	0.02352	0.02772	0.03299
295.218	0.0053	0.0484	0.05702	0.06586
295.797	0.04094	0.02846	0.03088	0.03492
296.377	0.02037	0.02991	0.0346	0.02904
296.956	0.02016	0.00709	0.00914	0.01834
297.535	0.07882	0.03784	0.04521	0.05257
298.115	0.000203666	0.04339	0.06334	0.06607
298.694	0.06008	0.02507	0.01583	0.01483
299.273	0.02831	0.01225	0.00582	0.00706
299.853	0.02953	0.02023	0.0257	0.02925
300.432	0.03727	0.04614	0.06064	0.06732
301.012	0.03483	0.02883	0.03412	0.04273
301.591	0.0336	0.02503	0.03741	0.04508
302.17	0.02994	0.04312	0.05157	0.05207
302.75	0.04134	0.04132	0.05684	0.05534
303.329	0.04134	0.01654	0.01453	0.0212
303.908	0.04073	0.04282	0.05382	0.05624
304.488	0.0334	0.01263	0.01511	0.01691
305.067	0.03829	0.06304	0.09711	0.08612
305.646	0.04745	0.02936	0.03983	0.03938
306.226	0.05397	0.02774	0.03058	0.03749
306.805	0.00428	0.00988	0.0089	0.01591
307.385	0.02688	0.02059	0.0132	0.02199
307.964	0.02159	0.02265	0.02272	0.03125
308.543	0.04297	0.02095	0.02478	0.02101
309.123	0.04053	0.0168	0.02405	0.02123
309.702	0.01426	0.02073	0.03536	0.03409
310.281	0.03625	0.03213	0.02956	0.03893
310.861	0.03279	0.04275	0.04588	0.04013
311.44	0.04501	0.03144	0.03205	0.03217
312.019	0.04114	0.03633	0.03566	0.03387
312.599	0.06945	0.02297	0.02593	0.01936
313.178	0.05682	0.06866	0.08222	0.08879
313.758	0.06008	0.03034	0.03183	0.03197
314.337	0.04257	0.01888	0.02276	0.02394
314.916	0.05825	0.0111	0.01589	0.01573
315.496	0.04969	0.03448	0.04223	0.04643
316.075	0.04501	0.02851	0.04167	0.04241
316.654	0.03381	0.0301	0.03528	0.04654
317.234	0.03849	0.03256	0.04472	0.04354
317.813	0.04257	0.02748	0.0378	0.03046
318.392	0.04114	0.03071	0.03846	0.0496
318.972	0.05764	0.0438	0.04467	0.04918
319.551	0.0387	0.03693	0.0438	0.05133
320.131	0.08004	0.04348	0.05216	0.06161
320.71	0.0387	0.03852	0.03862	0.05287
321.289	0.03829	0.05321	0.06544	0.07746
321.869	0.02383	0.05453	0.06777	0.06772
322.448	0.04053	0.0265	0.02637	0.03508
323.027	0.0389	0.04755	0.05856	0.06547
323.607	0.06314	0.02265	0.03102	0.03826
324.186	0.04521	0.03714	0.04273	0.05064
324.765	0.02077	0.0188	0.02034	0.03108
325.345	0.07475	0.02816	0.03073	0.03457
325.924	0.022	0.02913	0.03412	0.03814
326.504	0.05234	0.03313	0.04261	0.05021
327.083	0.02342	0.04452	0.05672	0.061
327.662	0.01914	0.04656	0.06714	0.07551
328.242	0.0165	0.05106	0.0626	0.06809
328.821	0.00346	0.01946	0.02496	0.03071
329.4	0.01955	0.03569	0.04955	0.05207
329.98	0.03686	0.01267	0.0266	0.02642
330.559	0.03809	0.03537	0.06639	0.05969
331.138	0.03157	0.02391	0.02555	0.03138
331.718	0.02077	0.02297	0.04156	0.0356
332.297	0.05947	0.02487	0.03436	0.04812
332.877	0.02974	0.0464	0.06242	0.05035
333.456	0.00224	0.01471	0.01411	0.02626
334.035	0.03259	0.02225	0.02902	0.03791
334.615	0.05662	0.02407	0.02782	0.02193
335.194	0.03564	0.06032	0.07346	0.07827
335.773	0.01935	0.01629	0.01884	0.02374
336.353	0.06721	0.0437	0.0456	0.04762
336.932	0.05397	0.04785	0.0534	0.05375
337.512	0.04033	0.07536	0.07844	0.09354
338.091	0.01405	0.03315	0.03615	0.04973
338.67	0.04969	0.0256	0.03482	0.03503
339.25	0.04705	0.02806	0.05637	0.06365
339.829	0.022	0.03821	0.03766	0.04629
340.408	0.05499	0.03791	0.04892	0.05163
340.988	0.02077	0.02269	0.0265	0.02415
341.567	0.03992	0.00854	0.01003	0.01189
342.146	0.00143	0.04154	0.05129	0.05278
342.726	0.02912	0.01936	0.02513	0.03689
343.305	0.03442	0.02223	0.01784	0.01955
343.885	0.02261	0.02891	0.04181	0.0362
344.464	0.01507	0.01328	0.00657	0.01963
345.043	0.05234	0.0287	0.03332	0.03442
345.623	0.02485	0.03962	0.03917	0.05448
346.202	0.03544	0.04421	0.05072	0.05704
346.781	0.02648	0.04278	0.04983	0.05181
347.361	0.04155	0.02977	0.02959	0.03588
347.94	0.03442	0.05413	0.06197	0.0819
348.519	0.01487	0.06699	0.07907	0.08971
349.099	0.01589	0.04621	0.05167	0.05667
349.678	0.02016	0.02162	0.03499	0.03685
350.258	0.02322	0.04064	0.04196	0.05556
350.837	0.02607	0.04371	0.06124	0.05883
351.416	0.03299	0.05359	0.06414	0.06883
351.996	0.03666	0.02996	0.04199	0.04101
352.575	0.03809	0.03123	0.03871	0.04347
353.154	0.06049	0.05567	0.07025	0.0704
353.734	0.02281	0.04109	0.04589	0.04427
354.313	0.03707	0.03867	0.05217	0.05078
354.892	0.05397	0.04238	0.03322	0.03314
355.472	0.04603	0.04726	0.04567	0.05424
356.051	0.00957	0.04283	0.05392	0.06117
356.631	0.01487	0.04983	0.06218	0.06692
357.21	0.01629	0.02829	0.02862	0.03928
357.789	0.06049	0.03305	0.04505	0.04709
358.369	0.07923	0.03341	0.04483	0.03762
358.948	0.06558	0.03953	0.04566	0.0505
359.527	0.00896	0.04038	0.03872	0.04941
360.107	0.05927	0.04187	0.05312	0.05376
360.686	0.03381	0.02122	0.03245	0.02635
361.265	0.04114	0.0597	0.06711	0.0766
361.845	0.04236	0.0122	0.01785	0.01903
362.424	0.05479	0.02215	0.02975	0.03184
363.004	0.04073	0.04203	0.05107	0.04636
363.583	0.03096	0.03613	0.05163	0.05499
364.162	0.02892	0.0264	0.0209	0.02965
364.742	0.00733	0.0137	0.0178	0.02683
365.321	0.000203666	0.06556	0.08428	0.11582
365.9	0.03605	0.04658	0.06727	0.05981
366.48	0.03014	0.03128	0.0376	0.03415
367.059	0.00122	0.02362	0.03496	0.02954
367.638	0.05316	0.10508	0.13053	0.13658
368.218	0.01141	0.04327	0.05694	0.0538
368.797	0.03931	0.06795	0.08171	0.0817
369.377	0.04297	0.03355	0.04875	0.05249
369.956	0.0336	0.1001	0.12433	0.11833
370.535	0.05051	0.05507	0.08156	0.08416
371.115	0.01446	0.09922	0.13377	0.12247
371.694	0.03442	0.05068	0.07246	0.06502
372.273	0.02525	0.03417	0.03873	0.0453
372.853	0.06375	0.04645	0.05396	0.05852
373.432	0.04807	0.05448	0.06498	0.07699
374.012	0.04012	0.02068	0.01978	0.03056
374.591	0.02587	0.04615	0.06522	0.05951
375.17	0.03401	0.03642	0.04899	0.04076
375.75	0.04236	0.02658	0.03213	0.03276
376.329	0.02872	0.03017	0.03867	0.05446
376.908	0.02688	0.06087	0.07461	0.07935
377.488	0.03279	0.01921	0.02076	0.02223
378.067	0.03971	0.04865	0.06379	0.06988
378.646	0.05316	0.05033	0.06274	0.06922
379.226	0.03992	0.02416	0.03114	0.0401
379.805	0.02281	0.07942	0.10192	0.10368
380.385	0.06375	0.02942	0.02774	0.03916
380.964	0.04338	0.05419	0.06754	0.07137
381.543	0.03096	0.05077	0.08926	0.0766
382.123	0.02851	0.03726	0.04788	0.04294
382.702	0.04196	0.05121	0.05696	0.07226
383.281	0.00835	0.00348	0.00408	0
383.861	0.02016	0.04076	0.04381	0.05176
384.44	0.05723	0.03175	0.03984	0.03739
385.019	0.05601	0.04347	0.05907	0.06112
385.599	0.0222	0.04177	0.05732	0.05164
386.178	0.00713	0.03076	0.03389	0.03244
386.758	0.02301	0.04204	0.06232	0.0622
387.337	0.02688	0.04039	0.05203	0.05018
387.916	0.04318	0.05045	0.06448	0.07288
388.496	0.02159	0.03544	0.04945	0.04892
389.075	0.06558	0.03303	0.04511	0.05239
389.654	0.02016	0.03521	0.04014	0.05324
390.234	0.03523	0.00722	0.01311	0.01462
390.813	0.1	0.04542	0.05328	0.0634
391.392	0.01324	0.04151	0.05294	0.06355
391.972	0.03136	0.04429	0.06708	0.08809
392.551	0.03646	0.0794	0.10789	0.10773
393.131	0.04012	0.0269	0.02785	0.04922
393.71	0.01711	0.06562	0.08011	0.09318
394.289	0.02525	0.01768	0.01862	0.0244
394.869	0.03136	0.03213	0.0351	0.05186
395.448	0.02424	0.04945	0.06316	0.06541
396.027	0.00876	0.04897	0.06057	0.06787
396.607	0.04949	0.01372	0.02381	0.01655
397.186	0.01222	0.06115	0.07655	0.08397
397.765	0.04725	0.04853	0.0626	0.0665
398.345	0.03564	0.03856	0.03002	0.04796
398.924	0.01955	0.03858	0.05948	0.04935
399.504	0.00346	0.05749	0.07678	0.08448
400.083	0.00244	0.01633	0.01897	0.02389
400.662	0.05438	0.05105	0.07061	0.07009
401.242	0.03218	0.05881	0.07478	0.07582
401.821	0.04807	0.01883	0.01631	0.0246
402.4	0.07189	0.03646	0.04378	0.04481
402.98	0.03075	0.01941	0.03355	0.03111
403.559	0.01589	0.035	0.0394	0.04643
404.138	0.03747	0.03141	0.03087	0.05
404.718	0.07963	0.02434	0.03691	0.03435
405.297	0.05642	0.03245	0.0354	0.04895
405.877	0.05967	0.04468	0.04938	0.05067
406.456	0.01894	0.03856	0.04679	0.05386
407.035	0.03014	0.04882	0.0554	0.08116
407.615	0.03747	0.03616	0.04773	0.04797
408.194	0.02749	0.03474	0.04905	0.05405
408.773	0.05458	0.03123	0.04229	0.04021
409.353	0.08004	0.02289	0.02518	0.03337
409.932	0.06212	0.07006	0.09037	0.08827
410.512	0.03075	0.03201	0.03248	0.05678
411.091	0.03177	0.03015	0.04245	0.05137
411.67	0.0336	0.02799	0.04168	0.04442
412.25	0.0442	0.02575	0.0312	0.03166
412.829	0.02363	0.04864	0.06209	0.07208
413.408	0.05927	0.03207	0.04196	0.04
413.988	0.0222	0.02804	0.03846	0.03467
414.567	0.01589	0.0388	0.05092	0.05589
415.146	0.011	0.03966	0.05657	0.07863
415.726	0.02668	0.05766	0.08158	0.08268
416.305	0.02587	0.03677	0.04183	0.04392
416.885	0.0222	0.03305	0.04238	0.04613
417.464	0.0444	0.03745	0.05224	0.05438
418.043	0.04338	0.0303	0.04591	0.03676
418.623	0.04725	0.02988	0.03038	0.03732
419.202	0.03136	0.03062	0.03423	0.04689
419.781	0.03075	0.05205	0.06074	0.07211
420.361	0.01263	0.01162	0.01418	0.0146
420.94	0.05866	0.07435	0.0964	0.0732
421.519	0.0169	0.03649	0.03913	0.04771
422.099	0.03768	0.04416	0.04692	0.0677
422.678	0.02851	0.03485	0.04623	0.04654
423.258	0.011	0.01967	0.02874	0.02734
[truncated: 770 more rows]
